# Supplementary material for: Aggregated and Hyperstable Damage-Associated Molecular Patterns Are Released During ER Stress to Modulate Immune Function
Source: Front Cell Dev Biol. 2019 Sep 18;7:198. doi: 10.3389/fcell.2019.00198 (PMC6759876; doi:10.3389/fcell.2019.00198)
Supplement: Supplementary file 8 [file Table_1.XLSX]

## Sheet: Sheet1
Supplementary Dataset 1: Mass spectrometry data from 40,000 xg pellet samples. Each sheet is data obtained from bands isolated from a different molecular weight of the gel from smallest molecular weight (Sheet 1) to highest (Sheet 9).
	Score	Mass	Matches	Sequences	emPAI
IPI00216691	1199	15216	71 (63)	10 (9)	45.13	Tax_Id=9606 Gene_Symbol=PFN1 Profilin-1
IPI00453473	1024	11360	60 (56)	6 (6)	23.24	Tax_Id=9606 Gene_Symbol=HIST2H4B;HIST1H4C;HIST1H4J;HIST1H4D;HIST1H4A;HIST2H4A;HIST1H4I;HIST1H4K;HIST1H4E;HIST1H4L;HIST1H4F;HIST1H4H;HIST4H4;HIST1H4B Histone H4
IPI00329665	647	13912	63 (53)	11 (9)	16.42	Tax_Id=9606 Gene_Symbol=HIST2H2BF Histone H2B type 2-F
IPI00003935	501	13912	50 (44)	11 (9)	16.42	Tax_Id=9606 Gene_Symbol=HIST2H2BE Histone H2B type 2-E
IPI00220327	562	66170	22 (18)	18 (14)	1.39	Tax_Id=9606 Gene_Symbol=KRT1 Keratin, type II cytoskeletal 1
IPI00300725	260	60293	11 (10)	11 (10)	0.7	Tax_Id=9606 Gene_Symbol=KRT6A Keratin, type II cytoskeletal 6A
IPI00910738	217	55983	8 (7)	8 (7)	0.49	Tax_Id=9606 Gene_Symbol=KRT6B cDNA FLJ60647, highly similar to Keratin, type II cytoskeletal 6B
IPI00009867	124	62568	6 (6)	6 (6)	0.36	Tax_Id=9606 Gene_Symbol=KRT5 Keratin, type II cytoskeletal 5
IPI00021304	111	66110	5 (4)	5 (4)	0.21	Tax_Id=9606 Gene_Symbol=KRT2 Keratin, type II cytoskeletal 2 epidermal
IPI00410714	414	15305	48 (39)	5 (4)	3.06	Tax_Id=9606 Gene_Symbol=HBA2;HBA1 Hemoglobin subunit alpha
IPI00009865	316	59020	14 (13)	11 (10)	0.82	Tax_Id=9606 Gene_Symbol=KRT10 Keratin, type I cytoskeletal 10
IPI00384444	178	51872	11 (11)	9 (9)	0.85	Tax_Id=9606 Gene_Symbol=KRT14 Keratin, type I cytoskeletal 14
IPI00217963	154	51578	10 (9)	8 (7)	0.64	Tax_Id=9606 Gene_Symbol=KRT16 Keratin, type I cytoskeletal 16
IPI00450768	110	48361	6 (4)	6 (4)	0.3	Tax_Id=9606 Gene_Symbol=KRT17 Keratin, type I cytoskeletal 17
IPI00465248	250	47481	6 (5)	4 (3)	0.31	Tax_Id=9606 Gene_Symbol=ENO1 Isoform alpha-enolase of Alpha-enolase
IPI00019359	230	62255	10 (10)	10 (10)	0.67	Tax_Id=9606 Gene_Symbol=KRT9 Keratin, type I cytoskeletal 9
IPI00473011	187	16159	23 (13)	2 (2)	0.46	Tax_Id=9606 Gene_Symbol=HBD Hemoglobin subunit delta
IPI00217471	166	16249	12 (12)	2 (2)	0.77	Tax_Id=9606 Gene_Symbol=HBE1 Hemoglobin subunit epsilon
IPI00215768	176	73518	5 (4)	2 (1)	0.09	Tax_Id=9606 Gene_Symbol=GCLC Glutamate--cysteine ligase catalytic subunit
IPI00013917	157	14905	10 (5)	6 (3)	1.8	Tax_Id=9606 Gene_Symbol=RPS12 40S ribosomal protein S12
IPI00550234	148	16367	3 (3)	2 (2)	0.76	Tax_Id=9606 Gene_Symbol=ARPC5 Isoform 1 of Actin-related protein 2/3 complex subunit 5
IPI00008922	144	14794	2 (2)	1 (1)	0.51	Tax_Id=9606 Gene_Symbol=IFITM2 Interferon-induced transmembrane protein 2
IPI00107555	144	21343	8 (8)	4 (4)	1.08	Tax_Id=9606 Gene_Symbol=PFN2 Profilin
IPI00216587	134	24475	5 (5)	4 (4)	0.9	Tax_Id=9606 Gene_Symbol=RPS8;SNORD55 40S ribosomal protein S8
IPI00021840	124	28834	2 (2)	1 (1)	0.24	Tax_Id=9606 Gene_Symbol=RPS6 40S ribosomal protein S6
IPI00009790	119	86454	6 (5)	4 (3)	0.16	Tax_Id=9606 Gene_Symbol=PFKP 6-phosphofructokinase type C
IPI00219156	111	12947	6 (5)	5 (4)	2.22	Tax_Id=9606 Gene_Symbol=RPL30 60S ribosomal protein L30
IPI00026167	107	14393	8 (8)	4 (4)	1.88	Tax_Id=9606 Gene_Symbol=NHP2L1 NHP2-like protein 1
IPI00219446	99	21158	6 (5)	5 (4)	1.09	Tax_Id=9606 Gene_Symbol=PEBP1 Phosphatidylethanolamine-binding protein 1
IPI00009010	92	14304	5 (5)	3 (3)	1.35	Tax_Id=9606 Gene_Symbol=TRMT112 tRNA methyltransferase 112 homolog
IPI00013296	91	17708	5 (4)	4 (3)	1.01	Tax_Id=9606 Gene_Symbol=RPS18;RPS18P9 40S ribosomal protein S18
IPI00216338	89	16889	2 (2)	1 (1)	0.44	Tax_Id=9606 Gene_Symbol=TXNL4A Thioredoxin-like protein 4A
IPI00221092	89	16549	4 (4)	4 (4)	1.11	Tax_Id=9606 Gene_Symbol=RPS16 40S ribosomal protein S16
IPI00549343	86	11359	2 (2)	2 (2)	0.7	Tax_Id=9606 Gene_Symbol=TNFRSF9;VAMP3 Vesicle-associated membrane protein 3
IPI00299977	85	13995	4 (4)	2 (2)	0.92	Tax_Id=9606 Gene_Symbol=PHPT1 Isoform 1 of 14 kDa phosphohistidine phosphatase
IPI00171611	85	15436	8 (5)	3 (2)	0.49	Tax_Id=9606 Gene_Symbol=HIST2H3D;HIST2H3A;HIST2H3C Histone H3.2
IPI00335168	81	17090	4 (4)	4 (4)	1.06	Tax_Id=9606 Gene_Symbol=MYL6 Isoform Non-muscle of Myosin light polypeptide 6
IPI00896449	81	8915	1 (1)	1 (1)	0.39	Tax_Id=9606 Gene_Symbol=LOC388588 Uncharacterized protein LOC388588
IPI00026105	76	59640	5 (5)	3 (3)	0.24	Tax_Id=9606 Gene_Symbol=SCP2 Isoform SCPx of Non-specific lipid-transfer protein
IPI00216237	76	12303	2 (2)	1 (1)	0.28	Tax_Id=9606 Gene_Symbol=RPL36 60S ribosomal protein L36
IPI00299573	74	30148	6 (4)	4 (4)	0.52	Tax_Id=9606 Gene_Symbol=RPL7A;SNORD24 60S ribosomal protein L7a
IPI00384697	73	48641	3 (3)	3 (3)	0.22	Tax_Id=9606 Gene_Symbol=ALB Isoform 2 of Serum albumin
IPI00021266	72	17684	2 (2)	2 (2)	0.42	Tax_Id=9606 Gene_Symbol=RPL23A;SNORD4A 60S ribosomal protein L23a
IPI00032827	69	14690	3 (2)	3 (2)	0.52	Tax_Id=9606 Gene_Symbol=SF3B14 Pre-mRNA branch site protein p14
IPI00215719	69	21735	3 (3)	3 (3)	0.54	Tax_Id=9606 Gene_Symbol=RPL18 60S ribosomal protein L18
IPI00009922	69	12398	6 (5)	5 (5)	2.38	Tax_Id=9606 Gene_Symbol=SLIRP SRA stem-loop-interacting RNA-binding protein, mitochondrial
IPI00218606	68	15969	2 (2)	2 (2)	0.47	Tax_Id=9606 Gene_Symbol=RPS23 40S ribosomal protein S23
IPI00154590	64	34372	2 (2)	2 (2)	0.2	Tax_Id=9606 Gene_Symbol=MKI67IP MKI67 FHA domain-interacting nucleolar phosphoprotein
IPI00026271	66	16434	3 (3)	3 (3)	0.75	Tax_Id=9606 Gene_Symbol=RPS14 40S ribosomal protein S14
IPI00219153	65	14835	2 (2)	2 (2)	0.51	Tax_Id=9606 Gene_Symbol=RPL22 60S ribosomal protein L22
IPI00018259	64	19251	1 (1)	1 (1)	0.18	Tax_Id=9606 Gene_Symbol=PLA2G2D cDNA FLJ54861, highly similar to Group IID secretory phospholipase A2
IPI00018146	64	28032	1 (1)	1 (1)	0.12	Tax_Id=9606 Gene_Symbol=YWHAQ 14-3-3 protein theta
IPI00022277	63	11724	2 (2)	2 (2)	0.67	Tax_Id=9606 Gene_Symbol=CCDC56 Coiled-coil domain-containing protein 56
IPI00013174	63	69620	1 (1)	1 (1)	0.05	Tax_Id=9606 Gene_Symbol=RBM14;RBM14-RBM4 Isoform 1 of RNA-binding protein 14
IPI00413587	62	22152	1 (1)	1 (1)	0.15	Tax_Id=9606 Gene_Symbol=BID Isoform 1 of BH3-interacting domain death agonist
IPI00455510	61	12067	1 (1)	1 (1)	0.28	Tax_Id=9606 Gene_Symbol=PTMA;MIR1244-3;MIR1244-2;MIR1244-1 Isoform 2 of Prothymosin alpha
IPI00019038	61	16982	1 (1)	1 (1)	0.2	Tax_Id=9606 Gene_Symbol=LYZ Lysozyme C
IPI00429538	60	14061	2 (2)	2 (2)	0.54	Tax_Id=9606 Gene_Symbol=YPEL5 Protein yippee-like 5
IPI00024933	60	17979	1 (1)	1 (1)	0.19	Tax_Id=9606 Gene_Symbol=RPL12 Isoform 1 of 60S ribosomal protein L12
IPI00018278	59	13501	3 (3)	2 (2)	0.57	Tax_Id=9606 Gene_Symbol=H2AFV Histone H2A.V
IPI00025285	58	13863	2 (2)	2 (2)	0.55	Tax_Id=9606 Gene_Symbol=ATP6V1G1 V-type proton ATPase subunit G 1
IPI00008529	57	11658	2 (2)	2 (2)	0.68	Tax_Id=9606 Gene_Symbol=RPLP2 60S acidic ribosomal protein P2
IPI00239077	56	13907	2 (2)	2 (2)	0.55	Tax_Id=9606 Gene_Symbol=HINT1 Histidine triad nucleotide-binding protein 1
IPI00655650	55	13292	3 (3)	3 (3)	0.98	Tax_Id=9606 Gene_Symbol=RPS26 40S ribosomal protein S26
IPI00005585	54	13726	1 (1)	1 (1)	0.25	Tax_Id=9606 Gene_Symbol=TAX1BP3 Tax1-binding protein 3
IPI00168554	54	14307	3 (3)	3 (3)	0.9	Tax_Id=9606 Gene_Symbol=SRXN1 Sulfiredoxin-1
IPI00017963	54	13632	1 (1)	1 (1)	0.25	Tax_Id=9606 Gene_Symbol=SNRPD2 Small nuclear ribonucleoprotein Sm D2
IPI00395865	54	48132	3 (2)	1 (1)	0.07	Tax_Id=9606 Gene_Symbol=RBBP7 Histone-binding protein RBBP7
IPI00179298	52	485780	1 (1)	1 (1)	0.01	Tax_Id=9606 Gene_Symbol=HUWE1 Uncharacterized protein
IPI00479217	52	89665	1 (1)	1 (1)	0.04	Tax_Id=9606 Gene_Symbol=HNRNPU Isoform Short of Heterogeneous nuclear ribonucleoprotein U
IPI00012011	52	18719	2 (2)	2 (2)	0.39	Tax_Id=9606 Gene_Symbol=CFL1 Cofilin-1
IPI00217465	52	21352	3 (3)	3 (3)	0.55	Tax_Id=9606 Gene_Symbol=HIST1H1C Histone H1.2
IPI00005050	52	15243	1 (1)	1 (1)	0.22	Tax_Id=9606 Gene_Symbol=MRPS14 28S ribosomal protein S14, mitochondrial
IPI00298520	52	62157	1 (1)	1 (1)	0.05	Tax_Id=9606 Gene_Symbol=ARCN1 Uncharacterized protein
IPI00009071	51	22323	2 (2)	1 (1)	0.15	Tax_Id=9606 Gene_Symbol=LOC100505793;SRSF10 Isoform 3 of Serine/arginine-rich splicing factor 10
IPI00470528	51	24245	2 (2)	2 (2)	0.3	Tax_Id=9606 Gene_Symbol=RPL15 60S ribosomal protein L15
IPI00550021	51	46365	1 (1)	1 (1)	0.07	Tax_Id=9606 Gene_Symbol=SNORD43;RPL3 60S ribosomal protein L3
IPI00010153	51	14970	1 (1)	1 (1)	0.23	Tax_Id=9606 Gene_Symbol=RPL23 60S ribosomal protein L23
IPI00032293	51	16017	1 (1)	1 (1)	0.21	Tax_Id=9606 Gene_Symbol=CST3 Cystatin-C
IPI00007797	50	15497	1 (1)	1 (1)	0.22	Tax_Id=9606 Gene_Symbol=FABP5 Fatty acid-binding protein, epidermal
IPI00219018	49	36201	1 (1)	1 (1)	0.09	Tax_Id=9606 Gene_Symbol=GAPDH Glyceraldehyde-3-phosphate dehydrogenase
IPI00220271	49	36892	1 (1)	1 (1)	0.09	Tax_Id=9606 Gene_Symbol=AKR1A1 Alcohol dehydrogenase [NADP+]
IPI00017964	48	14021	1 (1)	1 (1)	0.24	Tax_Id=9606 Gene_Symbol=SNRPD3 Small nuclear ribonucleoprotein Sm D3
IPI00020319	48	17309	2 (2)	2 (2)	0.43	Tax_Id=9606 Gene_Symbol=BLOC1S1 Isoform 1 of Biogenesis of lysosome-related organelles complex 1 subunit 1
IPI00026202	48	21034	1 (1)	1 (1)	0.16	Tax_Id=9606 Gene_Symbol=RPL18A 60S ribosomal protein L18a
IPI00032439	48	15399	1 (1)	1 (1)	0.22	Tax_Id=9606 Gene_Symbol=POLR1D Isoform 1 of DNA-directed RNA polymerases I and III subunit RPAC2
IPI00026314	48	86043	1 (1)	1 (1)	0.04	Tax_Id=9606 Gene_Symbol=GSN Isoform 1 of Gelsolin
IPI00419880	48	30154	3 (3)	3 (3)	0.37	Tax_Id=9606 Gene_Symbol=SNORD73A;RPS3A 40S ribosomal protein S3a
IPI01025580	48	2269	21 (9)	1 (1)	1.81	Tax_Id=9606 Gene_Symbol=- Possible J 56 gene segment (Fragment)
IPI00026302	48	14454	1 (1)	1 (1)	0.24	Tax_Id=9606 Gene_Symbol=RPL31 60S ribosomal protein L31
IPI00215743	47	152780	1 (1)	1 (1)	0.02	Tax_Id=9606 Gene_Symbol=RRBP1 Isoform 3 of Ribosome-binding protein 1
IPI00302605	47	41941	2 (2)	2 (2)	0.16	Tax_Id=9606 Gene_Symbol=SLC30A7 Zinc transporter 7
IPI00555744	46	23886	1 (1)	1 (1)	0.14	Tax_Id=9606 Gene_Symbol=RPL14 Ribosomal protein L14 variant
IPI00418174	46	12855	1 (1)	1 (1)	0.27	Tax_Id=9606 Gene_Symbol=C7orf55 UPF0562 protein C7orf55
IPI00019550	46	44032	2 (2)	2 (2)	0.16	Tax_Id=9606 Gene_Symbol=TSSC1 Protein TSSC1 (Fragment)
IPI00376478	45	12823	1 (1)	1 (1)	0.27	Tax_Id=9606 Gene_Symbol=CMC1 COX assembly mitochondrial protein homolog
IPI00220301	45	25133	1 (1)	1 (1)	0.13	Tax_Id=9606 Gene_Symbol=PRDX6 Peroxiredoxin-6
IPI00220835	45	10025	2 (2)	2 (2)	0.82	Tax_Id=9606 Gene_Symbol=SEC61B Protein transport protein Sec61 subunit beta
IPI00396485	45	50451	3 (3)	3 (3)	0.21	Tax_Id=9606 Gene_Symbol=EEF1A1 Elongation factor 1-alpha 1
IPI00026781	45	275877	3 (2)	3 (2)	0.02	Tax_Id=9606 Gene_Symbol=FASN Fatty acid synthase
IPI00293756	44	12968	1 (1)	1 (1)	0.26	Tax_Id=9606 Gene_Symbol=VAMP5 Vesicle-associated membrane protein 5
IPI00017596	44	30151	1 (1)	1 (1)	0.11	Tax_Id=9606 Gene_Symbol=MAPRE1 Microtubule-associated protein RP/EB family member 1
IPI00295621	44	10136	2 (2)	1 (1)	0.34	Tax_Id=9606 Gene_Symbol=HIGD1A Isoform 1 of HIG1 domain family member 1A
IPI00017870	43	55459	1 (1)	1 (1)	0.06	Tax_Id=9606 Gene_Symbol=- Uncharacterized protein
IPI00782992	43	300179	1 (1)	1 (1)	0.01	Tax_Id=9606 Gene_Symbol=SRRM2 Isoform 1 of Serine/arginine repetitive matrix protein 2
IPI00020530	43	15065	1 (1)	1 (1)	0.23	Tax_Id=9606 Gene_Symbol=ACOT13 Acyl-coenzyme A thioesterase 13
IPI00456758	42	16665	2 (2)	2 (2)	0.45	Tax_Id=9606 Gene_Symbol=RPL27A 60S ribosomal protein L27a
IPI00011253	42	26842	2 (1)	2 (1)	0.12	Tax_Id=9606 Gene_Symbol=RPS3 40S ribosomal protein S3
IPI00003377	42	27578	1 (1)	1 (1)	0.12	Tax_Id=9606 Gene_Symbol=SRSF7 Isoform 1 of Serine/arginine-rich splicing factor 7
IPI00465361	39	24304	3 (2)	3 (2)	0.29	Tax_Id=9606 Gene_Symbol=RPL13 60S ribosomal protein L13
IPI00300631	42	103036	2 (2)	2 (2)	0.06	Tax_Id=9606 Gene_Symbol=SAFB Scaffold attachment factor B1
IPI00025039	42	33877	2 (2)	2 (2)	0.21	Tax_Id=9606 Gene_Symbol=FBL rRNA 2'-O-methyltransferase fibrillarin
IPI00218803	41	81079	1 (1)	1 (1)	0.04	Tax_Id=9606 Gene_Symbol=FBLN1 Isoform B of Fibulin-1
IPI00418290	40	16165	1 (1)	1 (1)	0.21	Tax_Id=9606 Gene_Symbol=MRPL14 39S ribosomal protein L14, mitochondrial
IPI00412607	40	14543	2 (1)	2 (1)	0.23	Tax_Id=9606 Gene_Symbol=RPL35 60S ribosomal protein L35
IPI00012750	40	13791	2 (2)	2 (2)	0.56	Tax_Id=9606 Gene_Symbol=RPS25 40S ribosomal protein S25
IPI00010427	40	12067	2 (2)	2 (2)	0.65	Tax_Id=9606 Gene_Symbol=TMEM93 Transmembrane protein 93
IPI00654654	39	12621	1 (1)	1 (1)	0.27	Tax_Id=9606 Gene_Symbol=MRPS33 28S ribosomal protein S33, mitochondrial
IPI00021439	39	42052	5 (3)	3 (2)	0.25	Tax_Id=9606 Gene_Symbol=ACTB Actin, cytoplasmic 1
IPI00297982	39	51647	2 (2)	1 (1)	0.06	Tax_Id=9606 Gene_Symbol=EIF2S3 Eukaryotic translation initiation factor 2 subunit 3
IPI00916849	39	7846	1 (1)	1 (1)	0.45	Tax_Id=9606 Gene_Symbol=HIBCH Protein
IPI00300341	39	12636	1 (1)	1 (1)	0.27	Tax_Id=9606 Gene_Symbol=TCEB1 Transcription elongation factor B polypeptide 1
IPI00006252	39	34616	1 (1)	1 (1)	0.1	Tax_Id=9606 Gene_Symbol=AIMP1 Aminoacyl tRNA synthase complex-interacting multifunctional protein 1
IPI00465315	38	11855	2 (2)	2 (2)	0.66	Tax_Id=9606 Gene_Symbol=CYCS Cytochrome c
IPI00005724	38	45995	1 (1)	1 (1)	0.07	Tax_Id=9606 Gene_Symbol=LANCL1 LanC-like protein 1
IPI00152671	37	94648	1 (1)	1 (1)	0.03	Tax_Id=9606 Gene_Symbol=FAM91A1 Protein FAM91A1
IPI00012493	37	13478	1 (1)	1 (1)	0.25	Tax_Id=9606 Gene_Symbol=SNORD54;RPS20 40S ribosomal protein S20
IPI00217553	37	15430	2 (2)	2 (2)	0.49	Tax_Id=9606 Gene_Symbol=MRPL41 39S ribosomal protein L41, mitochondrial
IPI00815732	37	48669	1 (1)	1 (1)	0.07	Tax_Id=9606 Gene_Symbol=PAICS Isoform 2 of Multifunctional protein ADE2
IPI00221088	36	22635	3 (2)	3 (2)	0.32	Tax_Id=9606 Gene_Symbol=RPS9 40S ribosomal protein S9
IPI00744692	36	37688	1 (1)	1 (1)	0.09	Tax_Id=9606 Gene_Symbol=TALDO1 Transaldolase
IPI00221222	36	14386	4 (2)	3 (2)	0.53	Tax_Id=9606 Gene_Symbol=SUB1 Activated RNA polymerase II transcriptional coactivator p15
IPI00021924	36	22474	1 (1)	1 (1)	0.15	Tax_Id=9606 Gene_Symbol=H1FX Histone H1x
IPI00019568	35	71475	1 (1)	1 (1)	0.05	Tax_Id=9606 Gene_Symbol=F2 Prothrombin (Fragment)
IPI00019906	35	29431	1 (1)	1 (1)	0.11	Tax_Id=9606 Gene_Symbol=BSG Isoform 2 of Basigin
IPI00216659	35	19805	1 (1)	1 (1)	0.17	Tax_Id=9606 Gene_Symbol=RBM8A Isoform 2 of RNA-binding protein 8A
IPI00167030	35	17754	1 (1)	1 (1)	0.19	Tax_Id=9606 Gene_Symbol=KRTCAP2 Keratinocyte-associated protein 2
IPI00003386	35	12722	1 (1)	1 (1)	0.27	Tax_Id=9606 Gene_Symbol=RBX1 E3 ubiquitin-protein ligase RBX1
IPI00443926	35	22581	1 (1)	1 (1)	0.15	Tax_Id=9606 Gene_Symbol=- Similar to Dipeptidyl-peptidase 2 precursor
IPI00293434	35	14675	1 (1)	1 (1)	0.23	Tax_Id=9606 Gene_Symbol=SRP14 Signal recognition particle 14 kDa protein
IPI00000051	34	14202	1 (1)	1 (1)	0.24	Tax_Id=9606 Gene_Symbol=PFDN1 Prefoldin subunit 1
IPI00004273	34	100467	1 (1)	1 (1)	0.03	Tax_Id=9606 Gene_Symbol=RBM25 Isoform 1 of RNA-binding protein 25
IPI00013891	33	32726	1 (1)	1 (1)	0.1	Tax_Id=9606 Gene_Symbol=TRA2A Isoform Long of Transformer-2 protein homolog alpha
IPI00001734	33	45783	1 (1)	1 (1)	0.07	Tax_Id=9606 Gene_Symbol=PSAT1 Phosphoserine aminotransferase
IPI00013877	33	36960	1 (1)	1 (1)	0.09	Tax_Id=9606 Gene_Symbol=HNRNPH3 Isoform 1 of Heterogeneous nuclear ribonucleoprotein H3
IPI00021728	33	38706	1 (1)	1 (1)	0.09	Tax_Id=9606 Gene_Symbol=EIF2S2 Eukaryotic translation initiation factor 2 subunit 2
IPI00790342	33	32928	1 (1)	1 (1)	0.1	Tax_Id=9606 Gene_Symbol=RPL6 60S ribosomal protein L6
IPI00146447	32	11347	1 (1)	1 (1)	0.3	Tax_Id=9606 Gene_Symbol=VMA21 Isoform 1 of Vacuolar ATPase assembly integral membrane protein VMA21
IPI00376798	32	20468	1 (1)	1 (1)	0.16	Tax_Id=9606 Gene_Symbol=RPL11 Isoform 1 of 60S ribosomal protein L11
IPI00643041	32	24579	3 (1)	3 (1)	0.14	Tax_Id=9606 Gene_Symbol=RANP1;RAN GTP-binding nuclear protein Ran
IPI00220063	32	12737	1 (1)	1 (1)	0.27	Tax_Id=9606 Gene_Symbol=NDUFS5 NADH dehydrogenase [ubiquinone] iron-sulfur protein 5
IPI00023322	31	46891	1 (1)	1 (1)	0.07	Tax_Id=9606 Gene_Symbol=DPF2 46 kDa protein
IPI00025817	31	33183	1 (1)	1 (1)	0.1	Tax_Id=9606 Gene_Symbol=CCND3 G1/S-specific cyclin-D3
IPI00911010	31	14639	1 (1)	1 (1)	0.23	Tax_Id=9606 Gene_Symbol=- cDNA FLJ57500
IPI00015262	30	34074	1 (1)	1 (1)	0.1	Tax_Id=9606 Gene_Symbol=CNN2 Calponin-2
IPI00015077	30	12839	1 (1)	1 (1)	0.27	Tax_Id=9606 Gene_Symbol=EIF1 Eukaryotic translation initiation factor 1
IPI00024664	30	96638	3 (2)	2 (2)	0.07	Tax_Id=9606 Gene_Symbol=USP5 Isoform Long of Ubiquitin carboxyl-terminal hydrolase 5
IPI00011268	30	32588	2 (1)	2 (1)	0.1	Tax_Id=9606 Gene_Symbol=RALY cDNA FLJ77422, highly similar to Homo sapiens RNA binding protein, autoantigenic (hnRNP-associated with lethal yellow homolog (mouse)), transcript variant 1, mRNA (Fragment)
IPI00027725	30	43805	1 (1)	1 (1)	0.08	Tax_Id=9606 Gene_Symbol=CASP4 Caspase-4
IPI00103994	30	135577	1 (1)	1 (1)	0.02	Tax_Id=9606 Gene_Symbol=LARS Leucyl-tRNA synthetase, cytoplasmic
IPI00398994	30	209717	1 (1)	1 (1)	0.02	Tax_Id=9606 Gene_Symbol=NYNRIN Isoform 1 of Protein NYNRIN
IPI00010896	30	27248	1 (1)	1 (1)	0.12	Tax_Id=9606 Gene_Symbol=CLIC1 Chloride intracellular channel protein 1
IPI00005511	29	13138	1 (1)	1 (1)	0.26	Tax_Id=9606 Gene_Symbol=PHF5A PHD finger-like domain-containing protein 5A
IPI00395998	29	15964	1 (1)	1 (1)	0.21	Tax_Id=9606 Gene_Symbol=RPL32 60S ribosomal protein L32
IPI00003527	29	39130	1 (1)	1 (1)	0.08	Tax_Id=9606 Gene_Symbol=SLC9A3R1 Na(+)/H(+) exchange regulatory cofactor NHE-RF1
IPI00179709	29	50612	3 (2)	3 (2)	0.13	Tax_Id=9606 Gene_Symbol=TUBA3D;TUBA3C Isoform 1 of Tubulin alpha-3C/D chain
IPI00029731	29	12587	4 (1)	3 (1)	0.27	Tax_Id=9606 Gene_Symbol=RPL35A 60S ribosomal protein L35a
IPI00444262	29	65979	1 (1)	1 (1)	0.05	Tax_Id=9606 Gene_Symbol=NCL cDNA FLJ45706 fis, clone FEBRA2028457, highly similar to Nucleolin
IPI00010204	29	19546	2 (1)	2 (1)	0.17	Tax_Id=9606 Gene_Symbol=SRSF3 Serine/arginine-rich splicing factor 3
IPI00289334	28	280157	1 (1)	1 (1)	0.01	Tax_Id=9606 Gene_Symbol=FLNB Isoform 1 of Filamin-B
IPI00646689	28	14217	1 (1)	1 (1)	0.24	Tax_Id=9606 Gene_Symbol=TXNDC17 Thioredoxin domain-containing protein 17
IPI00005668	28	37111	1 (1)	1 (1)	0.09	Tax_Id=9606 Gene_Symbol=AKR1C2 Aldo-keto reductase family 1 member C2
IPI00182533	28	15795	1 (1)	1 (1)	0.22	Tax_Id=9606 Gene_Symbol=RPL28 60S ribosomal protein L28
IPI00015423	27	14597	2 (1)	2 (1)	0.23	Tax_Id=9606 Gene_Symbol=MAP1LC3A Isoform 2 of Microtubule-associated proteins 1A/1B light chain 3A
IPI00220416	27	13522	1 (1)	1 (1)	0.25	Tax_Id=9606 Gene_Symbol=UQCRB Cytochrome b-c1 complex subunit 7
IPI00216654	27	74702	1 (1)	1 (1)	0.04	Tax_Id=9606 Gene_Symbol=NOLC1 Isoform Beta of Nucleolar and coiled-body phosphoprotein 1
IPI00016339	27	23696	1 (1)	1 (1)	0.14	Tax_Id=9606 Gene_Symbol=RAB5C Ras-related protein Rab-5C
IPI00007047	27	10885	2 (1)	2 (1)	0.32	Tax_Id=9606 Gene_Symbol=S100A8 Protein S100-A8
IPI00003084	27	22450	1 (1)	1 (1)	0.15	Tax_Id=9606 Gene_Symbol=DRAP1 Isoform 1 of Dr1-associated corepressor
IPI00872180	26	59014	1 (1)	1 (1)	0.06	Tax_Id=9606 Gene_Symbol=BTBD16 Isoform 1 of BTB/POZ domain-containing protein 16
IPI00020021	26	42933	1 (1)	1 (1)	0.08	Tax_Id=9606 Gene_Symbol=DEK Protein DEK
IPI00168899	26	68568	1 (1)	1 (1)	0.05	Tax_Id=9606 Gene_Symbol=DBF4B Isoform 1 of Protein DBF4 homolog B
IPI00218847	26	18422	1 (1)	1 (1)	0.18	Tax_Id=9606 Gene_Symbol=ACP1 Isoform 2 of Low molecular weight phosphotyrosine protein phosphatase
IPI00452731	26	12601	1 (1)	1 (1)	0.27	Tax_Id=9606 Gene_Symbol=NDUFA7 NADH dehydrogenase [ubiquinone] 1 alpha subcomplex subunit 7
IPI00012772	26	28235	1 (1)	1 (1)	0.12	Tax_Id=9606 Gene_Symbol=RPL8 60S ribosomal protein L8
IPI00219155	25	15788	2 (2)	2 (2)	0.48	Tax_Id=9606 Gene_Symbol=RPL27 60S ribosomal protein L27
IPI00304922	25	13791	1 (1)	1 (1)	0.25	Tax_Id=9606 Gene_Symbol=LSMD1 Isoform 1 of LSM domain-containing protein 1
IPI00031086	25	28912	1 (1)	1 (1)	0.12	Tax_Id=9606 Gene_Symbol=IGFBP1 Insulin-like growth factor-binding protein 1
IPI00795449	25	9230	1 (1)	1 (1)	0.38	Tax_Id=9606 Gene_Symbol=FOXP4 Uncharacterized protein
IPI00220906	24	53584	1 (1)	1 (1)	0.06	Tax_Id=9606 Gene_Symbol=ACOT2 Isoform 1 of Acyl-coenzyme A thioesterase 2, mitochondrial
IPI00019932	24	13797	1 (1)	1 (1)	0.25	Tax_Id=9606 Gene_Symbol=UBE2D2 ubiquitin-conjugating enzyme E2 D2 isoform 2
IPI00003881	24	45985	1 (1)	1 (1)	0.07	Tax_Id=9606 Gene_Symbol=HNRNPF Heterogeneous nuclear ribonucleoprotein F
IPI00031691	24	21964	1 (1)	1 (1)	0.15	Tax_Id=9606 Gene_Symbol=RPL9 60S ribosomal protein L9
IPI00019980	23	64112	1 (1)	1 (1)	0.05	Tax_Id=9606 Gene_Symbol=GRK1 Rhodopsin kinase
IPI00303894	23	25364	1 (1)	1 (1)	0.13	Tax_Id=9606 Gene_Symbol=FAM3A Protein FAM3A
IPI00164012	22	49240	1 (1)	1 (1)	0.07	Tax_Id=9606 Gene_Symbol=ACTL7A Actin-like protein 7A
IPI00028387	22	35589	1 (1)	1 (1)	0.09	Tax_Id=9606 Gene_Symbol=DDRGK1 Isoform 1 of DDRGK domain-containing protein 1
IPI00000015	22	56759	1 (1)	1 (1)	0.06	Tax_Id=9606 Gene_Symbol=SRSF4 Serine/arginine-rich splicing factor 4
IPI00176706	22	45162	1 (1)	1 (1)	0.07	Tax_Id=9606 Gene_Symbol=RBM17 Splicing factor 45
IPI00027569	22	32180	1 (1)	1 (1)	0.1	Tax_Id=9606 Gene_Symbol=HNRNPCL1 Heterogeneous nuclear ribonucleoprotein C-like 1
IPI01014863	22	41838	1 (1)	1 (1)	0.08	Tax_Id=9606 Gene_Symbol=ACAT2 Acetyl-CoA acetyltransferase, cytosolic
IPI00178015	22	80490	1 (1)	1 (1)	0.04	Tax_Id=9606 Gene_Symbol=MEP1B Meprin A subunit beta
IPI00171903	22	77749	1 (1)	1 (1)	0.04	Tax_Id=9606 Gene_Symbol=HNRNPM Isoform 1 of Heterogeneous nuclear ribonucleoprotein M
IPI01025809	22	23204	1 (1)	1 (1)	0.14	Tax_Id=9606 Gene_Symbol=ZFP36L1 23 kDa protein
IPI00382516	21	41149	1 (1)	1 (1)	0.08	Tax_Id=9606 Gene_Symbol=PRMT1 protein arginine N-methyltransferase 1 isoform 3
IPI00219526	21	61696	1 (1)	1 (1)	0.05	Tax_Id=9606 Gene_Symbol=PGM1 Isoform 1 of Phosphoglucomutase-1
IPI00339381	21	114883	1 (1)	1 (1)	0.03	Tax_Id=9606 Gene_Symbol=HLTF Isoform 1 of Helicase-like transcription factor
IPI00007096	21	15680	1 (1)	1 (1)	0.22	Tax_Id=9606 Gene_Symbol=TOR1AIP2 interferon alpha responsive protein isoform a
IPI00329801	21	35971	1 (1)	1 (1)	0.09	Tax_Id=9606 Gene_Symbol=ANXA5 Annexin A

## Sheet: Sheet2
	Score	Mass	Matches	Sequences	emPAI
IPI00018278	1371	13501	107 (97)	4 (4)	2.08	Tax_Id=9606 Gene_Symbol=H2AFV Histone H2A.V
IPI00081836	1356	13898	94 (92)	5 (5)	3.66	Tax_Id=9606 Gene_Symbol=HIST1H2AH;HIST1H2AG;HIST1H2AK;HIST1H2AL;HIST1H2AM;HIST1H2AJ;HIST1H2AI Histone H2A type 1-H
IPI00026272	1325	14127	92 (90)	5 (5)	2.67	Tax_Id=9606 Gene_Symbol=HIST1H2AE;HIST1H2AB;HIST1H2AD;HIST1H2AG;HIST1H2AK;HIST1H2AL;HIST1H2AM;HIST1H2AJ;HIST1H2AI Histone H2A type 1-B/E
IPI00216730	794	13987	41 (39)	3 (3)	0.92	Tax_Id=9606 Gene_Symbol=HIST2H2AB Histone H2A type 2-B
IPI00010153	262	14970	11 (10)	2 (2)	1.78	Tax_Id=9606 Gene_Symbol=RPL23 60S ribosomal protein L23
IPI00335168	238	17090	12 (11)	8 (7)	4.08	Tax_Id=9606 Gene_Symbol=MYL6 Isoform Non-muscle of Myosin light polypeptide 6
IPI00419585	222	18229	21 (17)	7 (7)	4.48	Tax_Id=9606 Gene_Symbol=PPIA Peptidyl-prolyl cis-trans isomerase A
IPI00983620	56	30137	2 (2)	2 (2)	0.23	Tax_Id=9606 Gene_Symbol=LOC650157 peptidyl-prolyl cis-trans isomerase A-like
IPI00008529	179	11658	12 (11)	7 (7)	6.92	Tax_Id=9606 Gene_Symbol=RPLP2 60S acidic ribosomal protein P2
IPI00220327	177	66170	9 (9)	9 (9)	0.55	Tax_Id=9606 Gene_Symbol=KRT1 Keratin, type II cytoskeletal 1
IPI00021304	156	66110	7 (7)	7 (7)	0.4	Tax_Id=9606 Gene_Symbol=KRT2 Keratin, type II cytoskeletal 2 epidermal
IPI00009790	177	86454	8 (8)	4 (4)	0.16	Tax_Id=9606 Gene_Symbol=PFKP 6-phosphofructokinase type C
IPI00032439	176	15399	5 (5)	3 (3)	1.22	Tax_Id=9606 Gene_Symbol=POLR1D Isoform 1 of DNA-directed RNA polymerases I and III subunit RPAC2
IPI00655650	168	13292	20 (13)	5 (5)	2.94	Tax_Id=9606 Gene_Symbol=RPS26 40S ribosomal protein S26
IPI00012493	161	13478	14 (11)	4 (4)	3.89	Tax_Id=9606 Gene_Symbol=SNORD54;RPS20 40S ribosomal protein S20
IPI00215719	161	21735	5 (5)	5 (5)	1.05	Tax_Id=9606 Gene_Symbol=RPL18 60S ribosomal protein L18
IPI00008922	155	14794	3 (3)	2 (2)	0.86	Tax_Id=9606 Gene_Symbol=IFITM2 Interferon-induced transmembrane protein 2
IPI00219153	153	14835	6 (5)	2 (2)	0.51	Tax_Id=9606 Gene_Symbol=RPL22 60S ribosomal protein L22
IPI00219156	150	12947	11 (6)	6 (5)	3.07	Tax_Id=9606 Gene_Symbol=RPL30 60S ribosomal protein L30
IPI00024915	149	22301	8 (8)	5 (5)	1.66	Tax_Id=9606 Gene_Symbol=PRDX5 Isoform Mitochondrial of Peroxiredoxin-5, mitochondrial
IPI00221092	143	16549	13 (10)	9 (8)	3.44	Tax_Id=9606 Gene_Symbol=RPS16 40S ribosomal protein S16
IPI00018534	140	13944	13 (13)	3 (3)	1.39	Tax_Id=9606 Gene_Symbol=HIST1H2BL Histone H2B type 1-L
IPI00003935	119	13912	11 (11)	3 (3)	1.41	Tax_Id=9606 Gene_Symbol=HIST2H2BE Histone H2B type 2-E
IPI01025580	137	2269	34 (25)	1 (1)	1.81	Tax_Id=9606 Gene_Symbol=- Possible J 56 gene segment (Fragment)
IPI00221091	135	14944	16 (11)	6 (4)	1.78	Tax_Id=9606 Gene_Symbol=RPS15A 40S ribosomal protein S15a
IPI00026271	135	16434	5 (5)	4 (4)	1.12	Tax_Id=9606 Gene_Symbol=RPS14 40S ribosomal protein S14
IPI00017963	127	13632	8 (7)	5 (4)	2.05	Tax_Id=9606 Gene_Symbol=SNRPD2 Small nuclear ribonucleoprotein Sm D2
IPI00013296	125	17708	6 (5)	5 (4)	1.39	Tax_Id=9606 Gene_Symbol=RPS18;RPS18P9 40S ribosomal protein S18
IPI00009865	119	59020	7 (6)	7 (6)	0.38	Tax_Id=9606 Gene_Symbol=KRT10 Keratin, type I cytoskeletal 10
IPI00216592	115	32375	7 (7)	4 (4)	0.63	Tax_Id=9606 Gene_Symbol=HNRNPC Isoform C1 of Heterogeneous nuclear ribonucleoproteins C1/C2
IPI00384047	115	18199	7 (6)	5 (5)	1.77	Tax_Id=9606 Gene_Symbol=TRAPPC6B Isoform 1 of Trafficking protein particle complex subunit 6B
IPI00384697	108	48641	4 (4)	4 (4)	0.3	Tax_Id=9606 Gene_Symbol=ALB Isoform 2 of Serum albumin
IPI00453473	107	11360	5 (5)	4 (4)	2.77	Tax_Id=9606 Gene_Symbol=HIST2H4B;HIST1H4C;HIST1H4J;HIST1H4D;HIST1H4A;HIST2H4A;HIST1H4I;HIST1H4K;HIST1H4E;HIST1H4L;HIST1H4F;HIST1H4H;HIST4H4;HIST1H4B Histone H4
IPI00299573	106	30148	6 (4)	5 (4)	0.52	Tax_Id=9606 Gene_Symbol=RPL7A;SNORD24 60S ribosomal protein L7a
IPI00021840	99	28834	4 (3)	3 (3)	0.39	Tax_Id=9606 Gene_Symbol=RPS6 40S ribosomal protein S6
IPI00306332	98	17882	2 (2)	1 (1)	0.41	Tax_Id=9606 Gene_Symbol=RPL24 60S ribosomal protein L24
IPI00640938	98	9765	4 (3)	3 (3)	1.49	Tax_Id=9606 Gene_Symbol=RALY Uncharacterized protein
IPI00414676	96	83554	6 (4)	5 (3)	0.17	Tax_Id=9606 Gene_Symbol=HSP90AB1 Heat shock protein HSP 90-beta
IPI00024920	93	17479	3 (2)	2 (1)	0.43	Tax_Id=9606 Gene_Symbol=ATP5D ATP synthase subunit delta, mitochondrial
IPI00021805	92	17644	5 (4)	3 (3)	1.01	Tax_Id=9606 Gene_Symbol=MGST1 Microsomal glutathione S-transferase 1
IPI00217465	90	21352	4 (4)	4 (4)	0.8	Tax_Id=9606 Gene_Symbol=HIST1H1C Histone H1.2
IPI00031397	87	81338	1 (1)	1 (1)	0.04	Tax_Id=9606 Gene_Symbol=ACSL3 Long-chain-fatty-acid--CoA ligase 3
IPI00021266	87	17684	7 (5)	4 (3)	0.69	Tax_Id=9606 Gene_Symbol=RPL23A;SNORD4A 60S ribosomal protein L23a
IPI00219306	86	17210	7 (5)	5 (3)	1.05	Tax_Id=9606 Gene_Symbol=MAGOH Protein mago nashi homolog
IPI00059292	72	17322	6 (4)	5 (3)	0.71	Tax_Id=9606 Gene_Symbol=MAGOHB Protein mago nashi homolog 2
IPI00216691	86	15216	6 (5)	4 (4)	1.74	Tax_Id=9606 Gene_Symbol=PFN1 Profilin-1
IPI00216237	84	12303	12 (9)	5 (4)	2.41	Tax_Id=9606 Gene_Symbol=RPL36 60S ribosomal protein L36
IPI00549343	82	11359	2 (2)	1 (1)	0.7	Tax_Id=9606 Gene_Symbol=TNFRSF9;VAMP3 Vesicle-associated membrane protein 3
IPI00009654	81	16935	7 (4)	4 (3)	1.07	Tax_Id=9606 Gene_Symbol=TRAPPC1 Trafficking protein particle complex subunit 1
IPI00179700	81	11669	4 (3)	2 (2)	0.68	Tax_Id=9606 Gene_Symbol=HMGA1 Isoform HMG-I of High mobility group protein HMG-I/HMG-Y
IPI00465361	80	24304	5 (3)	4 (3)	0.47	Tax_Id=9606 Gene_Symbol=RPL13 60S ribosomal protein L13
IPI00552715	80	56908	2 (2)	2 (2)	0.12	Tax_Id=9606 Gene_Symbol=CCT3 T-complex protein 1 subunit gamma isoform c
IPI00942935	80	24980	3 (2)	3 (2)	0.29	Tax_Id=9606 Gene_Symbol=NDUFA13 cDNA FLJ59191, highly similar to NADH dehydrogenase (ubiquinone) 1 alpha subcomplex subunit 13
IPI00456758	79	16665	2 (2)	2 (2)	0.45	Tax_Id=9606 Gene_Symbol=RPL27A 60S ribosomal protein L27a
IPI00289334	78	280157	3 (3)	3 (3)	0.04	Tax_Id=9606 Gene_Symbol=FLNB Isoform 1 of Filamin-B
IPI00026781	78	275877	3 (3)	3 (3)	0.04	Tax_Id=9606 Gene_Symbol=FASN Fatty acid synthase
IPI00302850	78	13273	3 (3)	2 (2)	0.98	Tax_Id=9606 Gene_Symbol=SNRPD1 Small nuclear ribonucleoprotein Sm D1
IPI00012048	77	17309	11 (7)	6 (5)	2.48	Tax_Id=9606 Gene_Symbol=NME1;NME2;NME1-NME2 Isoform 1 of Nucleoside diphosphate kinase A
IPI00399053	75	20566	3 (2)	3 (2)	0.35	Tax_Id=9606 Gene_Symbol=NDUFAF3 Isoform a of NADH dehydrogenase [ubiquinone] 1 alpha subcomplex assembly factor 3
IPI00179330	75	18296	3 (3)	3 (3)	0.66	Tax_Id=9606 Gene_Symbol=RPS27A Ubiquitin-40S ribosomal protein S27a
IPI00438170	74	19889	7 (7)	6 (6)	1.56	Tax_Id=9606 Gene_Symbol=SNX12 Isoform 1 of Sorting nexin-12
IPI00011253	74	26842	4 (3)	4 (3)	0.42	Tax_Id=9606 Gene_Symbol=RPS3 40S ribosomal protein S3
IPI00026302	72	14454	3 (3)	3 (3)	0.89	Tax_Id=9606 Gene_Symbol=RPL31 60S ribosomal protein L31
IPI00006579	72	19621	5 (4)	4 (4)	0.88	Tax_Id=9606 Gene_Symbol=COX4I1 Cytochrome c oxidase subunit 4 isoform 1, mitochondrial
IPI00000856	72	78438	2 (2)	2 (2)	0.09	Tax_Id=9606 Gene_Symbol=FERMT2 Isoform 1 of Fermitin family homolog 2
IPI00056357	69	18897	2 (2)	2 (2)	0.39	Tax_Id=9606 Gene_Symbol=C19orf10 UPF0556 protein C19orf10
IPI00419919	69	17997	1 (1)	1 (1)	0.19	Tax_Id=9606 Gene_Symbol=RPL29;RPL29P4 Ribosomal protein L29
IPI00171611	68	15436	3 (2)	2 (1)	0.22	Tax_Id=9606 Gene_Symbol=HIST2H3D;HIST2H3A;HIST2H3C Histone H3.2
IPI00553177	67	46878	3 (3)	3 (3)	0.23	Tax_Id=9606 Gene_Symbol=SERPINA1 Isoform 1 of Alpha-1-antitrypsin
IPI00219018	67	36201	3 (3)	3 (3)	0.3	Tax_Id=9606 Gene_Symbol=GAPDH Glyceraldehyde-3-phosphate dehydrogenase
IPI00026496	66	19617	1 (1)	1 (1)	0.17	Tax_Id=9606 Gene_Symbol=NPM3 Nucleoplasmin-3
IPI00219718	65	22524	4 (3)	4 (3)	0.52	Tax_Id=9606 Gene_Symbol=RBP1 retinol-binding protein 1 isoform a
IPI00180675	65	50788	5 (4)	5 (4)	0.29	Tax_Id=9606 Gene_Symbol=TUBA1A Tubulin alpha-1A chain
IPI00006167	65	59919	2 (1)	2 (1)	0.05	Tax_Id=9606 Gene_Symbol=PPM1G Protein phosphatase 1G
IPI00221222	65	14386	7 (4)	5 (3)	0.89	Tax_Id=9606 Gene_Symbol=SUB1 Activated RNA polymerase II transcriptional coactivator p15
IPI00215780	65	16051	6 (6)	6 (6)	2.15	Tax_Id=9606 Gene_Symbol=RPS19 40S ribosomal protein S19
IPI00645452	62	48135	3 (3)	3 (3)	0.22	Tax_Id=9606 Gene_Symbol=TUBB Uncharacterized protein
IPI00021924	63	22474	1 (1)	1 (1)	0.15	Tax_Id=9606 Gene_Symbol=H1FX Histone H1x
IPI00029744	62	17249	3 (3)	3 (3)	0.71	Tax_Id=9606 Gene_Symbol=SSBP1 Single-stranded DNA-binding protein, mitochondrial
IPI00419258	62	25049	2 (2)	2 (2)	0.28	Tax_Id=9606 Gene_Symbol=HMGB1 High mobility group protein B1
IPI00410714	62	15305	7 (5)	2 (2)	0.82	Tax_Id=9606 Gene_Symbol=HBA2;HBA1 Hemoglobin subunit alpha
IPI00218606	62	15969	2 (2)	2 (2)	0.47	Tax_Id=9606 Gene_Symbol=RPS23 40S ribosomal protein S23
IPI00019385	61	19158	2 (2)	1 (1)	0.38	Tax_Id=9606 Gene_Symbol=SSR4 Translocon-associated protein subunit delta
IPI00013877	61	36960	1 (1)	1 (1)	0.09	Tax_Id=9606 Gene_Symbol=HNRNPH3 Isoform 1 of Heterogeneous nuclear ribonucleoprotein H3
IPI00000612	61	17617	1 (1)	1 (1)	0.19	Tax_Id=9606 Gene_Symbol=TMEM50A Transmembrane protein 50A
IPI00003377	60	27578	2 (2)	2 (2)	0.26	Tax_Id=9606 Gene_Symbol=SRSF7 Isoform 1 of Serine/arginine-rich splicing factor 7
IPI00455510	60	12067	1 (1)	1 (1)	0.28	Tax_Id=9606 Gene_Symbol=PTMA;MIR1244-3;MIR1244-2;MIR1244-1 Isoform 2 of Prothymosin alpha
IPI00411639	60	33089	3 (3)	3 (3)	0.33	Tax_Id=9606 Gene_Symbol=SNORA6;RPSAP15;SNORA62;RPSA Laminin receptor-like protein LAMRL5
IPI00183526	60	50977	2 (2)	2 (2)	0.13	Tax_Id=9606 Gene_Symbol=NCL Uncharacterized protein
IPI00219221	60	15123	2 (1)	2 (1)	0.23	Tax_Id=9606 Gene_Symbol=LGALS7B;LGALS7 Galectin-7
IPI00012750	59	13791	3 (3)	3 (3)	0.94	Tax_Id=9606 Gene_Symbol=RPS25 40S ribosomal protein S25
IPI00025491	59	46353	1 (1)	1 (1)	0.07	Tax_Id=9606 Gene_Symbol=EIF4A1 Eukaryotic initiation factor 4A-I
IPI00166546	59	15201	1 (1)	1 (1)	0.22	Tax_Id=9606 Gene_Symbol=C7orf41 Isoform 1 of UPF0452 protein C7orf41
IPI00550021	58	46365	2 (2)	2 (2)	0.15	Tax_Id=9606 Gene_Symbol=SNORD43;RPL3 60S ribosomal protein L3
IPI00156689	58	42122	1 (1)	1 (1)	0.08	Tax_Id=9606 Gene_Symbol=VAT1 Synaptic vesicle membrane protein VAT-1 homolog
IPI00216587	58	24475	3 (3)	3 (3)	0.47	Tax_Id=9606 Gene_Symbol=RPS8;SNORD55 40S ribosomal protein S8
IPI00215743	58	152780	1 (1)	1 (1)	0.02	Tax_Id=9606 Gene_Symbol=RRBP1 Isoform 3 of Ribosome-binding protein 1
IPI00376798	57	20468	1 (1)	1 (1)	0.16	Tax_Id=9606 Gene_Symbol=RPL11 Isoform 1 of 60S ribosomal protein L11
IPI00550239	57	20850	2 (2)	1 (1)	0.35	Tax_Id=9606 Gene_Symbol=H1F0 Histone H1.0
IPI00017964	56	14021	2 (2)	2 (2)	0.55	Tax_Id=9606 Gene_Symbol=SNRPD3 Small nuclear ribonucleoprotein Sm D3
IPI00297982	56	51647	4 (3)	4 (3)	0.2	Tax_Id=9606 Gene_Symbol=EIF2S3 Eukaryotic translation initiation factor 2 subunit 3
IPI00026215	56	42908	2 (2)	2 (2)	0.16	Tax_Id=9606 Gene_Symbol=FEN1 Flap endonuclease 1
IPI00018146	56	28032	1 (1)	1 (1)	0.12	Tax_Id=9606 Gene_Symbol=YWHAQ 14-3-3 protein theta
IPI00020530	55	15065	2 (1)	2 (1)	0.23	Tax_Id=9606 Gene_Symbol=ACOT13 Acyl-coenzyme A thioesterase 13
IPI00014165	54	12703	1 (1)	1 (1)	0.27	Tax_Id=9606 Gene_Symbol=HIST1H2APS4 Histone H2A
IPI00011832	54	24607	1 (1)	1 (1)	0.14	Tax_Id=9606 Gene_Symbol=SPP2 Secreted phosphoprotein 24
IPI00292140	54	32044	2 (1)	2 (1)	0.1	Tax_Id=9606 Gene_Symbol=CASP3 Caspase-3
IPI00103057	54	14945	1 (1)	1 (1)	0.23	Tax_Id=9606 Gene_Symbol=FAM36A Isoform 2 of Protein FAM36A
IPI00003949	53	17184	3 (1)	3 (1)	0.2	Tax_Id=9606 Gene_Symbol=UBE2N Ubiquitin-conjugating enzyme E2 N
IPI00555744	53	23886	2 (1)	2 (1)	0.14	Tax_Id=9606 Gene_Symbol=RPL14 Ribosomal protein L14 variant
IPI00021439	53	42052	2 (2)	2 (2)	0.16	Tax_Id=9606 Gene_Symbol=ACTB Actin, cytoplasmic 1
IPI00294955	53	15511	7 (3)	4 (2)	0.48	Tax_Id=9606 Gene_Symbol=LSM4 U6 snRNA-associated Sm-like protein LSm4
IPI00012007	52	48255	2 (1)	2 (1)	0.07	Tax_Id=9606 Gene_Symbol=AHCY Adenosylhomocysteinase
IPI00221093	51	15597	1 (1)	1 (1)	0.22	Tax_Id=9606 Gene_Symbol=RPS17;RPS17L 40S ribosomal protein S17
IPI00395998	51	15964	2 (2)	2 (2)	0.47	Tax_Id=9606 Gene_Symbol=RPL32 60S ribosomal protein L32
IPI00029733	51	37221	3 (3)	3 (3)	0.29	Tax_Id=9606 Gene_Symbol=AKR1C1 Aldo-keto reductase family 1 member C1
IPI00555734	51	32376	2 (2)	2 (2)	0.22	Tax_Id=9606 Gene_Symbol=ASRGL1 Isoform 1 of L-asparaginase
IPI00473011	51	16159	4 (3)	2 (2)	0.46	Tax_Id=9606 Gene_Symbol=HBD Hemoglobin subunit delta
IPI00013881	50	49484	1 (1)	1 (1)	0.07	Tax_Id=9606 Gene_Symbol=HNRNPH1 Heterogeneous nuclear ribonucleoprotein H
IPI00010333	50	16145	2 (2)	2 (2)	0.47	Tax_Id=9606 Gene_Symbol=MDK Midkine
IPI00019359	50	62255	2 (2)	2 (2)	0.11	Tax_Id=9606 Gene_Symbol=KRT9 Keratin, type I cytoskeletal 9
IPI00027285	50	24765	2 (2)	2 (2)	0.29	Tax_Id=9606 Gene_Symbol=SNRPB Isoform SM-B' of Small nuclear ribonucleoprotein-associated proteins B and B'
IPI00012011	45	18719	2 (2)	2 (2)	0.39	Tax_Id=9606 Gene_Symbol=CFL1 Cofilin-1
IPI00033130	48	38882	4 (4)	3 (3)	0.39	Tax_Id=9606 Gene_Symbol=SAE1 SUMO-activating enzyme subunit 1
IPI00219782	49	16092	2 (2)	2 (2)	0.47	Tax_Id=9606 Gene_Symbol=RBP5 Retinol-binding protein 5
IPI00001618	49	25390	1 (1)	1 (1)	0.13	Tax_Id=9606 Gene_Symbol=RAB39 Ras-related protein Rab-39A
IPI00019038	49	16982	1 (1)	1 (1)	0.2	Tax_Id=9606 Gene_Symbol=LYZ Lysozyme C
IPI00033494	49	19824	2 (2)	2 (2)	0.37	Tax_Id=9606 Gene_Symbol=MYL12B Myosin regulatory light chain 12B
IPI00015891	49	15419	1 (1)	1 (1)	0.22	Tax_Id=9606 Gene_Symbol=PFDN4 Prefoldin subunit 4
IPI00024662	48	22382	1 (1)	1 (1)	0.15	Tax_Id=9606 Gene_Symbol=CBX5;MIR3198-1 Chromobox protein homolog 5
IPI00007074	48	59448	3 (1)	2 (1)	0.06	Tax_Id=9606 Gene_Symbol=YARS Tyrosyl-tRNA synthetase, cytoplasmic
IPI00470528	48	24245	2 (2)	2 (2)	0.3	Tax_Id=9606 Gene_Symbol=RPL15 60S ribosomal protein L15
IPI00332428	48	35689	1 (1)	1 (1)	0.09	Tax_Id=9606 Gene_Symbol=MAK16 Protein MAK16 homolog
IPI00329801	48	35971	2 (1)	2 (1)	0.09	Tax_Id=9606 Gene_Symbol=ANXA5 Annexin A5
IPI00012340	48	25640	1 (1)	1 (1)	0.13	Tax_Id=9606 Gene_Symbol=SRSF9 Serine/arginine-rich splicing factor 9
IPI00012345	48	39677	2 (2)	2 (2)	0.17	Tax_Id=9606 Gene_Symbol=SRSF6 Isoform SRP55-1 of Serine/arginine-rich splicing factor 6
IPI00003881	48	45985	3 (2)	3 (2)	0.15	Tax_Id=9606 Gene_Symbol=HNRNPF Heterogeneous nuclear ribonucleoprotein F
IPI00022462	47	85274	1 (1)	1 (1)	0.04	Tax_Id=9606 Gene_Symbol=TFRC Transferrin receptor protein 1
IPI00020021	47	42933	1 (1)	1 (1)	0.08	Tax_Id=9606 Gene_Symbol=DEK Protein DEK
IPI00306353	47	16806	3 (3)	3 (3)	0.74	Tax_Id=9606 Gene_Symbol=DUSP23 Dual specificity protein phosphatase 23
IPI00023161	47	31799	1 (1)	1 (1)	0.1	Tax_Id=9606 Gene_Symbol=MRPL46 39S ribosomal protein L46, mitochondrial
IPI00479186	47	58470	4 (3)	4 (3)	0.18	Tax_Id=9606 Gene_Symbol=PKM2 Isoform M2 of Pyruvate kinase isozymes M1/M2
IPI00215914	46	20741	3 (3)	2 (2)	0.35	Tax_Id=9606 Gene_Symbol=ARF1 ADP-ribosylation factor 1
IPI00026670	46	13239	3 (1)	2 (1)	0.26	Tax_Id=9606 Gene_Symbol=TCEB2 Transcription elongation factor B polypeptide 2
IPI00028030	46	85431	2 (2)	1 (1)	0.04	Tax_Id=9606 Gene_Symbol=COMP Cartilage oligomeric matrix protein
IPI00183500	46	18161	1 (1)	1 (1)	0.19	Tax_Id=9606 Gene_Symbol=NCBP2 Isoform 1 of Nuclear cap-binding protein subunit 2
IPI00643041	46	24579	4 (3)	4 (3)	0.47	Tax_Id=9606 Gene_Symbol=RANP1;RAN GTP-binding nuclear protein Ran
IPI00297169	46	60265	2 (2)	2 (2)	0.11	Tax_Id=9606 Gene_Symbol=LCP2 Lymphocyte cytosolic protein 2
IPI00027547	45	11391	1 (1)	1 (1)	0.3	Tax_Id=9606 Gene_Symbol=DCD Dermcidin
IPI00375631	45	17933	2 (2)	2 (2)	0.41	Tax_Id=9606 Gene_Symbol=ISG15 Ubiquitin-like protein ISG15
IPI00029699	45	17286	3 (2)	3 (2)	0.43	Tax_Id=9606 Gene_Symbol=RNASE4 Ribonuclease 4
IPI00220014	45	32978	1 (1)	1 (1)	0.1	Tax_Id=9606 Gene_Symbol=IDI1 Isoform 2 of Isopentenyl-diphosphate Delta-isomerase 1
IPI00026314	44	86043	1 (1)	1 (1)	0.04	Tax_Id=9606 Gene_Symbol=GSN Isoform 1 of Gelsolin
IPI00003386	44	12722	1 (1)	1 (1)	0.27	Tax_Id=9606 Gene_Symbol=RBX1 E3 ubiquitin-protein ligase RBX1
IPI00217468	44	22566	1 (1)	1 (1)	0.15	Tax_Id=9606 Gene_Symbol=HIST1H1B Histone H1.5
IPI00061116	44	9091	1 (1)	1 (1)	0.38	Tax_Id=9606 Gene_Symbol=MUCL1 Mucin-like protein 1
IPI00647635	44	152891	1 (1)	1 (1)	0.02	Tax_Id=9606 Gene_Symbol=GIGYF2 Isoform 2 of PERQ amino acid-rich with GYF domain-containing protein 2
IPI00302925	43	60011	1 (1)	1 (1)	0.05	Tax_Id=9606 Gene_Symbol=CCT8 59 kDa protein
IPI00012772	43	28235	1 (1)	1 (1)	0.12	Tax_Id=9606 Gene_Symbol=RPL8 60S ribosomal protein L8
IPI00298520	42	62157	2 (2)	2 (2)	0.11	Tax_Id=9606 Gene_Symbol=ARCN1 Uncharacterized protein
IPI00007797	42	15497	2 (2)	2 (2)	0.48	Tax_Id=9606 Gene_Symbol=FABP5 Fatty acid-binding protein, epidermal
IPI00001145	42	17165	1 (1)	1 (1)	0.2	Tax_Id=9606 Gene_Symbol=AP4S1 Isoform 1 of AP-4 complex subunit sigma-1
IPI00216951	42	57499	1 (1)	1 (1)	0.06	Tax_Id=9606 Gene_Symbol=DARS Aspartyl-tRNA synthetase, cytoplasmic
IPI00023549	41	19202	1 (1)	1 (1)	0.18	Tax_Id=9606 Gene_Symbol=LGALSL Galectin-related protein
IPI00007730	41	15968	3 (2)	3 (2)	0.47	Tax_Id=9606 Gene_Symbol=C14orf1 Probable ergosterol biosynthetic protein 28
IPI00016676	40	16459	2 (1)	2 (1)	0.21	Tax_Id=9606 Gene_Symbol=TOMM20 Mitochondrial import receptor subunit TOM20 homolog
IPI00024157	40	25218	3 (2)	2 (1)	0.28	Tax_Id=9606 Gene_Symbol=FKBP3 Peptidyl-prolyl cis-trans isomerase FKBP3
IPI00215884	40	27842	2 (2)	2 (2)	0.25	Tax_Id=9606 Gene_Symbol=SRSF1 Isoform ASF-1 of Serine/arginine-rich splicing factor 1
IPI00006658	40	16655	1 (1)	1 (1)	0.2	Tax_Id=9606 Gene_Symbol=PIN4 Isoform 2 of Peptidyl-prolyl cis-trans isomerase NIMA-interacting 4
IPI00010270	40	21814	1 (1)	1 (1)	0.15	Tax_Id=9606 Gene_Symbol=RAC2 Ras-related C3 botulinum toxin substrate 2
IPI00218342	40	108165	1 (1)	1 (1)	0.03	Tax_Id=9606 Gene_Symbol=MTHFD1 C-1-tetrahydrofolate synthase, cytoplasmic
IPI00020956	40	26886	1 (1)	1 (1)	0.12	Tax_Id=9606 Gene_Symbol=HDGF Hepatoma-derived growth factor
IPI00025252	39	57146	2 (2)	2 (2)	0.12	Tax_Id=9606 Gene_Symbol=PDIA3 Protein disulfide-isomerase A3
IPI00893541	32	13739	2 (2)	2 (2)	0.56	Tax_Id=9606 Gene_Symbol=PDIA3 14 kDa protein
IPI00015018	39	33095	1 (1)	1 (1)	0.1	Tax_Id=9606 Gene_Symbol=PPA1 Inorganic pyrophosphatase
IPI00018855	39	15725	5 (2)	1 (1)	0.48	Tax_Id=9606 Gene_Symbol=ATP6V0C V-type proton ATPase 16 kDa proteolipid subunit
IPI00009374	39	15809	1 (1)	1 (1)	0.22	Tax_Id=9606 Gene_Symbol=C14orf129 GSK3-beta interaction protein
IPI00061178	39	42173	1 (1)	1 (1)	0.08	Tax_Id=9606 Gene_Symbol=RBMXL1 Heterogeneous nuclear ribonucleoprotein G-like 1
IPI00480022	39	16042	3 (2)	3 (2)	0.47	Tax_Id=9606 Gene_Symbol=GOLGA7 Golgin subfamily A member 7
IPI00023001	39	17559	1 (1)	1 (1)	0.19	Tax_Id=9606 Gene_Symbol=FAM162A Protein FAM162A
IPI00000181	38	18866	1 (1)	1 (1)	0.18	Tax_Id=9606 Gene_Symbol=MRPS24 Uncharacterized protein
IPI00022254	38	36298	1 (1)	1 (1)	0.09	Tax_Id=9606 Gene_Symbol=ATG3 Isoform 1 of Ubiquitin-like-conjugating enzyme ATG3
IPI00032314	38	14909	1 (1)	1 (1)	0.23	Tax_Id=9606 Gene_Symbol=LAGE3 L antigen family member 3
IPI00383695	38	24120	3 (2)	1 (1)	0.14	Tax_Id=9606 Gene_Symbol=HADHB Mitochondrial trifunctional protein beta subunit (Fragment)
IPI00297579	38	20969	1 (1)	1 (1)	0.16	Tax_Id=9606 Gene_Symbol=CBX3 Chromobox protein homolog 3
IPI00006935	38	17124	2 (1)	2 (1)	0.2	Tax_Id=9606 Gene_Symbol=EIF5A2 Eukaryotic translation initiation factor 5A-2
IPI00017704	38	16049	2 (2)	2 (2)	0.47	Tax_Id=9606 Gene_Symbol=COTL1 Coactosin-like protein
IPI00010896	37	27248	1 (1)	1 (1)	0.12	Tax_Id=9606 Gene_Symbol=CLIC1 Chloride intracellular channel protein 1
IPI00396378	37	37464	2 (1)	2 (1)	0.09	Tax_Id=9606 Gene_Symbol=HNRNPA2B1 Isoform B1 of Heterogeneous nuclear ribonucleoproteins A2/B1
IPI00010388	37	65531	1 (1)	1 (1)	0.05	Tax_Id=9606 Gene_Symbol=CENPB Major centromere autoantigen B
IPI00030911	37	11488	2 (1)	2 (1)	0.3	Tax_Id=9606 Gene_Symbol=VAMP8 Vesicle-associated membrane protein 8
IPI00304612	37	23619	2 (1)	2 (1)	0.14	Tax_Id=9606 Gene_Symbol=SNORD32A;RPL13A;SNORD33;SNORD34 60S ribosomal protein L13a
IPI00012268	37	100877	1 (1)	1 (1)	0.03	Tax_Id=9606 Gene_Symbol=PSMD2 26S proteasome non-ATPase regulatory subunit 2
IPI00024670	37	21707	1 (1)	1 (1)	0.15	Tax_Id=9606 Gene_Symbol=REEP5 Receptor expression-enhancing protein 5
IPI00004358	37	97319	1 (1)	1 (1)	0.03	Tax_Id=9606 Gene_Symbol=PYGB Glycogen phosphorylase, brain form
IPI00247634	37	63376	1 (1)	1 (1)	0.05	Tax_Id=9606 Gene_Symbol=C17orf28 Isoform 3 of UPF0663 transmembrane protein C17orf28
IPI00016334	36	72532	1 (1)	1 (1)	0.05	Tax_Id=9606 Gene_Symbol=MCAM Isoform 1 of Cell surface glycoprotein MUC18
IPI00219097	36	24190	1 (1)	1 (1)	0.14	Tax_Id=9606 Gene_Symbol=HMGB2 High mobility group protein B2
IPI00438229	36	90261	1 (1)	1 (1)	0.04	Tax_Id=9606 Gene_Symbol=TRIM28 Isoform 1 of Transcription intermediary factor 1-beta
IPI00183603	36	16932	2 (1)	2 (1)	0.2	Tax_Id=9606 Gene_Symbol=OSTCP1;OSTC Oligosaccharyltransferase complex subunit OSTC
IPI00219446	36	21158	1 (1)	1 (1)	0.16	Tax_Id=9606 Gene_Symbol=PEBP1 Phosphatidylethanolamine-binding protein 1
IPI00419880	36	30154	3 (2)	3 (2)	0.23	Tax_Id=9606 Gene_Symbol=SNORD73A;RPS3A 40S ribosomal protein S3a
IPI00100010	36	42925	1 (1)	1 (1)	0.08	Tax_Id=9606 Gene_Symbol=RNF34 Isoform 1 of E3 ubiquitin-protein ligase RNF34
IPI00382821	36	10966	1 (1)	1 (1)	0.31	Tax_Id=9606 Gene_Symbol=C5orf32 UPF0467 protein C5orf32
IPI00025091	36	18590	1 (1)	1 (1)	0.18	Tax_Id=9606 Gene_Symbol=RPS11 40S ribosomal protein S11
IPI00106491	36	27657	2 (2)	2 (2)	0.26	Tax_Id=9606 Gene_Symbol=MRTO4 mRNA turnover protein 4 homolog
IPI00745955	35	34887	1 (1)	1 (1)	0.1	Tax_Id=9606 Gene_Symbol=EBNA1BP2 Probable rRNA-processing protein EBP2
IPI00166785	35	22095	1 (1)	1 (1)	0.15	Tax_Id=9606 Gene_Symbol=MMGT1 Isoform 2 of Membrane magnesium transporter 1
IPI00007423	35	28941	1 (1)	1 (1)	0.11	Tax_Id=9606 Gene_Symbol=ANP32B Isoform 1 of Acidic leucine-rich nuclear phosphoprotein 32 family member B
IPI00220740	35	29617	2 (2)	2 (2)	0.24	Tax_Id=9606 Gene_Symbol=NPM1 Isoform 2 of Nucleophosmin
IPI00006475	34	16866	1 (1)	1 (1)	0.2	Tax_Id=9606 Gene_Symbol=UBE2D4 Ubiquitin-conjugating enzyme E2 D4
IPI00296176	34	53114	1 (1)	1 (1)	0.06	Tax_Id=9606 Gene_Symbol=F9 Coagulation factor IX
IPI00216659	34	19805	1 (1)	1 (1)	0.17	Tax_Id=9606 Gene_Symbol=RBM8A Isoform 2 of RNA-binding protein 8A
IPI00219160	34	13513	1 (1)	1 (1)	0.25	Tax_Id=9606 Gene_Symbol=RPL34 60S ribosomal protein L34
IPI00030179	34	29264	3 (2)	3 (2)	0.24	Tax_Id=9606 Gene_Symbol=RPL7P32;RPL7 60S ribosomal protein L7
IPI00216654	34	74702	1 (1)	1 (1)	0.04	Tax_Id=9606 Gene_Symbol=NOLC1 Isoform Beta of Nucleolar and coiled-body phosphoprotein 1
IPI00166865	34	15497	4 (1)	4 (1)	0.22	Tax_Id=9606 Gene_Symbol=CISD2 CDGSH iron-sulfur domain-containing protein 2
IPI00413611	34	91125	3 (2)	3 (2)	0.07	Tax_Id=9606 Gene_Symbol=TOP1 DNA topoisomerase 1
IPI00008438	34	18886	1 (1)	1 (1)	0.18	Tax_Id=9606 Gene_Symbol=RPS10 40S ribosomal protein S10
IPI00016481	33	17061	1 (1)	1 (1)	0.2	Tax_Id=9606 Gene_Symbol=TXNL4B Thioredoxin-like protein 4B
IPI00443909	33	20981	2 (2)	2 (2)	0.35	Tax_Id=9606 Gene_Symbol=CNPY2 Isoform 1 of Protein canopy homolog 2
IPI00218829	33	56348	1 (1)	1 (1)	0.06	Tax_Id=9606 Gene_Symbol=GSPT1 Eukaryotic peptide chain release factor GTP-binding subunit ERF3A
IPI00218847	33	18422	1 (1)	1 (1)	0.18	Tax_Id=9606 Gene_Symbol=ACP1 Isoform 2 of Low molecular weight phosphotyrosine protein phosphatase
IPI00218474	33	47244	1 (1)	1 (1)	0.07	Tax_Id=9606 Gene_Symbol=ENO3 Isoform 1 of Beta-enolase
IPI00019599	33	42752	1 (1)	1 (1)	0.08	Tax_Id=9606 Gene_Symbol=TMEM189;UBE2V1;TMEM189-UBE2V1 Isoform 1 of Ubiquitin-conjugating enzyme E2 variant 1
IPI00413324	33	21611	1 (1)	1 (1)	0.16	Tax_Id=9606 Gene_Symbol=RPL17 60S ribosomal protein L17
IPI00221089	32	17212	3 (1)	3 (1)	0.2	Tax_Id=9606 Gene_Symbol=RPS13 40S ribosomal protein S13
IPI00448751	32	74020	1 (1)	1 (1)	0.04	Tax_Id=9606 Gene_Symbol=KIAA1598 Isoform 3 of Shootin-1
IPI00019932	32	13797	1 (1)	1 (1)	0.25	Tax_Id=9606 Gene_Symbol=UBE2D2 ubiquitin-conjugating enzyme E2 D2 isoform 2
IPI00333063	32	72438	2 (1)	2 (1)	0.05	Tax_Id=9606 Gene_Symbol=TMCC1 Transmembrane and coiled-coil domains protein 1
IPI00015029	32	18971	1 (1)	1 (1)	0.18	Tax_Id=9606 Gene_Symbol=PTGES3 Prostaglandin E synthase 3
IPI00023407	32	129554	1 (1)	1 (1)	0.03	Tax_Id=9606 Gene_Symbol=NCKAP1L Nck-associated protein 1-like
IPI00219852	32	45235	1 (1)	1 (1)	0.07	Tax_Id=9606 Gene_Symbol=CD46 Isoform B of Membrane cofactor protein
IPI00797038	32	71483	1 (1)	1 (1)	0.05	Tax_Id=9606 Gene_Symbol=PCK2 Isoform 1 of Phosphoenolpyruvate carboxykinase [GTP], mitochondrial
IPI00046828	32	16838	1 (1)	1 (1)	0.2	Tax_Id=9606 Gene_Symbol=CCDC58 Coiled-coil domain-containing protein 58
IPI00005978	32	25461	2 (2)	2 (2)	0.28	Tax_Id=9606 Gene_Symbol=SRSF2 Serine/arginine-rich splicing factor 2
IPI00032325	32	11000	1 (1)	1 (1)	0.31	Tax_Id=9606 Gene_Symbol=CSTA Cystatin-A
IPI00014253	32	41225	1 (1)	1 (1)	0.08	Tax_Id=9606 Gene_Symbol=RRS1 Ribosome biogenesis regulatory protein homolog
IPI00074224	32	16564	2 (2)	2 (2)	0.45	Tax_Id=9606 Gene_Symbol=EIF1AXP1 S1, IF1 type family protein
IPI00021167	32	34839	1 (1)	1 (1)	0.1	Tax_Id=9606 Gene_Symbol=PRKRA Isoform 1 of Interferon-inducible double stranded RNA-dependent protein kinase activator A
IPI00304409	32	16110	2 (2)	2 (2)	0.47	Tax_Id=9606 Gene_Symbol=CARHSP1 Calcium-regulated heat stable protein 1
IPI00396485	32	50451	2 (2)	1 (1)	0.13	Tax_Id=9606 Gene_Symbol=EEF1A1 Elongation factor 1-alpha 1
IPI00031691	32	21964	2 (1)	2 (1)	0.15	Tax_Id=9606 Gene_Symbol=RPL9 60S ribosomal protein L9
IPI00002406	32	68161	1 (1)	1 (1)	0.05	Tax_Id=9606 Gene_Symbol=BCAM Basal cell adhesion molecule
IPI00293756	31	12968	1 (1)	1 (1)	0.26	Tax_Id=9606 Gene_Symbol=VAMP5 Vesicle-associated membrane protein 5
IPI00290416	31	44943	2 (2)	2 (2)	0.15	Tax_Id=9606 Gene_Symbol=OLA1 Isoform 1 of Obg-like ATPase 1
IPI00180956	31	49001	1 (1)	1 (1)	0.07	Tax_Id=9606 Gene_Symbol=- Uncharacterized protein
IPI00171769	31	20720	2 (2)	2 (2)	0.35	Tax_Id=9606 Gene_Symbol=FUNDC2 FUN14 domain-containing protein 2
IPI00028414	31	16961	1 (1)	1 (1)	0.2	Tax_Id=9606 Gene_Symbol=GMFG Glia maturation factor gamma
IPI00031556	31	53809	1 (1)	1 (1)	0.06	Tax_Id=9606 Gene_Symbol=U2AF2 Isoform 1 of Splicing factor U2AF 65 kDa subunit
IPI00023322	30	46891	1 (1)	1 (1)	0.07	Tax_Id=9606 Gene_Symbol=DPF2 46 kDa protein
IPI00016339	30	23696	1 (1)	1 (1)	0.14	Tax_Id=9606 Gene_Symbol=RAB5C Ras-related protein Rab-5C
IPI00032827	30	14690	2 (2)	2 (2)	0.52	Tax_Id=9606 Gene_Symbol=SF3B14 Pre-mRNA branch site protein p14
IPI00005159	30	45017	1 (1)	1 (1)	0.07	Tax_Id=9606 Gene_Symbol=ACTR2 Actin-related protein 2
IPI00744692	30	37688	1 (1)	1 (1)	0.09	Tax_Id=9606 Gene_Symbol=TALDO1 Transaldolase
IPI00220059	30	15256	2 (1)	2 (1)	0.22	Tax_Id=9606 Gene_Symbol=NDUFB4 NADH dehydrogenase [ubiquinone] 1 beta subcomplex subunit 4
IPI00019568	30	71475	1 (1)	1 (1)	0.05	Tax_Id=9606 Gene_Symbol=F2 Prothrombin (Fragment)
IPI00220301	29	25133	2 (1)	2 (1)	0.13	Tax_Id=9606 Gene_Symbol=PRDX6 Peroxiredoxin-6
IPI00003917	29	43207	1 (1)	1 (1)	0.08	Tax_Id=9606 Gene_Symbol=ARR3 Isoform 1 of Arrestin-C
IPI00009726	29	32141	1 (1)	1 (1)	0.1	Tax_Id=9606 Gene_Symbol=NMNAT1 Nicotinamide mononucleotide adenylyltransferase 1
IPI00179019	29	21729	1 (1)	1 (1)	0.15	Tax_Id=9606 Gene_Symbol=MRPL35 Isoform 1 of 39S ribosomal protein L35, mitochondrial
IPI00026202	29	21034	1 (1)	1 (1)	0.16	Tax_Id=9606 Gene_Symbol=RPL18A 60S ribosomal protein L18a
IPI00018262	29	26917	1 (1)	1 (1)	0.12	Tax_Id=9606 Gene_Symbol=ANP32C Acidic leucine-rich nuclear phosphoprotein 32 family member C
IPI00470941	28	14151	1 (1)	1 (1)	0.24	Tax_Id=9606 Gene_Symbol=BET1 Uncharacterized protein
IPI00878669	28	22016	1 (1)	1 (1)	0.15	Tax_Id=9606 Gene_Symbol=CBX1 Uncharacterized protein
IPI00298258	28	186397	1 (1)	1 (1)	0.02	Tax_Id=9606 Gene_Symbol=UNC13B Uncharacterized protein
IPI00238220	28	169156	1 (1)	1 (1)	0.02	Tax_Id=9606 Gene_Symbol=KIAA2022 Uncharacterized protein KIAA2022
IPI00013917	28	14905	1 (1)	1 (1)	0.23	Tax_Id=9606 Gene_Symbol=RPS12 40S ribosomal protein S12
IPI00008253	27	33094	3 (2)	2 (1)	0.21	Tax_Id=9606 Gene_Symbol=HS1BP3 Uncharacterized protein
IPI00646917	27	26268	1 (1)	1 (1)	0.13	Tax_Id=9606 Gene_Symbol=NUDT21 Cleavage and polyadenylation specificity factor subunit 5
IPI00065280	27	15541	4 (4)	1 (1)	0.22	Tax_Id=9606 Gene_Symbol=LINC00479 Uncharacterized protein C21orf129
IPI00032872	27	15563	1 (1)	1 (1)	0.22	Tax_Id=9606 Gene_Symbol=MRPS16 28S ribosomal protein S16, mitochondrial
IPI00010158	27	14758	1 (1)	1 (1)	0.23	Tax_Id=9606 Gene_Symbol=CHRAC1 Chromatin accessibility complex protein 1
IPI00008037	27	76855	1 (1)	1 (1)	0.04	Tax_Id=9606 Gene_Symbol=ACSL5 Isoform 1 of Long-chain-fatty-acid--CoA ligase 5
IPI00013891	27	32726	2 (1)	2 (1)	0.1	Tax_Id=9606 Gene_Symbol=TRA2A Isoform Long of Transformer-2 protein homolog alpha
IPI00000494	27	34569	1 (1)	1 (1)	0.1	Tax_Id=9606 Gene_Symbol=SNORD21;RPL5 60S ribosomal protein L5
IPI00031617	26	14979	1 (1)	1 (1)	0.23	Tax_Id=9606 Gene_Symbol=C6orf125 Uncharacterized protein C6orf125
IPI00168799	26	15823	1 (1)	1 (1)	0.21	Tax_Id=9606 Gene_Symbol=C9orf131 FLJ00273 protein (Fragment)
IPI00063784	26	26672	1 (1)	1 (1)	0.13	Tax_Id=9606 Gene_Symbol=VTI1B Isoform Long of Vesicle transport through interaction with t-SNAREs homolog 1B
IPI00009867	26	62568	1 (1)	1 (1)	0.05	Tax_Id=9606 Gene_Symbol=KRT5 Keratin, type II cytoskeletal 5
IPI00071334	26	13347	1 (1)	1 (1)	0.26	Tax_Id=9606 Gene_Symbol=MT-ND3 NADH-ubiquinone oxidoreductase chain 3
IPI00028888	26	38581	1 (1)	1 (1)	0.09	Tax_Id=9606 Gene_Symbol=HNRNPD Isoform 1 of Heterogeneous nuclear ribonucleoprotein D0
IPI00619958	26	24369	1 (1)	1 (1)	0.14	Tax_Id=9606 Gene_Symbol=TPD52 Isoform 1 of Tumor protein D52
IPI00056499	25	54808	1 (1)	1 (1)	0.06	Tax_Id=9606 Gene_Symbol=ZNF622 Zinc finger protein 622
IPI00554788	25	48029	1 (1)	1 (1)	0.07	Tax_Id=9606 Gene_Symbol=KRT18 Keratin, type I cytoskeletal 18
IPI00022488	25	52385	1 (1)	1 (1)	0.06	Tax_Id=9606 Gene_Symbol=HPX Hemopexin
IPI00024933	25	17979	2 (2)	2 (2)	0.41	Tax_Id=9606 Gene_Symbol=RPL12 Isoform 1 of 60S ribosomal protein L12
IPI00472151	25	40992	1 (1)	1 (1)	0.08	Tax_Id=9606 Gene_Symbol=HLA-B;HLA-C;HLA-A;MICA;LOC441528 HLA class I histocompatibility antigen, A-23 alpha chain
IPI00006395	25	44794	1 (1)	1 (1)	0.07	Tax_Id=9606 Gene_Symbol=GNAL Guanine nucleotide-binding protein G(olf) subunit alpha
IPI00005563	25	53721	1 (1)	1 (1)	0.06	Tax_Id=9606 Gene_Symbol=TINAGL1 Isoform 1 of Tubulointerstitial nephritis antigen-like
IPI00219483	25	50644	1 (1)	1 (1)	0.07	Tax_Id=9606 Gene_Symbol=SNRNP70 Isoform 2 of U1 small nuclear ribonucleoprotein 70 kDa
IPI00019046	25	47607	1 (1)	1 (1)	0.07	Tax_Id=9606 Gene_Symbol=RBM22 Isoform 1 of Pre-mRNA-splicing factor RBM22
IPI01014066	25	14984	1 (1)	1 (1)	0.23	Tax_Id=9606 Gene_Symbol=AFTPH Uncharacterized protein
IPI00329036	25	18484	1 (1)	1 (1)	0.18	Tax_Id=9606 Gene_Symbol=MRPL50 39S ribosomal protein L50, mitochondrial
IPI00221088	25	22635	2 (1)	2 (1)	0.15	Tax_Id=9606 Gene_Symbol=RPS9 40S ribosomal protein S9
IPI00097492	25	65724	1 (1)	1 (1)	0.05	Tax_Id=9606 Gene_Symbol=ZNF512 Zinc finger protein 512
IPI00018331	24	14922	1 (1)	1 (1)	0.23	Tax_Id=9606 Gene_Symbol=SNAPIN SNARE-associated protein Snapin
IPI00956601	24	48200	2 (1)	2 (1)	0.07	Tax_Id=9606 Gene_Symbol=UGDH UDP-glucose 6-dehydrogenase isoform 2
IPI00000001	24	63428	1 (1)	1 (1)	0.05	Tax_Id=9606 Gene_Symbol=STAU1 Isoform Long of Double-stranded RNA-binding protein Staufen homolog 1
IPI00021346	24	21676	1 (1)	1 (1)	0.16	Tax_Id=9606 Gene_Symbol=UBE2E1 Ubiquitin-conjugating enzyme E2 E1
IPI00023939	24	14115	1 (1)	1 (1)	0.24	Tax_Id=9606 Gene_Symbol=RABIF Guanine nucleotide exchange factor MSS4
IPI00005858	24	127303	1 (1)	1 (1)	0.03	Tax_Id=9606 Gene_Symbol=LATS1 Isoform 1 of Serine/threonine-protein kinase LATS1
IPI00877067	24	46468	1 (1)	1 (1)	0.07	Tax_Id=9606 Gene_Symbol=SLC39A12 Isoform 2 of Zinc transporter ZIP12
IPI00021842	23	36246	1 (1)	1 (1)	0.09	Tax_Id=9606 Gene_Symbol=APOE Apolipoprotein E
IPI00550038	23	36923	1 (1)	1 (1)	0.09	Tax_Id=9606 Gene_Symbol=TMEM59 Transmembrane protein 59, isoform CRA_e
IPI00023048	23	31217	1 (1)	1 (1)	0.11	Tax_Id=9606 Gene_Symbol=EEF1D Isoform 1 of Elongation factor 1-delta
IPI00171903	23	77749	1 (1)	1 (1)	0.04	Tax_Id=9606 Gene_Symbol=HNRNPM Isoform 1 of Heterogeneous nuclear ribonucleoprotein M
IPI00029737	23	80220	2 (1)	2 (1)	0.04	Tax_Id=9606 Gene_Symbol=ACSL4 Isoform Long of Long-chain-fatty-acid--CoA ligase 4
IPI00006211	23	27439	1 (1)	1 (1)	0.12	Tax_Id=9606 Gene_Symbol=VAPB Isoform 1 of Vesicle-associated membrane protein-associated protein B/C
IPI00021000	22	35572	1 (1)	1 (1)	0.09	Tax_Id=9606 Gene_Symbol=SPP1 Isoform A of Osteopontin
IPI00009532	22	58876	1 (1)	1 (1)	0.06	Tax_Id=9606 Gene_Symbol=ABAT cDNA FLJ56034, highly similar to 4-aminobutyrate aminotransferase, mitochondrial
IPI00013495	22	92080	1 (1)	1 (1)	0.04	Tax_Id=9606 Gene_Symbol=ABCF1 Isoform 2 of ATP-binding cassette sub-family F member 1
IPI00013624	22	38947	1 (1)	1 (1)	0.08	Tax_Id=9606 Gene_Symbol=TTPAL Alpha-tocopherol transfer protein-like
IPI00022432	22	15991	1 (1)	1 (1)	0.21	Tax_Id=9606 Gene_Symbol=TTR Transthyretin
IPI00015148	21	21040	2 (2)	2 (2)	0.34	Tax_Id=9606 Gene_Symbol=RAP1B Ras-related protein Rap-1b
IPI00385267	21	70223	2 (1)	2 (1)	0.05	Tax_Id=9606 Gene_Symbol=SRPR Signal recognition particle receptor subunit alpha
IPI00019983	21	26090	1 (1)	1 (1)	0.13	Tax_Id=9606 Gene_Symbol=BCL2L1 Isoform Bcl-X(L) of Bcl-2-like protein 1
IPI00060200	21	37970	1 (1)	1 (1)	0.09	Tax_Id=9606 Gene_Symbol=GALM Aldose 1-epimerase
IPI00301503	21	33760	1 (1)	1 (1)	0.1	Tax_Id=9606 Gene_Symbol=TRA2B Isoform 1 of Transformer-2 protein homolog beta
IPI00019488	21	21951	1 (1)	1 (1)	0.15	Tax_Id=9606 Gene_Symbol=IMP3 U3 small nucleolar ribonucleoprotein protein IMP3
IPI00000156	21	107319	1 (1)	1 (1)	0.03	Tax_Id=9606 Gene_Symbol=LIG3 Isoform Beta of DNA ligase 3
IPI00012192	21	28933	2 (1)	2 (1)	0.11	Tax_Id=9606 Gene_Symbol=DDX49 Uncharacterized protein
IPI00045946	21	86686	1 (1)	1 (1)	0.04	Tax_Id=9606 Gene_Symbol=YME1L1 Isoform 1 of ATP-dependent zinc metalloprotease YME1L1
IPI00005996	20	11825	2 (1)	2 (1)	0.29	Tax_Id=9606 Gene_Symbol=HMGA2 High mobility group protein HMGI-C
IPI00007144	20	17246	2 (1)	2 (1)	0.2	Tax_Id=9606 Gene_Symbol=RPL26L1 60S ribosomal protein L26-like 1
IPI00000846	20	219407	1 (1)	1 (1)	0.01	Tax_Id=9606 Gene_Symbol=CHD4 Isoform 1 of Chromodomain-helicase-DNA-binding protein 4
IPI00028618	20	25376	1 (1)	1 (1)	0.13	Tax_Id=9606 Gene_Symbol=MGMT methylated-DNA--protein-cysteine methyltransferase
IPI00303335	20	775406	1 (1)	1 (1)		Tax_Id=9606 Gene_Symbol=NEB Nebulin

## Sheet: Sheet3
	Score	Mass	Matches	Sequences	emPAI
IPI00329665	939	13912	76 (66)	9 (8)	20.7	Tax_Id=9606 Gene_Symbol=HIST2H2BF Histone H2B type 2-F
IPI00003935	661	13912	49 (44)	9 (8)	20.7	Tax_Id=9606 Gene_Symbol=HIST2H2BE Histone H2B type 2-E
IPI00065280	48	15541	8 (8)	1 (1)	0.22	Tax_Id=9606 Gene_Symbol=LINC00479 Uncharacterized protein C21orf129
IPI00419585	781	18229	57 (52)	11 (11)	20.34	Tax_Id=9606 Gene_Symbol=PPIA Peptidyl-prolyl cis-trans isomerase A
IPI00983620	141	30137	5 (5)	2 (2)	0.37	Tax_Id=9606 Gene_Symbol=LOC650157 peptidyl-prolyl cis-trans isomerase A-like
IPI00216402	549	15613	54 (39)	9 (8)	4.85	Tax_Id=9606 Gene_Symbol=HIST3H3 Histone H3.1t
IPI00455457	525	15478	49 (36)	7 (6)	2.3	Tax_Id=9606 Gene_Symbol=- Uncharacterized protein
IPI00221222	440	14386	38 (33)	8 (7)	7.32	Tax_Id=9606 Gene_Symbol=SUB1 Activated RNA polymerase II transcriptional coactivator p15
IPI00026271	347	16434	19 (17)	6 (5)	4.4	Tax_Id=9606 Gene_Symbol=RPS14 40S ribosomal protein S14
IPI00026272	304	14127	26 (24)	3 (3)	1.38	Tax_Id=9606 Gene_Symbol=HIST1H2AE;HIST1H2AB;HIST1H2AD;HIST1H2AG;HIST1H2AK;HIST1H2AL;HIST1H2AM;HIST1H2AJ;HIST1H2AI Histone H2A type 1-B/E
IPI00018278	254	13501	23 (21)	3 (3)	0.96	Tax_Id=9606 Gene_Symbol=H2AFV Histone H2A.V
IPI00221092	287	16549	22 (14)	9 (8)	4.35	Tax_Id=9606 Gene_Symbol=RPS16 40S ribosomal protein S16
IPI00013296	222	17708	13 (13)	7 (7)	3.79	Tax_Id=9606 Gene_Symbol=RPS18;RPS18P9 40S ribosomal protein S18
IPI00012048	211	17309	18 (14)	7 (7)	6.11	Tax_Id=9606 Gene_Symbol=NME1;NME2;NME1-NME2 Isoform 1 of Nucleoside diphosphate kinase A
IPI00790856	142	8777	8 (7)	4 (3)	4.36	Tax_Id=9606 Gene_Symbol=NME1;NME2;NME1-NME2 Nucleoside diphosphate kinase
IPI00219306	193	17210	12 (11)	6 (5)	1.93	Tax_Id=9606 Gene_Symbol=MAGOH Protein mago nashi homolog
IPI00059292	122	17322	8 (7)	6 (5)	1.44	Tax_Id=9606 Gene_Symbol=MAGOHB Protein mago nashi homolog 2
IPI00021840	180	28834	9 (9)	5 (5)	1.4	Tax_Id=9606 Gene_Symbol=RPS6 40S ribosomal protein S6
IPI00219861	171	18487	8 (8)	5 (5)	1.31	Tax_Id=9606 Gene_Symbol=ACP1 Isoform 1 of Low molecular weight phosphotyrosine protein phosphatase
IPI00218847	64	18422	5 (5)	3 (3)	0.66	Tax_Id=9606 Gene_Symbol=ACP1 Isoform 2 of Low molecular weight phosphotyrosine protein phosphatase
IPI00215914	171	20741	7 (6)	4 (3)	1.12	Tax_Id=9606 Gene_Symbol=ARF1 ADP-ribosylation factor 1
IPI00215918	106	20612	7 (6)	5 (4)	1.13	Tax_Id=9606 Gene_Symbol=ARF4 ADP-ribosylation factor 4
IPI00375370	168	36347	7 (7)	5 (5)	0.55	Tax_Id=9606 Gene_Symbol=SEC13 SEC13-like 1 isoform b variant
IPI00075248	162	16827	6 (6)	5 (5)	1.49	Tax_Id=9606 Gene_Symbol=CALM3;CALM2;CALM1 Calmodulin
IPI00220327	160	66170	5 (5)	5 (5)	0.27	Tax_Id=9606 Gene_Symbol=KRT1 Keratin, type II cytoskeletal 1
IPI00021304	141	66110	6 (6)	6 (6)	0.34	Tax_Id=9606 Gene_Symbol=KRT2 Keratin, type II cytoskeletal 2 epidermal
IPI00465248	152	47481	3 (3)	2 (2)	0.14	Tax_Id=9606 Gene_Symbol=ENO1 Isoform alpha-enolase of Alpha-enolase
IPI00645948	147	26025	9 (8)	4 (4)	1.07	Tax_Id=9606 Gene_Symbol=HMGB1 Uncharacterized protein
IPI00217465	142	21352	7 (5)	5 (4)	1.08	Tax_Id=9606 Gene_Symbol=HIST1H1C Histone H1.2
IPI00009790	139	86454	15 (13)	4 (3)	0.16	Tax_Id=9606 Gene_Symbol=PFKP 6-phosphofructokinase type C
IPI00216587	138	24475	4 (4)	4 (4)	0.67	Tax_Id=9606 Gene_Symbol=RPS8;SNORD55 40S ribosomal protein S8
IPI00219153	135	14835	5 (5)	2 (2)	0.51	Tax_Id=9606 Gene_Symbol=RPL22 60S ribosomal protein L22
IPI00184871	131	17299	6 (6)	4 (4)	1.92	Tax_Id=9606 Gene_Symbol=C6orf130 Uncharacterized protein C6orf130
IPI00019385	128	19158	5 (4)	3 (2)	0.62	Tax_Id=9606 Gene_Symbol=SSR4 Translocon-associated protein subunit delta
IPI00021805	126	17644	5 (5)	3 (3)	1.01	Tax_Id=9606 Gene_Symbol=MGST1 Microsomal glutathione S-transferase 1
IPI00006579	119	19621	7 (7)	5 (5)	2.02	Tax_Id=9606 Gene_Symbol=COX4I1 Cytochrome c oxidase subunit 4 isoform 1, mitochondrial
IPI00008529	119	11658	5 (4)	4 (3)	1.81	Tax_Id=9606 Gene_Symbol=RPLP2 60S acidic ribosomal protein P2
IPI00026302	110	14454	4 (4)	3 (3)	0.89	Tax_Id=9606 Gene_Symbol=RPL31 60S ribosomal protein L31
IPI00306332	110	17882	3 (3)	2 (2)	0.68	Tax_Id=9606 Gene_Symbol=RPL24 60S ribosomal protein L24
IPI00008527	105	11621	5 (4)	4 (3)	1.81	Tax_Id=9606 Gene_Symbol=RPLP1 60S acidic ribosomal protein P1
IPI00154590	102	34372	4 (4)	3 (3)	0.45	Tax_Id=9606 Gene_Symbol=MKI67IP MKI67 FHA domain-interacting nucleolar phosphoprotein
IPI00216592	101	32375	5 (5)	5 (5)	0.63	Tax_Id=9606 Gene_Symbol=HNRNPC Isoform C1 of Heterogeneous nuclear ribonucleoproteins C1/C2
IPI00002406	101	68161	4 (4)	1 (1)	0.15	Tax_Id=9606 Gene_Symbol=BCAM Basal cell adhesion molecule
IPI00007067	97	17322	2 (2)	2 (2)	0.43	Tax_Id=9606 Gene_Symbol=GLIPR2 Golgi-associated plant pathogenesis-related protein 1
IPI00010153	95	14970	5 (5)	2 (2)	1.27	Tax_Id=9606 Gene_Symbol=RPL23 60S ribosomal protein L23
IPI00299573	95	30148	3 (3)	3 (3)	0.37	Tax_Id=9606 Gene_Symbol=RPL7A;SNORD24 60S ribosomal protein L7a
IPI00012998	90	59344	2 (2)	2 (2)	0.11	Tax_Id=9606 Gene_Symbol=MIR1279;CPSF6 Isoform 1 of Cleavage and polyadenylation specificity factor subunit 6
IPI00329125	90	14980	3 (3)	2 (2)	0.85	Tax_Id=9606 Gene_Symbol=TRAPPC6B Isoform 2 of Trafficking protein particle complex subunit 6B
IPI00009865	90	59020	6 (5)	5 (4)	0.31	Tax_Id=9606 Gene_Symbol=KRT10 Keratin, type I cytoskeletal 10
IPI00019600	89	16409	7 (5)	6 (4)	1.12	Tax_Id=9606 Gene_Symbol=UBE2V2 Ubiquitin-conjugating enzyme E2 variant 2
IPI00019599	54	42752	6 (5)	5 (4)	0.35	Tax_Id=9606 Gene_Symbol=TMEM189;UBE2V1;TMEM189-UBE2V1 Isoform 1 of Ubiquitin-conjugating enzyme E2 variant 1
IPI00215780	89	16051	8 (7)	4 (4)	1.15	Tax_Id=9606 Gene_Symbol=RPS19 40S ribosomal protein S19
IPI00179700	88	11669	3 (3)	2 (2)	0.68	Tax_Id=9606 Gene_Symbol=HMGA1 Isoform HMG-I of High mobility group protein HMG-I/HMG-Y
IPI00218606	88	15969	4 (4)	3 (3)	0.78	Tax_Id=9606 Gene_Symbol=RPS23 40S ribosomal protein S23
IPI00655650	87	13292	6 (5)	4 (4)	2.13	Tax_Id=9606 Gene_Symbol=RPS26 40S ribosomal protein S26
IPI00022462	87	85274	1 (1)	1 (1)	0.04	Tax_Id=9606 Gene_Symbol=TFRC Transferrin receptor protein 1
IPI00455510	85	12067	2 (2)	2 (2)	0.65	Tax_Id=9606 Gene_Symbol=PTMA;MIR1244-3;MIR1244-2;MIR1244-1 Isoform 2 of Prothymosin alpha
IPI00328415	84	34441	3 (2)	2 (2)	0.2	Tax_Id=9606 Gene_Symbol=CYB5R3 Isoform 1 of NADH-cytochrome b5 reductase 3
IPI00008557	83	63783	5 (2)	4 (2)	0.11	Tax_Id=9606 Gene_Symbol=IGF2BP1 Insulin-like growth factor 2 mRNA-binding protein 1
IPI00015361	82	17374	1 (1)	1 (1)	0.19	Tax_Id=9606 Gene_Symbol=PFDN5 Prefoldin subunit 5
IPI00024933	82	17979	3 (3)	3 (3)	0.68	Tax_Id=9606 Gene_Symbol=RPL12 Isoform 1 of 60S ribosomal protein L12
IPI00293434	82	14675	5 (5)	5 (5)	1.84	Tax_Id=9606 Gene_Symbol=SRP14 Signal recognition particle 14 kDa protein
IPI00003377	82	27578	2 (2)	2 (2)	0.26	Tax_Id=9606 Gene_Symbol=SRSF7 Isoform 1 of Serine/arginine-rich splicing factor 7
IPI00216049	81	51230	2 (2)	2 (2)	0.13	Tax_Id=9606 Gene_Symbol=HNRNPK Isoform 1 of Heterogeneous nuclear ribonucleoprotein K
IPI00473014	81	18950	3 (2)	3 (2)	0.39	Tax_Id=9606 Gene_Symbol=DSTN Destrin
IPI00908770	81	36239	3 (3)	3 (3)	0.3	Tax_Id=9606 Gene_Symbol=TUBB cDNA FLJ53063, highly similar to Tubulin beta-7 chain
IPI00007752	61	50255	3 (3)	3 (3)	0.21	Tax_Id=9606 Gene_Symbol=TUBB2C Tubulin beta-2C chain
IPI00024915	80	22301	5 (4)	4 (3)	0.52	Tax_Id=9606 Gene_Symbol=PRDX5 Isoform Mitochondrial of Peroxiredoxin-5, mitochondrial
IPI00019568	80	71475	1 (1)	1 (1)	0.05	Tax_Id=9606 Gene_Symbol=F2 Prothrombin (Fragment)
IPI00006865	78	24806	1 (1)	1 (1)	0.14	Tax_Id=9606 Gene_Symbol=SEC22B Vesicle-trafficking protein SEC22b
IPI00219446	77	21158	2 (2)	2 (2)	0.34	Tax_Id=9606 Gene_Symbol=PEBP1 Phosphatidylethanolamine-binding protein 1
IPI00335168	76	17090	4 (3)	4 (3)	0.72	Tax_Id=9606 Gene_Symbol=MYL6 Isoform Non-muscle of Myosin light polypeptide 6
IPI00011253	75	26842	4 (2)	4 (2)	0.26	Tax_Id=9606 Gene_Symbol=RPS3 40S ribosomal protein S3
IPI00384697	75	48641	4 (4)	3 (3)	0.3	Tax_Id=9606 Gene_Symbol=ALB Isoform 2 of Serum albumin
IPI00456969	73	534809	2 (2)	1 (1)	0.01	Tax_Id=9606 Gene_Symbol=DYNC1H1 Cytoplasmic dynein 1 heavy chain 1
IPI00438229	73	90261	2 (2)	2 (2)	0.07	Tax_Id=9606 Gene_Symbol=TRIM28 Isoform 1 of Transcription intermediary factor 1-beta
IPI00387168	72	75722	3 (3)	2 (2)	0.14	Tax_Id=9606 Gene_Symbol=PCSK9 Isoform 1 of Proprotein convertase subtilisin/kexin type 9
IPI00376798	72	20468	1 (1)	1 (1)	0.16	Tax_Id=9606 Gene_Symbol=RPL11 Isoform 1 of 60S ribosomal protein L11
IPI00007423	72	28941	6 (4)	4 (3)	0.55	Tax_Id=9606 Gene_Symbol=ANP32B Isoform 1 of Acidic leucine-rich nuclear phosphoprotein 32 family member B
IPI00023748	71	23370	1 (1)	1 (1)	0.14	Tax_Id=9606 Gene_Symbol=NACA Nascent polypeptide-associated complex subunit alpha
IPI00002922	70	56187	2 (2)	2 (2)	0.12	Tax_Id=9606 Gene_Symbol=TBL1XR1 F-box-like/WD repeat-containing protein TBL1XR1
IPI00396378	70	37464	2 (2)	1 (1)	0.09	Tax_Id=9606 Gene_Symbol=HNRNPA2B1 Isoform B1 of Heterogeneous nuclear ribonucleoproteins A2/B1
IPI00444262	70	65979	4 (3)	4 (3)	0.16	Tax_Id=9606 Gene_Symbol=NCL cDNA FLJ45706 fis, clone FEBRA2028457, highly similar to Nucleolin
IPI00926977	69	46053	1 (1)	1 (1)	0.07	Tax_Id=9606 Gene_Symbol=PSMC6 26S protease regulatory subunit 10B
IPI00003949	68	17184	3 (3)	3 (3)	0.71	Tax_Id=9606 Gene_Symbol=UBE2N Ubiquitin-conjugating enzyme E2 N
IPI00183500	68	18161	3 (3)	2 (2)	0.41	Tax_Id=9606 Gene_Symbol=NCBP2 Isoform 1 of Nuclear cap-binding protein subunit 2
IPI00414676	68	83554	3 (3)	3 (3)	0.12	Tax_Id=9606 Gene_Symbol=HSP90AB1 Heat shock protein HSP 90-beta
IPI00382470	58	98670	3 (3)	3 (3)	0.1	Tax_Id=9606 Gene_Symbol=HSP90AA1 Isoform 2 of Heat shock protein HSP 90-alpha
IPI00376005	67	20442	5 (5)	4 (4)	1.14	Tax_Id=9606 Gene_Symbol=EIF5A Isoform 2 of Eukaryotic translation initiation factor 5A-1
IPI00219018	67	36201	4 (3)	2 (2)	0.3	Tax_Id=9606 Gene_Symbol=GAPDH Glyceraldehyde-3-phosphate dehydrogenase
IPI00215719	67	21735	3 (3)	3 (3)	0.54	Tax_Id=9606 Gene_Symbol=RPL18 60S ribosomal protein L18
IPI00410714	67	15305	6 (4)	3 (3)	1.23	Tax_Id=9606 Gene_Symbol=HBA2;HBA1 Hemoglobin subunit alpha
IPI00878858	66	35071	1 (1)	1 (1)	0.09	Tax_Id=9606 Gene_Symbol=MYD88 myeloid differentiation primary response protein MyD88 isoform 2
IPI00011832	66	24607	1 (1)	1 (1)	0.14	Tax_Id=9606 Gene_Symbol=SPP2 Secreted phosphoprotein 24
IPI00021266	65	17684	4 (3)	3 (3)	0.69	Tax_Id=9606 Gene_Symbol=RPL23A;SNORD4A 60S ribosomal protein L23a
IPI00419880	65	30154	4 (3)	3 (2)	0.37	Tax_Id=9606 Gene_Symbol=SNORD73A;RPS3A 40S ribosomal protein S3a
IPI00219678	64	36374	2 (2)	2 (2)	0.19	Tax_Id=9606 Gene_Symbol=EIF2S1 Eukaryotic translation initiation factor 2 subunit 1
IPI00021842	64	36246	3 (2)	3 (2)	0.19	Tax_Id=9606 Gene_Symbol=APOE Apolipoprotein E
IPI00412987	64	18326	3 (2)	3 (2)	0.4	Tax_Id=9606 Gene_Symbol=GMFB Glia maturation factor, beta
IPI00012750	63	13791	3 (3)	3 (3)	0.94	Tax_Id=9606 Gene_Symbol=RPS25 40S ribosomal protein S25
IPI00007019	62	18339	4 (2)	4 (2)	0.4	Tax_Id=9606 Gene_Symbol=PPIL1 Peptidyl-prolyl cis-trans isomerase-like 1
IPI00453473	62	11360	5 (4)	4 (4)	1.89	Tax_Id=9606 Gene_Symbol=HIST2H4B;HIST1H4C;HIST1H4J;HIST1H4D;HIST1H4A;HIST2H4A;HIST1H4I;HIST1H4K;HIST1H4E;HIST1H4L;HIST1H4F;HIST1H4H;HIST4H4;HIST1H4B Histone H4
IPI00465361	61	24304	4 (4)	3 (3)	0.67	Tax_Id=9606 Gene_Symbol=RPL13 60S ribosomal protein L13
IPI00295889	61	16374	3 (2)	2 (1)	0.45	Tax_Id=9606 Gene_Symbol=SRP19 Signal recognition particle 19 kDa protein
IPI00221093	60	15597	5 (2)	3 (2)	0.48	Tax_Id=9606 Gene_Symbol=RPS17;RPS17L 40S ribosomal protein S17
IPI00790342	59	32928	3 (2)	3 (2)	0.21	Tax_Id=9606 Gene_Symbol=RPL6 60S ribosomal protein L6
IPI00182933	59	11261	2 (2)	2 (2)	0.71	Tax_Id=9606 Gene_Symbol=CYB5A Isoform 2 of Cytochrome b5
IPI00025091	59	18590	3 (3)	3 (3)	0.65	Tax_Id=9606 Gene_Symbol=RPS11 40S ribosomal protein S11
IPI00215884	59	27842	2 (2)	2 (2)	0.25	Tax_Id=9606 Gene_Symbol=SRSF1 Isoform ASF-1 of Serine/arginine-rich splicing factor 1
IPI00013891	59	32726	2 (2)	2 (2)	0.21	Tax_Id=9606 Gene_Symbol=TRA2A Isoform Long of Transformer-2 protein homolog alpha
IPI00216691	59	15216	4 (3)	4 (3)	0.83	Tax_Id=9606 Gene_Symbol=PFN1 Profilin-1
IPI00026215	58	42908	2 (2)	2 (2)	0.16	Tax_Id=9606 Gene_Symbol=FEN1 Flap endonuclease 1
IPI00007052	58	16984	1 (1)	1 (1)	0.2	Tax_Id=9606 Gene_Symbol=FIS1 Mitochondrial fission 1 protein
IPI00026202	57	21034	2 (2)	2 (2)	0.35	Tax_Id=9606 Gene_Symbol=RPL18A 60S ribosomal protein L18a
IPI00221091	57	14944	8 (4)	5 (3)	1.27	Tax_Id=9606 Gene_Symbol=RPS15A 40S ribosomal protein S15a
IPI00012493	54	13478	3 (2)	3 (2)	0.57	Tax_Id=9606 Gene_Symbol=SNORD54;RPS20 40S ribosomal protein S20
IPI00328082	56	93613	1 (1)	1 (1)	0.04	Tax_Id=9606 Gene_Symbol=TARSL2 Isoform 1 of Probable threonyl-tRNA synthetase 2, cytoplasmic
IPI00033130	56	38882	5 (3)	3 (3)	0.28	Tax_Id=9606 Gene_Symbol=SAE1 SUMO-activating enzyme subunit 1
IPI00008922	56	14794	1 (1)	1 (1)	0.23	Tax_Id=9606 Gene_Symbol=IFITM2 Interferon-induced transmembrane protein 2
IPI00018331	55	14922	2 (2)	2 (2)	0.51	Tax_Id=9606 Gene_Symbol=SNAPIN SNARE-associated protein Snapin
IPI01025580	55	2269	21 (11)	1 (1)	1.81	Tax_Id=9606 Gene_Symbol=- Possible J 56 gene segment (Fragment)
IPI00848226	55	35511	1 (1)	1 (1)	0.09	Tax_Id=9606 Gene_Symbol=GNB2L1 Guanine nucleotide-binding protein subunit beta-2-like 1
IPI00642971	52	71820	2 (2)	2 (2)	0.09	Tax_Id=9606 Gene_Symbol=EEF1D Isoform 2 of Elongation factor 1-delta
IPI00000612	55	17617	1 (1)	1 (1)	0.19	Tax_Id=9606 Gene_Symbol=TMEM50A Transmembrane protein 50A
IPI00017596	55	30151	3 (2)	3 (2)	0.23	Tax_Id=9606 Gene_Symbol=MAPRE1 Microtubule-associated protein RP/EB family member 1
IPI00179330	52	18296	2 (2)	2 (2)	0.4	Tax_Id=9606 Gene_Symbol=RPS27A Ubiquitin-40S ribosomal protein S27a
IPI00016670	54	17848	1 (1)	1 (1)	0.19	Tax_Id=9606 Gene_Symbol=LAMTOR1 Ragulator complex protein LAMTOR1
IPI00220994	54	40261	3 (3)	3 (3)	0.27	Tax_Id=9606 Gene_Symbol=H2AFY2 Core histone macro-H2A.2
IPI00299147	54	11687	1 (1)	1 (1)	0.3	Tax_Id=9606 Gene_Symbol=SUMO3 Small ubiquitin-related modifier 3
IPI00395998	54	15964	3 (3)	3 (3)	0.78	Tax_Id=9606 Gene_Symbol=RPL32 60S ribosomal protein L32
IPI00022143	54	123293	2 (1)	2 (1)	0.03	Tax_Id=9606 Gene_Symbol=ESYT1 Isoform 1 of Extended synaptotagmin-1
IPI00304612	54	23619	3 (2)	3 (2)	0.3	Tax_Id=9606 Gene_Symbol=SNORD32A;RPL13A;SNORD33;SNORD34 60S ribosomal protein L13a
IPI00029750	53	15413	3 (3)	2 (2)	0.82	Tax_Id=9606 Gene_Symbol=RPS24 Isoform 1 of 40S ribosomal protein S24
IPI00061178	53	42173	1 (1)	1 (1)	0.08	Tax_Id=9606 Gene_Symbol=RBMXL1 Heterogeneous nuclear ribonucleoprotein G-like 1
IPI00016676	53	16459	1 (1)	1 (1)	0.21	Tax_Id=9606 Gene_Symbol=TOMM20 Mitochondrial import receptor subunit TOM20 homolog
IPI00010896	52	27248	4 (2)	3 (2)	0.26	Tax_Id=9606 Gene_Symbol=CLIC1 Chloride intracellular channel protein 1
IPI00027493	52	58023	2 (2)	2 (2)	0.12	Tax_Id=9606 Gene_Symbol=SLC3A2 Isoform 2 of 4F2 cell-surface antigen heavy chain
IPI00000494	52	34569	1 (1)	1 (1)	0.1	Tax_Id=9606 Gene_Symbol=SNORD21;RPL5 60S ribosomal protein L5
IPI00013459	52	21737	1 (1)	1 (1)	0.15	Tax_Id=9606 Gene_Symbol=NDUFB5 NADH dehydrogenase [ubiquinone] 1 beta subcomplex subunit 5, mitochondrial
IPI00215743	51	152780	1 (1)	1 (1)	0.02	Tax_Id=9606 Gene_Symbol=RRBP1 Isoform 3 of Ribosome-binding protein 1
IPI00024266	51	16734	1 (1)	1 (1)	0.2	Tax_Id=9606 Gene_Symbol=MGST3 Microsomal glutathione S-transferase 3
IPI00004795	51	26370	2 (1)	2 (1)	0.13	Tax_Id=9606 Gene_Symbol=CLNS1A Methylosome subunit pICln
IPI00033494	50	19824	3 (3)	3 (3)	0.6	Tax_Id=9606 Gene_Symbol=MYL12B Myosin regulatory light chain 12B
IPI00470528	50	24245	2 (1)	2 (1)	0.14	Tax_Id=9606 Gene_Symbol=RPL15 60S ribosomal protein L15
IPI00607714	50	89188	1 (1)	1 (1)	0.04	Tax_Id=9606 Gene_Symbol=C17orf28 Isoform 2 of UPF0663 transmembrane protein C17orf28
IPI00007024	50	17766	1 (1)	1 (1)	0.19	Tax_Id=9606 Gene_Symbol=FAM96B Mitotic spindle-associated MMXD complex subunit MIP18
IPI00103027	49	54601	1 (1)	1 (1)	0.06	Tax_Id=9606 Gene_Symbol=SPATS2L Isoform 2 of SPATS2-like protein
IPI00220644	48	58538	1 (1)	1 (1)	0.06	Tax_Id=9606 Gene_Symbol=PKM2 Isoform M1 of Pyruvate kinase isozymes M1/M2
IPI00003929	48	25342	2 (2)	2 (2)	0.28	Tax_Id=9606 Gene_Symbol=GSTA3 Glutathione S-transferase A3
IPI00216237	48	12303	2 (2)	1 (1)	0.63	Tax_Id=9606 Gene_Symbol=RPL36 60S ribosomal protein L36
IPI00019359	48	62255	1 (1)	1 (1)	0.05	Tax_Id=9606 Gene_Symbol=KRT9 Keratin, type I cytoskeletal 9
IPI00219155	48	15788	3 (3)	3 (3)	0.79	Tax_Id=9606 Gene_Symbol=RPL27 60S ribosomal protein L27
IPI00382821	48	10966	1 (1)	1 (1)	0.31	Tax_Id=9606 Gene_Symbol=C5orf32 UPF0467 protein C5orf32
IPI00030985	47	18629	2 (2)	2 (2)	0.39	Tax_Id=9606 Gene_Symbol=FAM96A MIP18 family protein FAM96A
IPI00152898	47	18949	1 (1)	1 (1)	0.18	Tax_Id=9606 Gene_Symbol=AP1S1 Isoform 1 of AP-1 complex subunit sigma-1A
IPI00023919	47	45768	2 (1)	2 (1)	0.07	Tax_Id=9606 Gene_Symbol=PSMC5 26S protease regulatory subunit 8
IPI00409635	47	99353	1 (1)	1 (1)	0.03	Tax_Id=9606 Gene_Symbol=ESYT2 Isoform 2 of Extended synaptotagmin-2
IPI00443909	47	20981	3 (2)	2 (2)	0.35	Tax_Id=9606 Gene_Symbol=CNPY2 Isoform 1 of Protein canopy homolog 2
IPI00021000	47	35572	1 (1)	1 (1)	0.09	Tax_Id=9606 Gene_Symbol=SPP1 Isoform A of Osteopontin
IPI00032957	46	18223	3 (2)	3 (2)	0.41	Tax_Id=9606 Gene_Symbol=UBE2I SUMO-conjugating enzyme UBC9
IPI00005719	45	22891	2 (1)	2 (1)	0.15	Tax_Id=9606 Gene_Symbol=RAB1A Isoform 1 of Ras-related protein Rab-1A
IPI00026496	45	19617	2 (2)	2 (2)	0.37	Tax_Id=9606 Gene_Symbol=NPM3 Nucleoplasmin-3
IPI00166066	45	17483	2 (2)	1 (1)	0.42	Tax_Id=9606 Gene_Symbol=ORMDL3 Isoform 1 of ORM1-like protein 3
IPI00031420	45	55674	1 (1)	1 (1)	0.06	Tax_Id=9606 Gene_Symbol=UGDH UDP-glucose 6-dehydrogenase
IPI00021435	45	49002	3 (2)	3 (2)	0.14	Tax_Id=9606 Gene_Symbol=PSMC2 26S protease regulatory subunit 7
IPI00020915	45	14697	1 (1)	1 (1)	0.23	Tax_Id=9606 Gene_Symbol=MRFAP1 MORF4 family-associated protein 1
IPI00013076	44	43153	1 (1)	1 (1)	0.08	Tax_Id=9606 Gene_Symbol=FGFR1OP Isoform 1 of FGFR1 oncogene partner
IPI00166546	44	15201	2 (2)	1 (1)	0.5	Tax_Id=9606 Gene_Symbol=C7orf41 Isoform 1 of UPF0452 protein C7orf41
IPI00166865	44	15497	3 (2)	3 (2)	0.48	Tax_Id=9606 Gene_Symbol=CISD2 CDGSH iron-sulfur domain-containing protein 2
IPI00024920	44	17479	1 (1)	1 (1)	0.19	Tax_Id=9606 Gene_Symbol=ATP5D ATP synthase subunit delta, mitochondrial
IPI00301579	44	22908	1 (1)	1 (1)	0.15	Tax_Id=9606 Gene_Symbol=NPC2 cDNA FLJ59142, highly similar to Epididymal secretory protein E1
IPI00549343	44	11359	1 (1)	1 (1)	0.3	Tax_Id=9606 Gene_Symbol=TNFRSF9;VAMP3 Vesicle-associated membrane protein 3
IPI00555744	44	23886	3 (3)	3 (3)	0.48	Tax_Id=9606 Gene_Symbol=RPL14 Ribosomal protein L14 variant
IPI00216654	43	74702	1 (1)	1 (1)	0.04	Tax_Id=9606 Gene_Symbol=NOLC1 Isoform Beta of Nucleolar and coiled-body phosphoprotein 1
IPI00018855	43	15725	2 (2)	1 (1)	0.48	Tax_Id=9606 Gene_Symbol=ATP6V0C V-type proton ATPase 16 kDa proteolipid subunit
IPI00900332	43	17432	1 (1)	1 (1)	0.19	Tax_Id=9606 Gene_Symbol=A2LD1 Gamma-glutamylaminecyclotransferase
IPI00010388	43	65531	1 (1)	1 (1)	0.05	Tax_Id=9606 Gene_Symbol=CENPB Major centromere autoantigen B
IPI00015866	43	18867	3 (3)	2 (2)	0.39	Tax_Id=9606 Gene_Symbol=ARL2BP Isoform 1 of ADP-ribosylation factor-like protein 2-binding protein
IPI00329801	43	35971	3 (2)	3 (2)	0.19	Tax_Id=9606 Gene_Symbol=ANXA5 Annexin A5
IPI00296176	43	53114	2 (2)	1 (1)	0.06	Tax_Id=9606 Gene_Symbol=F9 Coagulation factor IX
IPI00550234	42	16367	1 (1)	1 (1)	0.21	Tax_Id=9606 Gene_Symbol=ARPC5 Isoform 1 of Actin-related protein 2/3 complex subunit 5
IPI00003865	42	71082	2 (2)	2 (2)	0.09	Tax_Id=9606 Gene_Symbol=HSPA8 Isoform 1 of Heat shock cognate 71 kDa protein
IPI00011302	42	14795	2 (2)	2 (2)	0.51	Tax_Id=9606 Gene_Symbol=CD59 CD59 glycoprotein
IPI00029733	42	37221	3 (3)	3 (3)	0.29	Tax_Id=9606 Gene_Symbol=AKR1C1 Aldo-keto reductase family 1 member C1
IPI00644031	42	17711	2 (1)	2 (1)	0.19	Tax_Id=9606 Gene_Symbol=PLEKHJ1 Pleckstrin homology domain-containing family J member 1
IPI00181617	42	48649	1 (1)	1 (1)	0.07	Tax_Id=9606 Gene_Symbol=RBM34 Isoform 1 of RNA-binding protein 34
IPI00550363	41	22548	2 (2)	1 (1)	0.32	Tax_Id=9606 Gene_Symbol=TAGLN2 Transgelin-2
IPI00005966	41	17204	4 (2)	3 (2)	0.43	Tax_Id=9606 Gene_Symbol=NDUFA12 13kDa differentiation-associated protein variant (Fragment)
IPI00005996	41	11825	3 (3)	2 (2)	1.14	Tax_Id=9606 Gene_Symbol=HMGA2 High mobility group protein HMGI-C
IPI00218733	41	16154	2 (1)	1 (1)	0.21	Tax_Id=9606 Gene_Symbol=SOD1 Superoxide dismutase [Cu-Zn]
IPI00217966	41	36950	1 (1)	1 (1)	0.09	Tax_Id=9606 Gene_Symbol=LDHA Isoform 1 of L-lactate dehydrogenase A chain
IPI00024662	41	22382	1 (1)	1 (1)	0.15	Tax_Id=9606 Gene_Symbol=CBX5;MIR3198-1 Chromobox protein homolog 5
IPI00165041	40	148393	1 (1)	1 (1)	0.02	Tax_Id=9606 Gene_Symbol=TCOF1 Isoform 6 of Treacle protein
IPI00016481	40	17061	2 (2)	2 (2)	0.43	Tax_Id=9606 Gene_Symbol=TXNL4B Thioredoxin-like protein 4B
IPI00010333	40	16145	2 (2)	2 (2)	0.47	Tax_Id=9606 Gene_Symbol=MDK Midkine
IPI00004358	40	97319	1 (1)	1 (1)	0.03	Tax_Id=9606 Gene_Symbol=PYGB Glycogen phosphorylase, brain form
IPI00302925	40	60011	1 (1)	1 (1)	0.05	Tax_Id=9606 Gene_Symbol=CCT8 59 kDa protein
IPI00744772	40	14607	2 (2)	2 (2)	0.52	Tax_Id=9606 Gene_Symbol=MRPS17 28S ribosomal protein S17, mitochondrial
IPI00026781	40	275877	2 (2)	2 (2)	0.02	Tax_Id=9606 Gene_Symbol=FASN Fatty acid synthase
IPI00328680	39	16494	1 (1)	1 (1)	0.2	Tax_Id=9606 Gene_Symbol=MCFD2 Multiple coagulation factor deficiency protein 2
IPI00292140	39	32044	1 (1)	1 (1)	0.1	Tax_Id=9606 Gene_Symbol=CASP3 Caspase-3
IPI00221088	39	22635	3 (3)	3 (3)	0.51	Tax_Id=9606 Gene_Symbol=RPS9 40S ribosomal protein S9
IPI00413108	39	33464	2 (1)	2 (1)	0.1	Tax_Id=9606 Gene_Symbol=SNORA6;RPSAP15;SNORA62;RPSA 33 kDa protein
IPI00043598	39	43228	1 (1)	1 (1)	0.08	Tax_Id=9606 Gene_Symbol=IKBIP Isoform 4 of Inhibitor of nuclear factor kappa-B kinase-interacting protein
IPI00293088	39	106112	2 (2)	2 (2)	0.06	Tax_Id=9606 Gene_Symbol=GAA Lysosomal alpha-glucosidase
IPI00217686	38	96898	1 (1)	1 (1)	0.03	Tax_Id=9606 Gene_Symbol=FTSJ3 Putative rRNA methyltransferase 3
IPI00448751	38	74020	1 (1)	1 (1)	0.04	Tax_Id=9606 Gene_Symbol=KIAA1598 Isoform 3 of Shootin-1
IPI00643041	38	24579	1 (1)	1 (1)	0.14	Tax_Id=9606 Gene_Symbol=RANP1;RAN GTP-binding nuclear protein Ran
IPI00375631	38	17933	1 (1)	1 (1)	0.19	Tax_Id=9606 Gene_Symbol=ISG15 Ubiquitin-like protein ISG15
IPI00004436	38	15170	1 (1)	1 (1)	0.22	Tax_Id=9606 Gene_Symbol=LSM1 U6 snRNA-associated Sm-like protein LSm1
IPI00011200	38	57356	2 (1)	2 (1)	0.06	Tax_Id=9606 Gene_Symbol=PHGDH D-3-phosphoglycerate dehydrogenase
IPI00221106	38	100279	1 (1)	1 (1)	0.03	Tax_Id=9606 Gene_Symbol=SF3B2 Splicing factor 3B subunit 2
IPI00008433	38	23033	2 (2)	2 (2)	0.31	Tax_Id=9606 Gene_Symbol=RPS5 40S ribosomal protein S5
IPI00301503	38	33760	1 (1)	1 (1)	0.1	Tax_Id=9606 Gene_Symbol=TRA2B Isoform 1 of Transformer-2 protein homolog beta
IPI00000192	38	264063	1 (1)	1 (1)	0.01	Tax_Id=9606 Gene_Symbol=SON Isoform F of Protein SON
IPI00473011	38	16159	2 (1)	2 (1)	0.21	Tax_Id=9606 Gene_Symbol=HBD Hemoglobin subunit delta
IPI00061280	37	87176	1 (1)	1 (1)	0.04	Tax_Id=9606 Gene_Symbol=MTMR12 Isoform 1 of Myotubularin-related protein 12
IPI00023001	37	17559	1 (1)	1 (1)	0.19	Tax_Id=9606 Gene_Symbol=FAM162A Protein FAM162A
IPI00300952	37	18371	3 (1)	3 (1)	0.18	Tax_Id=9606 Gene_Symbol=PPIL3 Isoform 1 of Peptidyl-prolyl cis-trans isomerase-like 3
IPI00030179	37	29264	4 (3)	4 (3)	0.38	Tax_Id=9606 Gene_Symbol=RPL7P32;RPL7 60S ribosomal protein L7
IPI00184546	37	11741	3 (2)	3 (2)	0.67	Tax_Id=9606 Gene_Symbol=C12orf23 UPF0444 transmembrane protein C12orf23
IPI00651653	37	81091	1 (1)	1 (1)	0.04	Tax_Id=9606 Gene_Symbol=DDX17 probable ATP-dependent RNA helicase DDX17 isoform 3
IPI00017551	37	33802	1 (1)	1 (1)	0.1	Tax_Id=9606 Gene_Symbol=RGN Isoform 1 of Regucalcin
IPI00023191	37	55083	1 (1)	1 (1)	0.06	Tax_Id=9606 Gene_Symbol=TOM1 cDNA FLJ54710, highly similar to Target of Myb protein 1
IPI00396485	37	50451	2 (2)	2 (2)	0.13	Tax_Id=9606 Gene_Symbol=EEF1A1 Elongation factor 1-alpha 1
IPI00018040	36	22378	2 (1)	2 (1)	0.15	Tax_Id=9606 Gene_Symbol=MED22 Isoform Surf5B of Mediator of RNA polymerase II transcription subunit 22
IPI00165393	36	30902	2 (1)	2 (1)	0.11	Tax_Id=9606 Gene_Symbol=ANP32E Acidic leucine-rich nuclear phosphoprotein 32 family member E
IPI00014624	36	32523	1 (1)	1 (1)	0.1	Tax_Id=9606 Gene_Symbol=AP3S1 AP-3 complex subunit sigma-1
IPI00219156	36	12947	1 (1)	1 (1)	0.26	Tax_Id=9606 Gene_Symbol=RPL30 60S ribosomal protein L30
IPI00013485	36	31590	3 (2)	3 (2)	0.22	Tax_Id=9606 Gene_Symbol=RPS2 40S ribosomal protein S2
IPI00169325	36	106282	1 (1)	1 (1)	0.03	Tax_Id=9606 Gene_Symbol=WDR36 WD repeat-containing protein 36
IPI00166768	36	37403	2 (1)	2 (1)	0.09	Tax_Id=9606 Gene_Symbol=TUBA1C Uncharacterized protein
IPI00017767	36	16781	1 (1)	1 (1)	0.2	Tax_Id=9606 Gene_Symbol=MGST2 Microsomal glutathione S-transferase 2
IPI00646304	35	23785	1 (1)	1 (1)	0.14	Tax_Id=9606 Gene_Symbol=PPIB Peptidyl-prolyl cis-trans isomerase B
IPI00015029	35	18971	1 (1)	1 (1)	0.18	Tax_Id=9606 Gene_Symbol=PTGES3 Prostaglandin E synthase 3
IPI00456758	35	16665	3 (3)	3 (3)	0.74	Tax_Id=9606 Gene_Symbol=RPL27A 60S ribosomal protein L27a
IPI00027547	35	11391	1 (1)	1 (1)	0.3	Tax_Id=9606 Gene_Symbol=DCD Dermcidin
IPI00006211	35	27439	1 (1)	1 (1)	0.12	Tax_Id=9606 Gene_Symbol=VAPB Isoform 1 of Vesicle-associated membrane protein-associated protein B/C
IPI00010438	35	23682	1 (1)	1 (1)	0.14	Tax_Id=9606 Gene_Symbol=SNAP23 Isoform SNAP-23a of Synaptosomal-associated protein 23
IPI00412607	34	14543	1 (1)	1 (1)	0.23	Tax_Id=9606 Gene_Symbol=RPL35 60S ribosomal protein L35
IPI00290142	34	67332	1 (1)	1 (1)	0.05	Tax_Id=9606 Gene_Symbol=CTPS CTP synthase 1
IPI00026670	34	13239	3 (1)	2 (1)	0.26	Tax_Id=9606 Gene_Symbol=TCEB2 Transcription elongation factor B polypeptide 2
IPI00016610	34	37987	2 (1)	2 (1)	0.09	Tax_Id=9606 Gene_Symbol=PCBP1 Poly(rC)-binding protein 1
IPI00183603	34	16932	1 (1)	1 (1)	0.2	Tax_Id=9606 Gene_Symbol=OSTCP1;OSTC Oligosaccharyltransferase complex subunit OSTC
IPI00419919	34	17997	1 (1)	1 (1)	0.19	Tax_Id=9606 Gene_Symbol=RPL29;RPL29P4 Ribosomal protein L29
IPI00219160	34	13513	2 (2)	1 (1)	0.25	Tax_Id=9606 Gene_Symbol=RPL34 60S ribosomal protein L34
IPI00479058	34	17029	1 (1)	1 (1)	0.2	Tax_Id=9606 Gene_Symbol=RPS15 40S ribosomal protein S15
IPI00293307	33	48274	1 (1)	1 (1)	0.07	Tax_Id=9606 Gene_Symbol=PLIN2 Perilipin-2
IPI00028888	33	38581	1 (1)	1 (1)	0.09	Tax_Id=9606 Gene_Symbol=HNRNPD Isoform 1 of Heterogeneous nuclear ribonucleoprotein D0
IPI00009364	33	17360	1 (1)	1 (1)	0.2	Tax_Id=9606 Gene_Symbol=ORMDL1 ORM1-like protein 1
IPI00021924	33	22474	1 (1)	1 (1)	0.15	Tax_Id=9606 Gene_Symbol=H1FX Histone H1x
IPI00219420	33	141853	1 (1)	1 (1)	0.02	Tax_Id=9606 Gene_Symbol=SMC3 Structural maintenance of chromosomes protein 3
IPI00302176	33	22505	1 (1)	1 (1)	0.15	Tax_Id=9606 Gene_Symbol=GAR1 Isoform 1 of H/ACA ribonucleoprotein complex subunit 1
IPI00007102	33	55832	1 (1)	1 (1)	0.06	Tax_Id=9606 Gene_Symbol=GLOD4 CGI-150 protein
IPI00217468	33	22566	2 (1)	2 (1)	0.15	Tax_Id=9606 Gene_Symbol=HIST1H1B Histone H1.5
IPI00031556	33	53809	1 (1)	1 (1)	0.06	Tax_Id=9606 Gene_Symbol=U2AF2 Isoform 1 of Splicing factor U2AF 65 kDa subunit
IPI00398918	33	51536	1 (1)	1 (1)	0.06	Tax_Id=9606 Gene_Symbol=B7H6 B7 homolog 6
IPI00549972	33	14460	1 (1)	1 (1)	0.24	Tax_Id=9606 Gene_Symbol=LIMD2 LIM domain-containing protein 2
IPI00885203	33	19414	4 (3)	2 (2)	0.62	Tax_Id=9606 Gene_Symbol=BAX Isoform Psi of Apoptosis regulator BAX
IPI00009950	33	40545	1 (1)	1 (1)	0.08	Tax_Id=9606 Gene_Symbol=LMAN2 Vesicular integral-membrane protein VIP36
IPI00031822	33	69509	1 (1)	1 (1)	0.05	Tax_Id=9606 Gene_Symbol=SLC5A6 Sodium-dependent multivitamin transporter
IPI00514622	32	126173	1 (1)	1 (1)	0.03	Tax_Id=9606 Gene_Symbol=RANBP6 Ran-binding protein 6
IPI00022477	32	26520	1 (1)	1 (1)	0.13	Tax_Id=9606 Gene_Symbol=BCL10 B-cell lymphoma/leukemia 10
IPI00000875	32	56456	1 (1)	1 (1)	0.06	Tax_Id=9606 Gene_Symbol=EEF1G cDNA FLJ56389, highly similar to Elongation factor 1-gamma
IPI00012011	28	18719	2 (2)	2 (2)	0.39	Tax_Id=9606 Gene_Symbol=CFL1 Cofilin-1
IPI00011685	32	66174	1 (1)	1 (1)	0.05	Tax_Id=9606 Gene_Symbol=COL10A1 Collagen alpha-1(X) chain
IPI00294619	32	43478	1 (1)	1 (1)	0.08	Tax_Id=9606 Gene_Symbol=TFG Protein TFG
IPI00178314	32	23824	1 (1)	1 (1)	0.14	Tax_Id=9606 Gene_Symbol=STXBP6 Isoform 1 of Syntaxin-binding protein 6
IPI00218235	31	30307	1 (1)	1 (1)	0.11	Tax_Id=9606 Gene_Symbol=DHRS2 dehydrogenase/reductase SDR family member 2 isoform 2
IPI00003168	31	41299	1 (1)	1 (1)	0.08	Tax_Id=9606 Gene_Symbol=PRPSAP2 Phosphoribosyl pyrophosphate synthase-associated protein 2
IPI00021346	31	21676	2 (1)	2 (1)	0.16	Tax_Id=9606 Gene_Symbol=UBE2E1 Ubiquitin-conjugating enzyme E2 E1
IPI00219097	31	24190	1 (1)	1 (1)	0.14	Tax_Id=9606 Gene_Symbol=HMGB2 High mobility group protein B2
IPI00221089	31	17212	2 (2)	2 (2)	0.43	Tax_Id=9606 Gene_Symbol=RPS13 40S ribosomal protein S13
IPI00016786	31	21587	1 (1)	1 (1)	0.16	Tax_Id=9606 Gene_Symbol=CDC42 Isoform 2 of Cell division control protein 42 homolog
IPI00032387	31	23259	1 (1)	1 (1)	0.14	Tax_Id=9606 Gene_Symbol=GINS1 DNA replication complex GINS protein PSF1
IPI00186290	30	96246	2 (2)	2 (2)	0.07	Tax_Id=9606 Gene_Symbol=EEF2 Elongation factor 2
IPI00221394	30	58094	2 (2)	2 (2)	0.12	Tax_Id=9606 Gene_Symbol=SNORA56;DKC1 H/ACA ribonucleoprotein complex subunit 4
IPI00306960	29	63758	1 (1)	1 (1)	0.05	Tax_Id=9606 Gene_Symbol=NARS Asparaginyl-tRNA synthetase, cytoplasmic
IPI00015953	29	87804	1 (1)	1 (1)	0.04	Tax_Id=9606 Gene_Symbol=DDX21 Isoform 1 of Nucleolar RNA helicase 2
IPI00030362	29	17022	1 (1)	1 (1)	0.2	Tax_Id=9606 Gene_Symbol=PLP2 Isoform 1 of Proteolipid protein 2
IPI00160506	28	37412	2 (1)	2 (1)	0.09	Tax_Id=9606 Gene_Symbol=ADAMTS13 37 kDa protein
IPI00022538	28	39211	1 (1)	1 (1)	0.08	Tax_Id=9606 Gene_Symbol=STBD1 Starch-binding domain-containing protein 1
IPI00329563	28	17928	1 (1)	1 (1)	0.19	Tax_Id=9606 Gene_Symbol=UBE2L6 Isoform 1 of Ubiquitin/ISG15-conjugating enzyme E2 L6
IPI00553177	28	46878	1 (1)	1 (1)	0.07	Tax_Id=9606 Gene_Symbol=SERPINA1 Isoform 1 of Alpha-1-antitrypsin
IPI00023023	28	7987	1 (1)	1 (1)	0.44	Tax_Id=9606 Gene_Symbol=C20orf30 Uncharacterized protein
IPI00101942	28	112038	1 (1)	1 (1)	0.03	Tax_Id=9606 Gene_Symbol=CLMN Calmin
IPI00976215	28	10820	1 (1)	1 (1)	0.32	Tax_Id=9606 Gene_Symbol=- Similar to Peripheral myelin protein 22
IPI00167953	27	71220	1 (1)	1 (1)	0.05	Tax_Id=9606 Gene_Symbol=KBTBD3 kelch repeat and BTB domain-containing protein 3
IPI00220740	27	29617	2 (2)	2 (2)	0.24	Tax_Id=9606 Gene_Symbol=NPM1 Isoform 2 of Nucleophosmin
IPI00029737	27	80220	2 (1)	2 (1)	0.04	Tax_Id=9606 Gene_Symbol=ACSL4 Isoform Long of Long-chain-fatty-acid--CoA ligase 4
IPI00878669	27	22016	1 (1)	1 (1)	0.15	Tax_Id=9606 Gene_Symbol=CBX1 Uncharacterized protein
IPI00171844	27	46525	1 (1)	1 (1)	0.07	Tax_Id=9606 Gene_Symbol=COPS4 COP9 signalosome complex subunit 4
IPI00012341	26	31359	1 (1)	1 (1)	0.11	Tax_Id=9606 Gene_Symbol=SRSF5 Isoform SRP40-1 of Serine/arginine-rich splicing factor 5
IPI00013180	26	17559	1 (1)	1 (1)	0.19	Tax_Id=9606 Gene_Symbol=BUD31 Protein BUD31 homolog
IPI00290085	26	100203	1 (1)	1 (1)	0.03	Tax_Id=9606 Gene_Symbol=CDH2 Cadherin-2
IPI00003815	26	23250	1 (1)	1 (1)	0.14	Tax_Id=9606 Gene_Symbol=ARHGDIA Rho GDP-dissociation inhibitor 1
IPI00550021	26	46365	2 (1)	2 (1)	0.07	Tax_Id=9606 Gene_Symbol=SNORD43;RPL3 60S ribosomal protein L3
IPI00006167	26	59919	1 (1)	1 (1)	0.05	Tax_Id=9606 Gene_Symbol=PPM1G Protein phosphatase 1G
IPI00219299	26	273781	1 (1)	1 (1)	0.01	Tax_Id=9606 Gene_Symbol=TLN2 Talin-2
IPI00029699	26	17286	1 (1)	1 (1)	0.2	Tax_Id=9606 Gene_Symbol=RNASE4 Ribonuclease 4
IPI00003309	26	17189	1 (1)	1 (1)	0.2	Tax_Id=9606 Gene_Symbol=POLR2H DNA-directed RNA polymerases I, II, and III subunit RPABC3
IPI00011126	26	49325	1 (1)	1 (1)	0.07	Tax_Id=9606 Gene_Symbol=PSMC1 26S protease regulatory subunit 4
IPI00300407	26	22203	1 (1)	1 (1)	0.15	Tax_Id=9606 Gene_Symbol=SDC2 Syndecan-2
IPI00412792	26	17260	1 (1)	1 (1)	0.2	Tax_Id=9606 Gene_Symbol=BTF3L4 Transcription factor BTF3 homolog 4
IPI00029731	26	12587	1 (1)	1 (1)	0.27	Tax_Id=9606 Gene_Symbol=RPL35A 60S ribosomal protein L35a
IPI00295022	26	166603	1 (1)	1 (1)	0.02	Tax_Id=9606 Gene_Symbol=NKTR NK-tumor recognition protein
IPI00219840	25	17178	4 (1)	4 (1)	0.2	Tax_Id=9606 Gene_Symbol=AP2S1 Isoform 1 of AP-2 complex subunit sigma
IPI00302917	25	138492	1 (1)	1 (1)	0.02	Tax_Id=9606 Gene_Symbol=ARID4B Isoform 2 of AT-rich interactive domain-containing protein 4B
IPI00455518	25	118548	1 (1)	1 (1)	0.03	Tax_Id=9606 Gene_Symbol=MORC2 Isoform 1 of MORC family CW-type zinc finger protein 2
IPI00010204	25	19546	1 (1)	1 (1)	0.17	Tax_Id=9606 Gene_Symbol=SRSF3 Serine/arginine-rich splicing factor 3
IPI00017891	25	215494	1 (1)	1 (1)	0.02	Tax_Id=9606 Gene_Symbol=APC2 Isoform 2 of Adenomatous polyposis coli protein 2
IPI00002525	25	18845	2 (1)	2 (1)	0.18	Tax_Id=9606 Gene_Symbol=NENF Neudesin
IPI00150881	25	92777	1 (1)	1 (1)	0.04	Tax_Id=9606 Gene_Symbol=C6orf204 Isoform 1 of Coiled-coil domain-containing protein C6orf204
IPI00005978	25	25461	1 (1)	1 (1)	0.13	Tax_Id=9606 Gene_Symbol=SRSF2 Serine/arginine-rich splicing factor 2
IPI00031461	24	51577	2 (2)	2 (2)	0.13	Tax_Id=9606 Gene_Symbol=GDI2 cDNA FLJ60299, highly similar to Rab GDP dissociation inhibitor beta
IPI00171737	24	98731	1 (1)	1 (1)	0.03	Tax_Id=9606 Gene_Symbol=PIDD Isoform 2 of p53-induced protein with a death domain
IPI00103087	24	18983	1 (1)	1 (1)	0.18	Tax_Id=9606 Gene_Symbol=GEMIN6 Gem-associated protein 6
IPI00410034	24	56332	1 (1)	1 (1)	0.06	Tax_Id=9606 Gene_Symbol=SLC38A2 Isoform 1 of Sodium-coupled neutral amino acid transporter 2
IPI00014253	24	41225	1 (1)	1 (1)	0.08	Tax_Id=9606 Gene_Symbol=RRS1 Ribosome biogenesis regulatory protein homolog
IPI00297579	24	20969	1 (1)	1 (1)	0.16	Tax_Id=9606 Gene_Symbol=CBX3 Chromobox protein homolog 3
IPI00247583	24	18610	1 (1)	1 (1)	0.18	Tax_Id=9606 Gene_Symbol=RPL21;SNORD102;SNORA27;RPL21P19 60S ribosomal protein L21
IPI00032851	24	20242	1 (1)	1 (1)	0.17	Tax_Id=9606 Gene_Symbol=COPZ1 Coatomer subunit zeta-1
IPI00643303	23	9231	1 (1)	1 (1)	0.38	Tax_Id=9606 Gene_Symbol=PKIB Protein kinase (CAMP-dependent, catalytic) inhibitor beta
IPI00215965	23	38837	1 (1)	1 (1)	0.09	Tax_Id=9606 Gene_Symbol=HNRNPA1 Isoform A1-B of Heterogeneous nuclear ribonucleoprotein A1
IPI00011564	23	21628	1 (1)	1 (1)	0.16	Tax_Id=9606 Gene_Symbol=SDC4 Syndecan-4
IPI00217030	23	29807	1 (1)	1 (1)	0.11	Tax_Id=9606 Gene_Symbol=RPS4X 40S ribosomal protein S4, X isoform
IPI00025465	23	40870	1 (1)	1 (1)	0.08	Tax_Id=9606 Gene_Symbol=OGN cDNA FLJ59205, highly similar to Mimecan
IPI00010277	23	14358	1 (1)	1 (1)	0.24	Tax_Id=9606 Gene_Symbol=TNFRSF12A Isoform 1 of Tumor necrosis factor receptor superfamily member 12A
IPI00742083	23	66140	1 (1)	1 (1)	0.05	Tax_Id=9606 Gene_Symbol=GOLGA8J Golgin subfamily A member 8J
IPI00022974	22	16847	1 (1)	1 (1)	0.2	Tax_Id=9606 Gene_Symbol=PIP Prolactin-inducible protein
IPI00023283	22	3832803	1 (1)	1 (1)		Tax_Id=9606 Gene_Symbol=TTN Isoform 2 of Titin
IPI00008037	22	76855	1 (1)	1 (1)	0.04	Tax_Id=9606 Gene_Symbol=ACSL5 Isoform 1 of Long-chain-fatty-acid--CoA ligase 5
IPI00019932	22	13797	1 (1)	1 (1)	0.25	Tax_Id=9606 Gene_Symbol=UBE2D2 ubiquitin-conjugating enzyme E2 D2 isoform 2
IPI00016725	22	93235	1 (1)	1 (1)	0.04	Tax_Id=9606 Gene_Symbol=GTF3C4 General transcription factor 3C polypeptide 4
IPI00173347	22	180811	1 (1)	1 (1)	0.02	Tax_Id=9606 Gene_Symbol=HECW1 E3 ubiquitin-protein ligase HECW1
IPI00000045	21	20384	1 (1)	1 (1)	0.16	Tax_Id=9606 Gene_Symbol=IL1RN Isoform 1 of Interleukin-1 receptor antagonist protein
IPI01026451	21	6986	1 (1)	1 (1)	0.51	Tax_Id=9606 Gene_Symbol=GPHN Protein
IPI00019488	21	21951	1 (1)	1 (1)	0.15	Tax_Id=9606 Gene_Symbol=IMP3 U3 small nucleolar ribonucleoprotein protein IMP3
IPI00302151	21	96741	1 (1)	1 (1)	0.03	Tax_Id=9606 Gene_Symbol=CCDC87 Coiled-coil domain-containing protein 87
IPI00296545	20	67683	1 (1)	1 (1)	0.05	Tax_Id=9606 Gene_Symbol=TXNDC3 Thioredoxin domain-containing protein 3

## Sheet: Sheet4
	Score	Mass	Matches	Sequences	emPAI
IPI00215719	442	21735	21 (16)	8 (6)	1.73	Tax_Id=9606 Gene_Symbol=RPL18 60S ribosomal protein L18
IPI00221088	272	22635	29 (23)	13 (10)	2.97	Tax_Id=9606 Gene_Symbol=RPS9 40S ribosomal protein S9
IPI00217465	251	21352	11 (10)	6 (6)	2.22	Tax_Id=9606 Gene_Symbol=HIST1H1C Histone H1.2
IPI00031691	239	21964	18 (13)	6 (3)	1.34	Tax_Id=9606 Gene_Symbol=RPL9 60S ribosomal protein L9
IPI00291928	216	24110	9 (9)	5 (5)	1.18	Tax_Id=9606 Gene_Symbol=RAB14 Ras-related protein Rab-14
IPI00480056	174	24659	7 (6)	4 (3)	0.66	Tax_Id=9606 Gene_Symbol=RAB4A RAB4A, member RAS oncogene family variant
IPI00005719	169	22891	13 (11)	7 (6)	1.6	Tax_Id=9606 Gene_Symbol=RAB1A Isoform 1 of Ras-related protein Rab-1A
IPI00016513	163	22755	8 (8)	4 (4)	0.73	Tax_Id=9606 Gene_Symbol=RAB10 Ras-related protein Rab-10
IPI00028481	157	23824	8 (8)	4 (4)	0.69	Tax_Id=9606 Gene_Symbol=RAB8A Ras-related protein Rab-8A
IPI00008964	155	22328	11 (9)	6 (5)	1.01	Tax_Id=9606 Gene_Symbol=RAB1B Ras-related protein Rab-1B
IPI00023526	155	23692	10 (9)	7 (6)	1.53	Tax_Id=9606 Gene_Symbol=RAB6A Isoform 1 of Ras-related protein Rab-6A
IPI00187143	131	27774	7 (6)	4 (3)	0.57	Tax_Id=9606 Gene_Symbol=RAB4B Isoform 2 of Ras-related protein Rab-4B
IPI00329441	104	23553	6 (6)	4 (4)	0.7	Tax_Id=9606 Gene_Symbol=RAB43 Ras-related protein Rab-43
IPI00016373	100	22988	4 (4)	2 (2)	0.31	Tax_Id=9606 Gene_Symbol=RAB13 Ras-related protein Rab-13
IPI01025580	187	2269	35 (27)	1 (1)	1.81	Tax_Id=9606 Gene_Symbol=- Possible J 56 gene segment (Fragment)
IPI00009865	180	59020	9 (9)	9 (9)	0.63	Tax_Id=9606 Gene_Symbol=KRT10 Keratin, type I cytoskeletal 10
IPI00479145	122	44079	6 (6)	6 (6)	0.54	Tax_Id=9606 Gene_Symbol=KRT19 Keratin, type I cytoskeletal 19
IPI00554788	79	48029	5 (5)	5 (5)	0.39	Tax_Id=9606 Gene_Symbol=KRT18 Keratin, type I cytoskeletal 18
IPI00465028	175	31057	6 (6)	6 (6)	0.84	Tax_Id=9606 Gene_Symbol=TPI1;TPI1P1 triosephosphate isomerase isoform 2
IPI00219018	163	36201	7 (6)	3 (3)	0.55	Tax_Id=9606 Gene_Symbol=GAPDH Glyceraldehyde-3-phosphate dehydrogenase
IPI00016342	155	23760	10 (10)	8 (8)	2.74	Tax_Id=9606 Gene_Symbol=RAB7A Ras-related protein Rab-7a
IPI00299573	147	30148	4 (4)	4 (4)	0.52	Tax_Id=9606 Gene_Symbol=RPL7A;SNORD24 60S ribosomal protein L7a
IPI00026272	147	14127	14 (13)	3 (3)	1.38	Tax_Id=9606 Gene_Symbol=HIST1H2AE;HIST1H2AB;HIST1H2AD;HIST1H2AG;HIST1H2AK;HIST1H2AL;HIST1H2AM;HIST1H2AJ;HIST1H2AI Histone H2A type 1-B/E
IPI00018278	143	13501	14 (12)	3 (3)	0.96	Tax_Id=9606 Gene_Symbol=H2AFV Histone H2A.V
IPI00555744	128	23886	5 (3)	4 (2)	0.48	Tax_Id=9606 Gene_Symbol=RPL14 Ribosomal protein L14 variant
IPI00012066	126	38597	6 (5)	5 (4)	0.51	Tax_Id=9606 Gene_Symbol=PCBP2 poly(rC)-binding protein 2 isoform b
IPI00016610	65	37987	4 (4)	3 (3)	0.4	Tax_Id=9606 Gene_Symbol=PCBP1 Poly(rC)-binding protein 1
IPI00012007	126	48255	4 (4)	4 (4)	0.3	Tax_Id=9606 Gene_Symbol=AHCY Adenosylhomocysteinase
IPI00792753	115	31780	6 (5)	5 (4)	0.49	Tax_Id=9606 Gene_Symbol=QARS cDNA FLJ55601, highly similar to Glutaminyl-tRNA synthetase
IPI00013862	115	23976	8 (8)	8 (8)	1.84	Tax_Id=9606 Gene_Symbol=DTYMK Thymidylate kinase
IPI00216587	115	24475	4 (3)	4 (3)	0.47	Tax_Id=9606 Gene_Symbol=RPS8;SNORD55 40S ribosomal protein S8
IPI00219673	113	25594	6 (4)	4 (2)	0.44	Tax_Id=9606 Gene_Symbol=GSTK1 Isoform 1 of Glutathione S-transferase kappa 1
IPI00010105	112	27095	5 (5)	4 (4)	0.79	Tax_Id=9606 Gene_Symbol=EIF6 Eukaryotic translation initiation factor 6
IPI00021840	110	28834	5 (5)	4 (4)	0.73	Tax_Id=9606 Gene_Symbol=RPS6 40S ribosomal protein S6
IPI00218235	110	30307	10 (7)	5 (4)	0.52	Tax_Id=9606 Gene_Symbol=DHRS2 dehydrogenase/reductase SDR family member 2 isoform 2
IPI00554723	109	25044	9 (6)	3 (2)	0.46	Tax_Id=9606 Gene_Symbol=SNORA70;RPL10 60S ribosomal protein L10
IPI00790342	103	32928	5 (5)	5 (5)	0.62	Tax_Id=9606 Gene_Symbol=RPL6 60S ribosomal protein L6
IPI00022300	101	28814	3 (3)	3 (3)	0.39	Tax_Id=9606 Gene_Symbol=METTL7A Methyltransferase-like protein 7A
IPI00448095	100	26182	8 (6)	6 (6)	1.05	Tax_Id=9606 Gene_Symbol=DCXR L-xylulose reductase
IPI00745872	99	71317	8 (7)	6 (6)	0.37	Tax_Id=9606 Gene_Symbol=ALB Isoform 1 of Serum albumin
IPI00219757	99	23569	7 (6)	2 (2)	0.49	Tax_Id=9606 Gene_Symbol=GSTP1 Glutathione S-transferase P
IPI00219953	97	26180	5 (5)	4 (4)	0.82	Tax_Id=9606 Gene_Symbol=CMPK1 UMP-CMP kinase isoform a
IPI00020436	97	24588	9 (6)	9 (6)	1.15	Tax_Id=9606 Gene_Symbol=RAB11B Ras-related protein Rab-11B
IPI00101106	96	24826	2 (2)	2 (2)	0.29	Tax_Id=9606 Gene_Symbol=COMMD5 COMM domain-containing protein 5
IPI00246975	93	26998	5 (5)	5 (5)	0.79	Tax_Id=9606 Gene_Symbol=GSTM3 Glutathione S-transferase Mu 3
IPI00334159	93	26690	4 (2)	3 (1)	0.27	Tax_Id=9606 Gene_Symbol=VBP1 von Hippel-Lindau binding protein 1, isoform CRA_b
IPI00021304	91	66110	5 (5)	5 (5)	0.27	Tax_Id=9606 Gene_Symbol=KRT2 Keratin, type II cytoskeletal 2 epidermal
IPI00220327	85	66170	5 (5)	5 (5)	0.27	Tax_Id=9606 Gene_Symbol=KRT1 Keratin, type II cytoskeletal 1
IPI00554648	71	53671	5 (5)	5 (5)	0.35	Tax_Id=9606 Gene_Symbol=KRT8 Keratin, type II cytoskeletal 8
IPI00002149	90	22510	6 (6)	3 (3)	0.74	Tax_Id=9606 Gene_Symbol=SAR1B GTP-binding protein SAR1b
IPI00030243	89	29602	3 (3)	3 (3)	0.38	Tax_Id=9606 Gene_Symbol=PSME3 Isoform 1 of Proteasome activator complex subunit 3
IPI00031086	89	28912	6 (5)	4 (3)	0.55	Tax_Id=9606 Gene_Symbol=IGFBP1 Insulin-like growth factor-binding protein 1
IPI00029133	88	28947	5 (4)	5 (4)	0.55	Tax_Id=9606 Gene_Symbol=ATP5F1 ATP synthase subunit b, mitochondrial
IPI00000874	88	22324	7 (5)	6 (4)	1.01	Tax_Id=9606 Gene_Symbol=PRDX1 Peroxiredoxin-1
IPI00027350	52	22049	2 (2)	2 (2)	0.33	Tax_Id=9606 Gene_Symbol=PRDX2 Peroxiredoxin-2
IPI00305978	87	40020	6 (5)	3 (3)	0.37	Tax_Id=9606 Gene_Symbol=AKR7A2 Aflatoxin B1 aldehyde reductase member 2
IPI00165041	87	148393	2 (2)	2 (2)	0.04	Tax_Id=9606 Gene_Symbol=TCOF1 Isoform 6 of Treacle protein
IPI00148063	87	21198	5 (4)	5 (4)	0.8	Tax_Id=9606 Gene_Symbol=HEBP1 Heme-binding protein 1
IPI00414676	87	83554	5 (4)	5 (4)	0.17	Tax_Id=9606 Gene_Symbol=HSP90AB1 Heat shock protein HSP 90-beta
IPI00016339	85	23696	4 (4)	4 (4)	0.7	Tax_Id=9606 Gene_Symbol=RAB5C Ras-related protein Rab-5C
IPI00646304	85	23785	4 (4)	3 (3)	0.69	Tax_Id=9606 Gene_Symbol=PPIB Peptidyl-prolyl cis-trans isomerase B
IPI00006865	82	24806	4 (3)	4 (3)	0.46	Tax_Id=9606 Gene_Symbol=SEC22B Vesicle-trafficking protein SEC22b
IPI00025329	82	23565	1 (1)	1 (1)	0.14	Tax_Id=9606 Gene_Symbol=RPL19 60S ribosomal protein L19
IPI00419919	82	17997	3 (2)	2 (1)	0.19	Tax_Id=9606 Gene_Symbol=RPL29;RPL29P4 Ribosomal protein L29
IPI00163505	81	59628	2 (2)	2 (2)	0.11	Tax_Id=9606 Gene_Symbol=RBM39 Isoform 1 of RNA-binding protein 39
IPI00219446	81	21158	5 (4)	4 (3)	0.8	Tax_Id=9606 Gene_Symbol=PEBP1 Phosphatidylethanolamine-binding protein 1
IPI00465361	81	24304	10 (9)	6 (6)	1.46	Tax_Id=9606 Gene_Symbol=RPL13 60S ribosomal protein L13
IPI00411680	79	24792	5 (5)	5 (5)	0.88	Tax_Id=9606 Gene_Symbol=PCMT1 Isoform 1 of Protein-L-isoaspartate(D-aspartate) O-methyltransferase
IPI00102896	78	24427	5 (4)	4 (4)	0.67	Tax_Id=9606 Gene_Symbol=RAB2B Ras-related protein Rab-2B
IPI00031169	64	23702	5 (4)	5 (4)	0.69	Tax_Id=9606 Gene_Symbol=RAB2A Ras-related protein Rab-2A
IPI00009943	77	21626	6 (6)	4 (4)	1.37	Tax_Id=9606 Gene_Symbol=TPT1 Tumor protein, translationally-controlled 1
IPI00645452	76	48135	6 (3)	5 (3)	0.22	Tax_Id=9606 Gene_Symbol=TUBB Uncharacterized protein
IPI00783862	75	22219	5 (4)	3 (3)	0.76	Tax_Id=9606 Gene_Symbol=BLVRB Flavin reductase
IPI00011268	75	32588	2 (2)	2 (2)	0.21	Tax_Id=9606 Gene_Symbol=RALY cDNA FLJ77422, highly similar to Homo sapiens RNA binding protein, autoantigenic (hnRNP-associated with lethal yellow homolog (mouse)), transcript variant 1, mRNA (Fragment)
IPI00023542	74	27374	5 (3)	4 (3)	0.41	Tax_Id=9606 Gene_Symbol=TMED9 Transmembrane emp24 domain-containing protein 9
IPI00007155	74	25694	4 (4)	4 (4)	0.63	Tax_Id=9606 Gene_Symbol=VPS28 Vacuolar protein sorting-associated protein 28 homolog
IPI00220739	74	21772	7 (5)	5 (3)	0.77	Tax_Id=9606 Gene_Symbol=PGRMC1 Membrane-associated progesterone receptor component 1
IPI00020101	74	13898	4 (4)	3 (3)	1.41	Tax_Id=9606 Gene_Symbol=HIST1H2BG;HIST1H2BI;HIST1H2BE;HIST1H2BC;HIST1H2BF;NCALD Histone H2B type 1-C/E/F/G/I
IPI00003935	73	13912	4 (4)	3 (3)	1.41	Tax_Id=9606 Gene_Symbol=HIST2H2BE Histone H2B type 2-E
IPI00479905	72	21048	2 (2)	2 (2)	0.34	Tax_Id=9606 Gene_Symbol=NDUFB10 NADH dehydrogenase [ubiquinone] 1 beta subcomplex subunit 10
IPI00306332	72	17882	3 (2)	2 (1)	0.41	Tax_Id=9606 Gene_Symbol=RPL24 60S ribosomal protein L24
IPI00021842	72	36246	2 (2)	2 (2)	0.19	Tax_Id=9606 Gene_Symbol=APOE Apolipoprotein E
IPI00465248	72	47481	6 (5)	5 (5)	0.4	Tax_Id=9606 Gene_Symbol=ENO1 Isoform alpha-enolase of Alpha-enolase
IPI00643041	71	24579	4 (4)	3 (3)	0.47	Tax_Id=9606 Gene_Symbol=RANP1;RAN GTP-binding nuclear protein Ran
IPI00003881	71	45985	3 (3)	3 (3)	0.23	Tax_Id=9606 Gene_Symbol=HNRNPF Heterogeneous nuclear ribonucleoprotein F
IPI00013881	53	49484	4 (4)	4 (4)	0.29	Tax_Id=9606 Gene_Symbol=HNRNPH1 Heterogeneous nuclear ribonucleoprotein H
IPI00018780	70	46664	4 (3)	3 (3)	0.23	Tax_Id=9606 Gene_Symbol=CDK5RAP3 Isoform 2 of CDK5 regulatory subunit-associated protein 3
IPI00003865	70	71082	7 (6)	6 (6)	0.31	Tax_Id=9606 Gene_Symbol=HSPA8 Isoform 1 of Heat shock cognate 71 kDa protein
IPI00304925	62	70294	3 (3)	3 (3)	0.15	Tax_Id=9606 Gene_Symbol=HSPA1B;HSPA1A Heat shock 70 kDa protein 1A/1B
IPI00003362	43	72402	2 (2)	2 (2)	0.09	Tax_Id=9606 Gene_Symbol=HSPA5 78 kDa glucose-regulated protein
IPI01009733	70	30781	5 (4)	4 (3)	0.36	Tax_Id=9606 Gene_Symbol=CTSB cDNA FLJ40065 fis, clone TESOP2000400, highly similar to CATHEPSIN B
IPI00008433	68	23033	3 (3)	3 (3)	0.5	Tax_Id=9606 Gene_Symbol=RPS5 40S ribosomal protein S5
IPI00291093	68	24650	3 (3)	2 (2)	0.46	Tax_Id=9606 Gene_Symbol=POLR2E DNA-directed RNA polymerases I, II, and III subunit RPABC1
IPI00023748	68	23370	1 (1)	1 (1)	0.14	Tax_Id=9606 Gene_Symbol=NACA Nascent polypeptide-associated complex subunit alpha
IPI00218782	67	37858	4 (3)	3 (2)	0.29	Tax_Id=9606 Gene_Symbol=CAPZB cDNA FLJ60094, highly similar to F-actin capping protein subunit beta
IPI00413324	67	21611	4 (4)	3 (3)	0.54	Tax_Id=9606 Gene_Symbol=RPL17 60S ribosomal protein L17
IPI00025491	65	46353	2 (2)	2 (2)	0.15	Tax_Id=9606 Gene_Symbol=EIF4A1 Eukaryotic initiation factor 4A-I
IPI00302927	66	58401	3 (3)	3 (3)	0.18	Tax_Id=9606 Gene_Symbol=CCT4 T-complex protein 1 subunit delta
IPI01014863	66	41838	2 (1)	2 (1)	0.08	Tax_Id=9606 Gene_Symbol=ACAT2 Acetyl-CoA acetyltransferase, cytosolic
IPI00396485	66	50451	3 (3)	3 (3)	0.21	Tax_Id=9606 Gene_Symbol=EEF1A1 Elongation factor 1-alpha 1
IPI00470528	66	24245	4 (3)	4 (3)	0.47	Tax_Id=9606 Gene_Symbol=RPL15 60S ribosomal protein L15
IPI00021370	66	22507	6 (5)	6 (5)	1	Tax_Id=9606 Gene_Symbol=UBE2K Isoform 1 of Ubiquitin-conjugating enzyme E2 K
IPI00005740	65	24214	2 (2)	2 (2)	0.3	Tax_Id=9606 Gene_Symbol=COX4NB Neighbor of COX4
IPI00033130	65	38882	2 (2)	1 (1)	0.18	Tax_Id=9606 Gene_Symbol=SAE1 SUMO-activating enzyme subunit 1
IPI00026781	64	275877	4 (4)	4 (4)	0.05	Tax_Id=9606 Gene_Symbol=FASN Fatty acid synthase
IPI00299084	64	28302	4 (2)	3 (2)	0.25	Tax_Id=9606 Gene_Symbol=TMEM33 Transmembrane protein 33
IPI00291131	64	23956	5 (4)	5 (4)	0.69	Tax_Id=9606 Gene_Symbol=THOC7 THO complex subunit 7 homolog
IPI00059762	64	26585	2 (2)	2 (2)	0.27	Tax_Id=9606 Gene_Symbol=LYPLAL1 Isoform 1 of Lysophospholipase-like protein 1
IPI00550852	63	53216	2 (2)	2 (2)	0.13	Tax_Id=9606 Gene_Symbol=DCTN4 Isoform 1 of Dynactin subunit 4
IPI00029733	62	37221	4 (4)	3 (3)	0.29	Tax_Id=9606 Gene_Symbol=AKR1C1 Aldo-keto reductase family 1 member C1
IPI00412811	62	23009	1 (1)	1 (1)	0.15	Tax_Id=9606 Gene_Symbol=COMMD10 COMM domain-containing protein 10
IPI00012340	62	25640	4 (3)	4 (3)	0.44	Tax_Id=9606 Gene_Symbol=SRSF9 Serine/arginine-rich splicing factor 9
IPI00011200	61	57356	4 (3)	4 (3)	0.18	Tax_Id=9606 Gene_Symbol=PHGDH D-3-phosphoglycerate dehydrogenase
IPI00034280	61	28689	1 (1)	1 (1)	0.12	Tax_Id=9606 Gene_Symbol=DHRS11 Isoform 1 of Dehydrogenase/reductase SDR family member 11
IPI00396970	61	31655	3 (2)	2 (1)	0.22	Tax_Id=9606 Gene_Symbol=UQCC Isoform 4 of Ubiquinol-cytochrome c reductase complex chaperone CBP3 homolog
IPI00003565	60	24697	3 (3)	3 (3)	0.46	Tax_Id=9606 Gene_Symbol=PSMD10 26S proteasome non-ATPase regulatory subunit 10
IPI00012512	60	24408	3 (3)	3 (3)	0.47	Tax_Id=9606 Gene_Symbol=RRAS2 cDNA FLJ61162, highly similar to Ras-related protein R-Ras2
IPI00030179	60	29264	4 (1)	4 (1)	0.11	Tax_Id=9606 Gene_Symbol=RPL7P32;RPL7 60S ribosomal protein L7
IPI00018146	59	28032	2 (2)	2 (2)	0.25	Tax_Id=9606 Gene_Symbol=YWHAQ 14-3-3 protein theta
IPI00183480	59	28195	4 (3)	3 (2)	0.25	Tax_Id=9606 Gene_Symbol=C19orf80 Hepatocellular carcinoma-associated gene TD26
IPI00646917	58	26268	6 (5)	5 (4)	0.82	Tax_Id=9606 Gene_Symbol=NUDT21 Cleavage and polyadenylation specificity factor subunit 5
IPI00179330	58	18296	3 (3)	3 (3)	0.66	Tax_Id=9606 Gene_Symbol=RPS27A Ubiquitin-40S ribosomal protein S27a
IPI00012772	58	28235	2 (2)	2 (2)	0.25	Tax_Id=9606 Gene_Symbol=RPL8 60S ribosomal protein L8
IPI00019906	58	29431	2 (2)	2 (2)	0.24	Tax_Id=9606 Gene_Symbol=BSG Isoform 2 of Basigin
IPI00297477	57	28512	3 (2)	3 (2)	0.25	Tax_Id=9606 Gene_Symbol=SNRPA1 U2 small nuclear ribonucleoprotein A'
IPI00017608	57	25673	3 (3)	3 (3)	0.44	Tax_Id=9606 Gene_Symbol=DNAJB9 DnaJ homolog subfamily B member 9
IPI00007755	57	24731	4 (3)	3 (2)	0.46	Tax_Id=9606 Gene_Symbol=RAB21 Ras-related protein Rab-21
IPI00216592	57	32375	4 (3)	3 (3)	0.34	Tax_Id=9606 Gene_Symbol=HNRNPC Isoform C1 of Heterogeneous nuclear ribonucleoproteins C1/C2
IPI00000875	57	56456	1 (1)	1 (1)	0.06	Tax_Id=9606 Gene_Symbol=EEF1G cDNA FLJ56389, highly similar to Elongation factor 1-gamma
IPI00007812	56	56807	2 (2)	2 (2)	0.12	Tax_Id=9606 Gene_Symbol=ATP6V1B2 V-type proton ATPase subunit B, brain isoform
IPI00298520	56	62157	2 (2)	2 (2)	0.11	Tax_Id=9606 Gene_Symbol=ARCN1 Uncharacterized protein
IPI00217519	56	23723	2 (1)	2 (1)	0.14	Tax_Id=9606 Gene_Symbol=RALA Ras-related protein Ral-A
IPI00221091	55	14944	4 (3)	3 (2)	0.85	Tax_Id=9606 Gene_Symbol=RPS15A 40S ribosomal protein S15a
IPI00025512	55	22826	2 (1)	2 (1)	0.15	Tax_Id=9606 Gene_Symbol=HSPB1 Heat shock protein beta-1
IPI00419585	55	18229	3 (3)	3 (3)	0.67	Tax_Id=9606 Gene_Symbol=PPIA Peptidyl-prolyl cis-trans isomerase A
IPI00304612	54	23619	3 (2)	3 (2)	0.3	Tax_Id=9606 Gene_Symbol=SNORD32A;RPL13A;SNORD33;SNORD34 60S ribosomal protein L13a
IPI00013236	54	30710	1 (1)	1 (1)	0.11	Tax_Id=9606 Gene_Symbol=VAMP7 Isoform 2 of Vesicle-associated membrane protein 7
IPI00007060	53	27452	2 (2)	2 (2)	0.26	Tax_Id=9606 Gene_Symbol=PDF Peptide deformylase, mitochondrial
IPI00412579	53	24987	6 (4)	5 (3)	0.46	Tax_Id=9606 Gene_Symbol=RPL10A 60S ribosomal protein L10a
IPI00444262	53	65979	4 (2)	4 (2)	0.1	Tax_Id=9606 Gene_Symbol=NCL cDNA FLJ45706 fis, clone FEBRA2028457, highly similar to Nucleolin
IPI00021439	53	42052	5 (4)	4 (3)	0.35	Tax_Id=9606 Gene_Symbol=ACTB Actin, cytoplasmic 1
IPI00555956	53	29242	3 (3)	3 (3)	0.38	Tax_Id=9606 Gene_Symbol=PSMB4 Proteasome subunit beta type-4
IPI00015947	53	38191	3 (2)	3 (2)	0.18	Tax_Id=9606 Gene_Symbol=DNAJB1 DnaJ homolog subfamily B member 1
IPI00642862	52	57703	1 (1)	1 (1)	0.06	Tax_Id=9606 Gene_Symbol=PPIL4 Peptidyl-prolyl cis-trans isomerase-like 4
IPI00217952	52	79555	3 (3)	3 (3)	0.13	Tax_Id=9606 Gene_Symbol=GFPT1 Isoform 1 of Glucosamine--fructose-6-phosphate aminotransferase [isomerizing] 1
IPI00186290	47	96246	3 (2)	3 (2)	0.07	Tax_Id=9606 Gene_Symbol=EEF2 Elongation factor 2
IPI00011702	52	123474	1 (1)	1 (1)	0.03	Tax_Id=9606 Gene_Symbol=TTI1 TEL2-interacting protein 1 homolog
IPI00301936	52	39200	1 (1)	1 (1)	0.08	Tax_Id=9606 Gene_Symbol=ELAVL1 cDNA FLJ60076, highly similar to ELAV-like protein 1
IPI00012493	52	13478	1 (1)	1 (1)	0.25	Tax_Id=9606 Gene_Symbol=SNORD54;RPS20 40S ribosomal protein S20
IPI00025019	51	26700	4 (2)	4 (2)	0.26	Tax_Id=9606 Gene_Symbol=PSMB1 Proteasome subunit beta type-1
IPI00220301	51	25133	4 (3)	4 (3)	0.46	Tax_Id=9606 Gene_Symbol=PRDX6 Peroxiredoxin-6
IPI00006114	51	46454	1 (1)	1 (1)	0.07	Tax_Id=9606 Gene_Symbol=SERPINF1 Pigment epithelium-derived factor
IPI00015178	50	23056	1 (1)	1 (1)	0.15	Tax_Id=9606 Gene_Symbol=ARFRP1 ADP-ribosylation factor-related protein 1
IPI00166768	50	37403	2 (2)	1 (1)	0.09	Tax_Id=9606 Gene_Symbol=TUBA1C Uncharacterized protein
IPI00001466	50	109932	2 (2)	2 (2)	0.06	Tax_Id=9606 Gene_Symbol=EML4 Echinoderm microtubule-associated protein-like 4
IPI00410714	50	15305	5 (5)	2 (2)	1.23	Tax_Id=9606 Gene_Symbol=HBA2;HBA1 Hemoglobin subunit alpha
IPI00848226	49	35511	3 (3)	3 (3)	0.31	Tax_Id=9606 Gene_Symbol=GNB2L1 Guanine nucleotide-binding protein subunit beta-2-like 1
IPI00221222	49	14386	3 (2)	3 (2)	0.53	Tax_Id=9606 Gene_Symbol=SUB1 Activated RNA polymerase II transcriptional coactivator p15
IPI00783559	48	105084	1 (1)	1 (1)	0.03	Tax_Id=9606 Gene_Symbol=EXOC2 Exocyst complex component 2
IPI00220644	48	58538	4 (4)	4 (4)	0.24	Tax_Id=9606 Gene_Symbol=PKM2 Isoform M1 of Pyruvate kinase isozymes M1/M2
IPI00029744	48	17249	1 (1)	1 (1)	0.2	Tax_Id=9606 Gene_Symbol=SSBP1 Single-stranded DNA-binding protein, mitochondrial
IPI00007866	48	23704	2 (2)	2 (2)	0.3	Tax_Id=9606 Gene_Symbol=RAB17 Ras-related protein Rab-17
IPI00291328	47	27659	3 (2)	3 (2)	0.26	Tax_Id=9606 Gene_Symbol=NDUFV2 NADH dehydrogenase [ubiquinone] flavoprotein 2, mitochondrial
IPI00297579	47	20969	4 (3)	4 (3)	0.56	Tax_Id=9606 Gene_Symbol=CBX3 Chromobox protein homolog 3
IPI00019568	47	71475	1 (1)	1 (1)	0.05	Tax_Id=9606 Gene_Symbol=F2 Prothrombin (Fragment)
IPI00022820	47	35324	3 (2)	3 (2)	0.2	Tax_Id=9606 Gene_Symbol=GTF2B Transcription initiation factor IIB
IPI00000494	47	34569	1 (1)	1 (1)	0.1	Tax_Id=9606 Gene_Symbol=SNORD21;RPL5 60S ribosomal protein L5
IPI00020021	47	42933	2 (2)	2 (2)	0.16	Tax_Id=9606 Gene_Symbol=DEK Protein DEK
IPI00016746	47	21723	1 (1)	1 (1)	0.15	Tax_Id=9606 Gene_Symbol=CBFB Isoform 1 of Core-binding factor subunit beta
IPI00031651	47	22127	2 (2)	2 (2)	0.33	Tax_Id=9606 Gene_Symbol=C7orf50 Uncharacterized protein C7orf50
IPI00219306	47	17210	2 (2)	2 (2)	0.43	Tax_Id=9606 Gene_Symbol=MAGOH Protein mago nashi homolog
IPI00607799	46	27049	2 (2)	2 (2)	0.26	Tax_Id=9606 Gene_Symbol=BDH2 Isoform 1 of 3-hydroxybutyrate dehydrogenase type 2
IPI00021728	46	38706	2 (2)	2 (2)	0.18	Tax_Id=9606 Gene_Symbol=EIF2S2 Eukaryotic translation initiation factor 2 subunit 2
IPI00215884	45	27842	1 (1)	1 (1)	0.12	Tax_Id=9606 Gene_Symbol=SRSF1 Isoform ASF-1 of Serine/arginine-rich splicing factor 1
IPI00014439	45	26001	2 (1)	2 (1)	0.13	Tax_Id=9606 Gene_Symbol=QDPR Dihydropteridine reductase
IPI00027255	45	22864	1 (1)	1 (1)	0.15	Tax_Id=9606 Gene_Symbol=MYL6B Myosin light chain 6B
IPI00029623	45	27838	1 (1)	1 (1)	0.12	Tax_Id=9606 Gene_Symbol=PSMA6 Proteasome subunit alpha type-6
IPI00301518	45	25235	3 (2)	3 (2)	0.28	Tax_Id=9606 Gene_Symbol=MOBKL1B Isoform 1 of Mps one binder kinase activator-like 1B
IPI00550821	45	52189	3 (3)	3 (3)	0.2	Tax_Id=9606 Gene_Symbol=CPSF7 Isoform 1 of Cleavage and polyadenylation specificity factor subunit 7
IPI00383046	45	28372	2 (2)	2 (2)	0.25	Tax_Id=9606 Gene_Symbol=CMBL Carboxymethylenebutenolidase homolog
IPI00219153	45	14835	1 (1)	1 (1)	0.23	Tax_Id=9606 Gene_Symbol=RPL22 60S ribosomal protein L22
IPI00024920	44	17479	1 (1)	1 (1)	0.19	Tax_Id=9606 Gene_Symbol=ATP5D ATP synthase subunit delta, mitochondrial
IPI00782992	44	300179	1 (1)	1 (1)	0.01	Tax_Id=9606 Gene_Symbol=SRRM2 Isoform 1 of Serine/arginine repetitive matrix protein 2
IPI00376798	44	20468	2 (2)	2 (2)	0.36	Tax_Id=9606 Gene_Symbol=RPL11 Isoform 1 of 60S ribosomal protein L11
IPI00302176	44	22505	1 (1)	1 (1)	0.15	Tax_Id=9606 Gene_Symbol=GAR1 Isoform 1 of H/ACA ribonucleoprotein complex subunit 1
IPI00005969	44	33073	1 (1)	1 (1)	0.1	Tax_Id=9606 Gene_Symbol=CAPZA1 F-actin-capping protein subunit alpha-1
IPI00012069	43	30905	3 (2)	3 (2)	0.23	Tax_Id=9606 Gene_Symbol=NQO1 NAD(P)H dehydrogenase [quinone] 1
IPI00187140	43	13336	3 (2)	2 (2)	0.58	Tax_Id=9606 Gene_Symbol=RPS26P11 Putative 40S ribosomal protein S26-like 1
IPI00018349	43	97068	1 (1)	1 (1)	0.03	Tax_Id=9606 Gene_Symbol=MCM4 DNA replication licensing factor MCM4
IPI00003923	43	52645	2 (1)	2 (1)	0.06	Tax_Id=9606 Gene_Symbol=UMPS Isoform 1 of Uridine 5'-monophosphate synthase
IPI00007146	43	21471	3 (2)	3 (2)	0.34	Tax_Id=9606 Gene_Symbol=GINS2 DNA replication complex GINS protein PSF2
IPI00411705	42	22108	3 (3)	3 (3)	0.53	Tax_Id=9606 Gene_Symbol=SPRYD7 Isoform 1 of SPRY domain-containing protein 7
IPI00028050	42	65890	2 (2)	2 (2)	0.1	Tax_Id=9606 Gene_Symbol=EEFSEC Selenocysteine-specific elongation factor
IPI00024919	42	28017	2 (2)	2 (2)	0.25	Tax_Id=9606 Gene_Symbol=PRDX3 Thioredoxin-dependent peroxide reductase, mitochondrial
IPI00019997	42	21935	2 (1)	2 (1)	0.15	Tax_Id=9606 Gene_Symbol=LIN7C Protein lin-7 homolog C
IPI00384497	42	28407	1 (1)	1 (1)	0.12	Tax_Id=9606 Gene_Symbol=PTPLB 3-hydroxyacyl-CoA dehydratase 2
IPI00551024	41	59252	2 (1)	2 (1)	0.06	Tax_Id=9606 Gene_Symbol=DAK Bifunctional ATP-dependent dihydroxyacetone kinase/FAD-AMP lyase (cyclizing)
IPI00465256	41	25550	2 (2)	2 (2)	0.28	Tax_Id=9606 Gene_Symbol=AK3 GTP:AMP phosphotransferase, mitochondrial
IPI00014577	41	23248	4 (4)	4 (4)	0.71	Tax_Id=9606 Gene_Symbol=RAB18 Ras-related protein Rab-18
IPI00012345	41	39677	2 (2)	2 (2)	0.17	Tax_Id=9606 Gene_Symbol=SRSF6 Isoform SRP55-1 of Serine/arginine-rich splicing factor 6
IPI00220766	41	20992	5 (3)	3 (2)	0.35	Tax_Id=9606 Gene_Symbol=GLO1 Isoform 1 of Lactoylglutathione lyase
IPI00298547	41	20050	3 (2)	3 (2)	0.36	Tax_Id=9606 Gene_Symbol=PARK7 Protein DJ-1
IPI00003168	41	41299	1 (1)	1 (1)	0.08	Tax_Id=9606 Gene_Symbol=PRPSAP2 Phosphoribosyl pyrophosphate synthase-associated protein 2
IPI00106642	41	67545	1 (1)	1 (1)	0.05	Tax_Id=9606 Gene_Symbol=SDF2L1 Dihydropyrimidinase-like 2
IPI00440688	40	48357	1 (1)	1 (1)	0.07	Tax_Id=9606 Gene_Symbol=POLDIP3 cDNA FLJ54030, highly similar to Polymerase delta-interacting protein 3
IPI00453473	40	11360	2 (1)	2 (1)	0.3	Tax_Id=9606 Gene_Symbol=HIST2H4B;HIST1H4C;HIST1H4J;HIST1H4D;HIST1H4A;HIST2H4A;HIST1H4I;HIST1H4K;HIST1H4E;HIST1H4L;HIST1H4F;HIST1H4H;HIST4H4;HIST1H4B Histone H4
IPI00030182	40	26529	3 (2)	3 (2)	0.27	Tax_Id=9606 Gene_Symbol=GAMT Guanidinoacetate N-methyltransferase
IPI00031420	40	55674	2 (1)	2 (1)	0.06	Tax_Id=9606 Gene_Symbol=UGDH UDP-glucose 6-dehydrogenase
IPI00032881	40	21814	2 (1)	2 (1)	0.15	Tax_Id=9606 Gene_Symbol=MRPS23 28S ribosomal protein S23, mitochondrial
IPI00013485	40	31590	1 (1)	1 (1)	0.11	Tax_Id=9606 Gene_Symbol=RPS2 40S ribosomal protein S2
IPI00022937	40	253190	1 (1)	1 (1)	0.01	Tax_Id=9606 Gene_Symbol=F5 252 kDa protein
IPI00011253	40	26842	1 (1)	1 (1)	0.12	Tax_Id=9606 Gene_Symbol=RPS3 40S ribosomal protein S3
IPI01021188	40	5893	1 (1)	1 (1)	0.61	Tax_Id=9606 Gene_Symbol=ZNF641 Protein
IPI00008274	40	52325	1 (1)	1 (1)	0.06	Tax_Id=9606 Gene_Symbol=CAP1 Isoform 1 of Adenylyl cyclase-associated protein 1
IPI00216138	39	22653	1 (1)	1 (1)	0.15	Tax_Id=9606 Gene_Symbol=TAGLN Transgelin
IPI00979380	39	54496	1 (1)	1 (1)	0.06	Tax_Id=9606 Gene_Symbol=LOC728503 hypothetical protein LOC728503
IPI00945481	39	23201	2 (1)	2 (1)	0.14	Tax_Id=9606 Gene_Symbol=REPIN1 Uncharacterized protein
IPI00968130	38	61544	1 (1)	1 (1)	0.05	Tax_Id=9606 Gene_Symbol=CDKN2AIP CDKN2A-interacting protein
IPI00170924	38	20804	2 (2)	2 (2)	0.35	Tax_Id=9606 Gene_Symbol=HINT3 Histidine triad nucleotide-binding protein 3
IPI00217468	38	22566	3 (3)	3 (3)	0.52	Tax_Id=9606 Gene_Symbol=HIST1H1B Histone H1.5
IPI00010865	38	25268	2 (2)	2 (2)	0.28	Tax_Id=9606 Gene_Symbol=CSNK2B Casein kinase II subunit beta
IPI00000816	37	29326	2 (2)	2 (2)	0.24	Tax_Id=9606 Gene_Symbol=YWHAE Isoform 1 of 14-3-3 protein epsilon
IPI00215978	38	44539	2 (1)	2 (1)	0.07	Tax_Id=9606 Gene_Symbol=POLR3D DNA-directed RNA polymerase III subunit RPC4
IPI00021263	37	27899	1 (1)	1 (1)	0.12	Tax_Id=9606 Gene_Symbol=YWHAZ 14-3-3 protein zeta/delta
IPI00059366	37	39635	3 (2)	3 (2)	0.17	Tax_Id=9606 Gene_Symbol=H2AFY Isoform 3 of Core histone macro-H2A.1
IPI00216049	37	51230	1 (1)	1 (1)	0.06	Tax_Id=9606 Gene_Symbol=HNRNPK Isoform 1 of Heterogeneous nuclear ribonucleoprotein K
IPI00020599	37	48283	1 (1)	1 (1)	0.07	Tax_Id=9606 Gene_Symbol=CALR Calreticulin
IPI00063334	37	30045	1 (1)	1 (1)	0.11	Tax_Id=9606 Gene_Symbol=TMEM41A Transmembrane protein 41A
IPI00289113	36	81404	1 (1)	1 (1)	0.04	Tax_Id=9606 Gene_Symbol=LRSAM1 Isoform 2 of E3 ubiquitin-protein ligase LRSAM1
IPI00027032	36	25063	2 (2)	2 (2)	0.28	Tax_Id=9606 Gene_Symbol=LYPLA2 Acyl-protein thioesterase 2
IPI00022462	36	85274	1 (1)	1 (1)	0.04	Tax_Id=9606 Gene_Symbol=TFRC Transferrin receptor protein 1
IPI00221394	36	58094	1 (1)	1 (1)	0.06	Tax_Id=9606 Gene_Symbol=SNORA56;DKC1 H/ACA ribonucleoprotein complex subunit 4
IPI00396321	36	35308	2 (1)	2 (1)	0.09	Tax_Id=9606 Gene_Symbol=LRRC59 Leucine-rich repeat-containing protein 59
IPI00018768	36	26281	1 (1)	1 (1)	0.13	Tax_Id=9606 Gene_Symbol=TSN Translin
IPI00217686	35	96898	1 (1)	1 (1)	0.03	Tax_Id=9606 Gene_Symbol=FTSJ3 Putative rRNA methyltransferase 3
IPI00012970	35	35806	1 (1)	1 (1)	0.09	Tax_Id=9606 Gene_Symbol=PPP6C Isoform 1 of Serine/threonine-protein phosphatase 6 catalytic subunit
IPI00011832	35	24607	1 (1)	1 (1)	0.14	Tax_Id=9606 Gene_Symbol=SPP2 Secreted phosphoprotein 24
IPI00216237	35	12303	1 (1)	1 (1)	0.28	Tax_Id=9606 Gene_Symbol=RPL36 60S ribosomal protein L36
IPI00024540	35	44175	1 (1)	1 (1)	0.07	Tax_Id=9606 Gene_Symbol=SH3GLB2 Isoform 1 of Endophilin-B2
IPI00413611	35	91125	1 (1)	1 (1)	0.04	Tax_Id=9606 Gene_Symbol=TOP1 DNA topoisomerase 1
IPI00007047	35	10885	1 (1)	1 (1)	0.32	Tax_Id=9606 Gene_Symbol=S100A8 Protein S100-A8
IPI00028946	35	25764	1 (1)	1 (1)	0.13	Tax_Id=9606 Gene_Symbol=RTN3 Isoform 3 of Reticulon-3
IPI00009802	35	374585	1 (1)	1 (1)	0.01	Tax_Id=9606 Gene_Symbol=VCAN Isoform V0 of Versican core protein
IPI00027442	34	107484	1 (1)	1 (1)	0.03	Tax_Id=9606 Gene_Symbol=AARS Alanyl-tRNA synthetase, cytoplasmic
IPI00255052	34	22045	1 (1)	1 (1)	0.15	Tax_Id=9606 Gene_Symbol=NDUFB9 NADH dehydrogenase [ubiquinone] 1 beta subcomplex subunit 9
IPI00021266	34	17684	1 (1)	1 (1)	0.19	Tax_Id=9606 Gene_Symbol=RPL23A;SNORD4A 60S ribosomal protein L23a
IPI00171611	34	15436	1 (1)	1 (1)	0.22	Tax_Id=9606 Gene_Symbol=HIST2H3D;HIST2H3A;HIST2H3C Histone H3.2
IPI00147874	34	40738	1 (1)	1 (1)	0.08	Tax_Id=9606 Gene_Symbol=NANS Sialic acid synthase
IPI00007676	33	34416	1 (1)	1 (1)	0.1	Tax_Id=9606 Gene_Symbol=HSD17B12 Estradiol 17-beta-dehydrogenase 12
IPI00218493	33	24792	1 (1)	1 (1)	0.14	Tax_Id=9606 Gene_Symbol=HPRT1 Hypoxanthine-guanine phosphoribosyltransferase
IPI00023532	33	65682	2 (1)	2 (1)	0.05	Tax_Id=9606 Gene_Symbol=SPATS2L cDNA FLJ59751, weakly similar to Mus musculus spermatogenesis associated, serine-rich 2 (Spats2), mRNA
IPI00396378	33	37464	1 (1)	1 (1)	0.09	Tax_Id=9606 Gene_Symbol=HNRNPA2B1 Isoform B1 of Heterogeneous nuclear ribonucleoproteins A2/B1
IPI00026202	33	21034	1 (1)	1 (1)	0.16	Tax_Id=9606 Gene_Symbol=RPL18A 60S ribosomal protein L18a
IPI00017469	33	28316	1 (1)	1 (1)	0.12	Tax_Id=9606 Gene_Symbol=SPR Sepiapterin reductase
IPI00288941	33	65725	1 (1)	1 (1)	0.05	Tax_Id=9606 Gene_Symbol=NCOA5 Nuclear receptor coactivator 5
IPI00783378	33	142631	1 (1)	1 (1)	0.02	Tax_Id=9606 Gene_Symbol=UBE2O Ubiquitin-conjugating enzyme E2 O
IPI00030357	33	21496	3 (2)	2 (2)	0.34	Tax_Id=9606 Gene_Symbol=DHFRP1;DHFR Dihydrofolate reductase
IPI00217030	33	29807	5 (3)	5 (3)	0.37	Tax_Id=9606 Gene_Symbol=RPS4X 40S ribosomal protein S4, X isoform
IPI00013415	33	22113	1 (1)	1 (1)	0.15	Tax_Id=9606 Gene_Symbol=RPS7 40S ribosomal protein S7
IPI00024821	33	34726	1 (1)	1 (1)	0.1	Tax_Id=9606 Gene_Symbol=PSMD14 26S proteasome non-ATPase regulatory subunit 14
IPI00010153	33	14970	1 (1)	1 (1)	0.23	Tax_Id=9606 Gene_Symbol=RPL23 60S ribosomal protein L23
IPI00031812	32	35903	1 (1)	1 (1)	0.09	Tax_Id=9606 Gene_Symbol=YBX1 Nuclease-sensitive element-binding protein 1
IPI00174775	32	59457	2 (1)	1 (1)	0.06	Tax_Id=9606 Gene_Symbol=KRT73 Isoform 1 of Keratin, type II cytoskeletal 73
IPI00024662	32	22382	2 (2)	2 (2)	0.32	Tax_Id=9606 Gene_Symbol=CBX5;MIR3198-1 Chromobox protein homolog 5
IPI00298994	32	271766	1 (1)	1 (1)	0.01	Tax_Id=9606 Gene_Symbol=TLN1 Talin-1
IPI00296099	32	133291	1 (1)	1 (1)	0.02	Tax_Id=9606 Gene_Symbol=THBS1 Thrombospondin-1
IPI00008529	32	11658	1 (1)	1 (1)	0.3	Tax_Id=9606 Gene_Symbol=RPLP2 60S acidic ribosomal protein P2
IPI00011916	32	35668	1 (1)	1 (1)	0.09	Tax_Id=9606 Gene_Symbol=AIMP2 Aminoacyl tRNA synthase complex-interacting multifunctional protein 2
IPI00026199	32	25774	1 (1)	1 (1)	0.13	Tax_Id=9606 Gene_Symbol=GPX3 Glutathione peroxidase 3
IPI00218693	32	19766	2 (1)	2 (1)	0.17	Tax_Id=9606 Gene_Symbol=APRT Adenine phosphoribosyltransferase
IPI00026271	32	16434	1 (1)	1 (1)	0.21	Tax_Id=9606 Gene_Symbol=RPS14 40S ribosomal protein S14
IPI00294472	32	26102	2 (1)	2 (1)	0.13	Tax_Id=9606 Gene_Symbol=TMED5 Transmembrane emp24 domain-containing protein 5
IPI00007607	31	32048	1 (1)	1 (1)	0.1	Tax_Id=9606 Gene_Symbol=YIF1A Protein YIF1A
IPI00220740	31	29617	2 (2)	2 (2)	0.24	Tax_Id=9606 Gene_Symbol=NPM1 Isoform 2 of Nucleophosmin
IPI00000873	31	141642	3 (2)	3 (2)	0.05	Tax_Id=9606 Gene_Symbol=VARS Valyl-tRNA synthetase
IPI00032140	31	46525	2 (2)	2 (2)	0.15	Tax_Id=9606 Gene_Symbol=SERPINH1 Serpin H1
IPI00009028	31	22921	1 (1)	1 (1)	0.15	Tax_Id=9606 Gene_Symbol=CLEC3B Tetranectin
IPI00329038	31	216444	1 (1)	1 (1)	0.02	Tax_Id=9606 Gene_Symbol=CDK5RAP2 Isoform 1 of CDK5 regulatory subunit-associated protein 2
IPI00385380	31	30307	1 (1)	1 (1)	0.11	Tax_Id=9606 Gene_Symbol=DCUN1D4 Isoform 2 of DCN1-like protein 4
IPI00018342	31	21735	2 (1)	2 (1)	0.15	Tax_Id=9606 Gene_Symbol=AK1 Adenylate kinase isoenzyme 1
IPI00029737	31	80220	1 (1)	1 (1)	0.04	Tax_Id=9606 Gene_Symbol=ACSL4 Isoform Long of Long-chain-fatty-acid--CoA ligase 4
IPI01024832	31	24502	3 (1)	2 (1)	0.14	Tax_Id=9606 Gene_Symbol=GSTZ1 24 kDa protein
IPI00009867	30	62568	1 (1)	1 (1)	0.05	Tax_Id=9606 Gene_Symbol=KRT5 Keratin, type II cytoskeletal 5
IPI00003377	30	27578	1 (1)	1 (1)	0.12	Tax_Id=9606 Gene_Symbol=SRSF7 Isoform 1 of Serine/arginine-rich splicing factor 7
IPI00010270	30	21814	1 (1)	1 (1)	0.15	Tax_Id=9606 Gene_Symbol=RAC2 Ras-related C3 botulinum toxin substrate 2
IPI00025347	30	26931	2 (1)	2 (1)	0.12	Tax_Id=9606 Gene_Symbol=EMG1 Ribosomal RNA small subunit methyltransferase NEP1
IPI00386786	30	34179	1 (1)	1 (1)	0.1	Tax_Id=9606 Gene_Symbol=STX5 Isoform 2 of Syntaxin-5
IPI00102752	30	107352	1 (1)	1 (1)	0.03	Tax_Id=9606 Gene_Symbol=RBM15 Isoform 1 of Putative RNA-binding protein 15
IPI00008569	30	22574	1 (1)	1 (1)	0.15	Tax_Id=9606 Gene_Symbol=YKT6 Synaptobrevin homolog YKT6
IPI00220194	30	54391	1 (1)	1 (1)	0.06	Tax_Id=9606 Gene_Symbol=SLC2A1 Solute carrier family 2, facilitated glucose transporter member 1
IPI00063544	30	34057	1 (1)	1 (1)	0.1	Tax_Id=9606 Gene_Symbol=YIF1B Isoform 3 of Protein YIF1B
IPI00550689	30	55688	1 (1)	1 (1)	0.06	Tax_Id=9606 Gene_Symbol=C22orf28 tRNA-splicing ligase RtcB homolog
IPI00144293	29	84934	2 (1)	2 (1)	0.04	Tax_Id=9606 Gene_Symbol=YTHDC1 Isoform 1 of YTH domain-containing protein 1
IPI00219622	29	25996	1 (1)	1 (1)	0.13	Tax_Id=9606 Gene_Symbol=PSMA2 Proteasome subunit alpha type-2
IPI00553177	29	46878	1 (1)	1 (1)	0.07	Tax_Id=9606 Gene_Symbol=SERPINA1 Isoform 1 of Alpha-1-antitrypsin
IPI00022225	29	108327	1 (1)	1 (1)	0.03	Tax_Id=9606 Gene_Symbol=C19orf29 Isoform 2 of Uncharacterized protein C19orf29
IPI00013946	29	25079	1 (1)	1 (1)	0.13	Tax_Id=9606 Gene_Symbol=SYNGR2 Synaptogyrin-2
IPI00004902	29	28054	1 (1)	1 (1)	0.12	Tax_Id=9606 Gene_Symbol=ETFB Isoform 1 of Electron transfer flavoprotein subunit beta
IPI00008530	29	34423	1 (1)	1 (1)	0.1	Tax_Id=9606 Gene_Symbol=RPLP0 60S acidic ribosomal protein P0
IPI00026970	29	120409	1 (1)	1 (1)	0.03	Tax_Id=9606 Gene_Symbol=SUPT16H FACT complex subunit SPT16
IPI00219155	29	15788	1 (1)	1 (1)	0.22	Tax_Id=9606 Gene_Symbol=RPL27 60S ribosomal protein L27
IPI00384180	28	29708	1 (1)	1 (1)	0.11	Tax_Id=9606 Gene_Symbol=YRDC YrdC domain-containing protein, mitochondrial
IPI00027285	28	24765	1 (1)	1 (1)	0.14	Tax_Id=9606 Gene_Symbol=SNRPB Isoform SM-B' of Small nuclear ribonucleoprotein-associated proteins B and B'
IPI00006079	28	106173	1 (1)	1 (1)	0.03	Tax_Id=9606 Gene_Symbol=BCLAF1 Isoform 1 of Bcl-2-associated transcription factor 1
IPI00031650	28	23494	2 (2)	2 (2)	0.3	Tax_Id=9606 Gene_Symbol=NUDT16L1 Isoform 1 of Protein syndesmos
IPI00015148	28	21040	2 (1)	2 (1)	0.16	Tax_Id=9606 Gene_Symbol=RAP1B Ras-related protein Rap-1b
IPI00002324	28	37870	1 (1)	1 (1)	0.09	Tax_Id=9606 Gene_Symbol=MAT2B Isoform 1 of Methionine adenosyltransferase 2 subunit beta
IPI00216691	28	15216	1 (1)	1 (1)	0.22	Tax_Id=9606 Gene_Symbol=PFN1 Profilin-1
IPI00218924	28	22442	2 (1)	2 (1)	0.15	Tax_Id=9606 Gene_Symbol=CHP Calcium-binding protein p22
IPI00334282	27	24950	1 (1)	1 (1)	0.13	Tax_Id=9606 Gene_Symbol=FAM3C Protein FAM3C
IPI00001510	27	103105	1 (1)	1 (1)	0.03	Tax_Id=9606 Gene_Symbol=PCDHA13 Isoform 1 of Protocadherin alpha-13
IPI00925540	27	84511	2 (1)	2 (1)	0.04	Tax_Id=9606 Gene_Symbol=MST1 hepatocyte growth factor-like protein precursor
IPI00025333	27	32820	1 (1)	1 (1)	0.1	Tax_Id=9606 Gene_Symbol=CIAPIN1 Isoform 3 of Anamorsin
IPI00477526	27	56674	1 (1)	1 (1)	0.06	Tax_Id=9606 Gene_Symbol=C7orf28B;CCZ1 Similar to Radial spoke head 10 homolog B
IPI00010240	26	25749	1 (1)	1 (1)	0.13	Tax_Id=9606 Gene_Symbol=MIF4GD Isoform 1 of MIF4G domain-containing protein
IPI00182757	26	103465	1 (1)	1 (1)	0.03	Tax_Id=9606 Gene_Symbol=KIAA1967 Isoform 1 of Protein KIAA1967
IPI00010204	26	19546	1 (1)	1 (1)	0.17	Tax_Id=9606 Gene_Symbol=SRSF3 Serine/arginine-rich splicing factor 3
IPI00016372	26	23108	2 (1)	2 (1)	0.15	Tax_Id=9606 Gene_Symbol=RAB9A Ras-related protein Rab-9A
IPI00013296	26	17708	1 (1)	1 (1)	0.19	Tax_Id=9606 Gene_Symbol=RPS18;RPS18P9 40S ribosomal protein S18
IPI00152975	26	40011	1 (1)	1 (1)	0.08	Tax_Id=9606 Gene_Symbol=CCDC90A Isoform 1 of Coiled-coil domain-containing protein 90A, mitochondrial
IPI00550021	26	46365	2 (2)	2 (2)	0.15	Tax_Id=9606 Gene_Symbol=SNORD43;RPL3 60S ribosomal protein L3
IPI00215965	26	38837	1 (1)	1 (1)	0.09	Tax_Id=9606 Gene_Symbol=HNRNPA1 Isoform A1-B of Heterogeneous nuclear ribonucleoprotein A1
IPI00797929	25	88630	1 (1)	1 (1)	0.04	Tax_Id=9606 Gene_Symbol=BRD2 Bromodomain containing 2
IPI00019383	25	45956	1 (1)	1 (1)	0.07	Tax_Id=9606 Gene_Symbol=GALK1 cDNA FLJ56840, highly similar to Galactokinase
IPI00031526	25	18465	1 (1)	1 (1)	0.18	Tax_Id=9606 Gene_Symbol=C19orf43 Uncharacterized protein C19orf43
IPI00221092	25	16549	1 (1)	1 (1)	0.2	Tax_Id=9606 Gene_Symbol=RPS16 40S ribosomal protein S16
IPI00033770	25	34500	1 (1)	1 (1)	0.1	Tax_Id=9606 Gene_Symbol=ALKBH4 Isoform 1 of Probable alpha-ketoglutarate-dependent dioxygenase ABH4
IPI00219097	25	24190	1 (1)	1 (1)	0.14	Tax_Id=9606 Gene_Symbol=HMGB2 High mobility group protein B2
IPI00017726	24	27134	1 (1)	1 (1)	0.12	Tax_Id=9606 Gene_Symbol=HSD17B10 Isoform 1 of 3-hydroxyacyl-CoA dehydrogenase type-2
IPI00007691	24	24439	3 (2)	3 (2)	0.29	Tax_Id=9606 Gene_Symbol=TRAPPC4 Trafficking protein particle complex subunit 4
IPI00012833	24	35628	1 (1)	1 (1)	0.09	Tax_Id=9606 Gene_Symbol=PPP4C Serine/threonine-protein phosphatase 4 catalytic subunit
IPI00011302	24	14795	1 (1)	1 (1)	0.23	Tax_Id=9606 Gene_Symbol=CD59 CD59 glycoprotein
IPI00018452	24	59649	1 (1)	1 (1)	0.06	Tax_Id=9606 Gene_Symbol=CPNE1 Copine-1
IPI00374076	24	30349	1 (1)	1 (1)	0.11	Tax_Id=9606 Gene_Symbol=FITM2 Fat storage-inducing transmembrane protein 2
IPI00005614	24	275237	1 (1)	1 (1)	0.01	Tax_Id=9606 Gene_Symbol=SPTBN1 Isoform Long of Spectrin beta chain, brain 1
IPI00024915	23	22301	1 (1)	1 (1)	0.15	Tax_Id=9606 Gene_Symbol=PRDX5 Isoform Mitochondrial of Peroxiredoxin-5, mitochondrial
IPI00216682	23	36562	1 (1)	1 (1)	0.09	Tax_Id=9606 Gene_Symbol=CNN3 Calponin-3
IPI00007321	23	28774	4 (1)	4 (1)	0.12	Tax_Id=9606 Gene_Symbol=LYPLA1 cDNA FLJ60607, highly similar to Acyl-protein thioesterase 1
IPI00878669	22	22016	1 (1)	1 (1)	0.15	Tax_Id=9606 Gene_Symbol=CBX1 Uncharacterized protein
IPI00003929	22	25342	2 (1)	2 (1)	0.13	Tax_Id=9606 Gene_Symbol=GSTA3 Glutathione S-transferase A3
IPI00032825	22	25498	1 (1)	1 (1)	0.13	Tax_Id=9606 Gene_Symbol=TMED7 Transmembrane emp24 domain-containing protein 7
IPI00000425	22	99102	1 (1)	1 (1)	0.03	Tax_Id=9606 Gene_Symbol=ATP6V0A2 V-type proton ATPase 116 kDa subunit a isoform 2
IPI00032955	22	26647	1 (1)	1 (1)	0.13	Tax_Id=9606 Gene_Symbol=RNF114 Isoform 1 of RING finger protein 114
IPI00090807	22	31965	1 (1)	1 (1)	0.1	Tax_Id=9606 Gene_Symbol=METTL7B Methyltransferase-like protein 7B precursor
IPI00179700	21	11669	1 (1)	1 (1)	0.3	Tax_Id=9606 Gene_Symbol=HMGA1 Isoform HMG-I of High mobility group protein HMG-I/HMG-Y
IPI00470576	21	27079	1 (1)	1 (1)	0.12	Tax_Id=9606 Gene_Symbol=LRRC57 Leucine-rich repeat-containing protein 57
IPI00473011	20	16159	2 (1)	1 (1)	0.21	Tax_Id=9606 Gene_Symbol=HBD Hemoglobin subunit delta
IPI00413108	20	33464	2 (1)	2 (1)	0.1	Tax_Id=9606 Gene_Symbol=SNORA6;RPSAP15;SNORA62;RPSA 33 kDa prote

## Sheet: Sheet5
	Score	Mass	Matches	Sequences	emPAI
IPI00217465	201	21352	11 (9)	6 (5)	1.41	Tax_Id=9606 Gene_Symbol=HIST1H1C Histone H1.2
IPI01025580	195	2269	36 (28)	1 (1)	1.81	Tax_Id=9606 Gene_Symbol=- Possible J 56 gene segment (Fragment)
IPI00411680	194	24792	11 (10)	7 (7)	1.75	Tax_Id=9606 Gene_Symbol=PCMT1 Isoform 1 of Protein-L-isoaspartate(D-aspartate) O-methyltransferase
IPI00218235	154	30307	13 (10)	6 (6)	0.87	Tax_Id=9606 Gene_Symbol=DHRS2 dehydrogenase/reductase SDR family member 2 isoform 2
IPI00745872	154	71317	6 (5)	5 (4)	0.25	Tax_Id=9606 Gene_Symbol=ALB Isoform 1 of Serum albumin
IPI00023526	148	23692	9 (7)	6 (5)	0.94	Tax_Id=9606 Gene_Symbol=RAB6A Isoform 1 of Ras-related protein Rab-6A
IPI00016891	142	23561	7 (5)	5 (4)	0.7	Tax_Id=9606 Gene_Symbol=RAB6B Ras-related protein Rab-6B
IPI00005719	119	22891	4 (4)	2 (2)	0.31	Tax_Id=9606 Gene_Symbol=RAB1A Isoform 1 of Ras-related protein Rab-1A
IPI00480056	117	24659	6 (5)	4 (3)	0.66	Tax_Id=9606 Gene_Symbol=RAB4A RAB4A, member RAS oncogene family variant
IPI00291928	115	24110	5 (5)	4 (4)	0.68	Tax_Id=9606 Gene_Symbol=RAB14 Ras-related protein Rab-14
IPI00291093	125	24650	7 (7)	4 (4)	1.15	Tax_Id=9606 Gene_Symbol=POLR2E DNA-directed RNA polymerases I, II, and III subunit RPABC1
IPI00479145	121	44079	8 (8)	8 (8)	0.78	Tax_Id=9606 Gene_Symbol=KRT19 Keratin, type I cytoskeletal 19
IPI00554788	64	48029	4 (4)	4 (4)	0.3	Tax_Id=9606 Gene_Symbol=KRT18 Keratin, type I cytoskeletal 18
IPI00643041	115	24579	7 (7)	5 (5)	0.89	Tax_Id=9606 Gene_Symbol=RANP1;RAN GTP-binding nuclear protein Ran
IPI00465028	105	31057	4 (4)	4 (4)	0.5	Tax_Id=9606 Gene_Symbol=TPI1;TPI1P1 triosephosphate isomerase isoform 2
IPI00246975	101	26998	7 (7)	6 (6)	1.01	Tax_Id=9606 Gene_Symbol=GSTM3 Glutathione S-transferase Mu 3
IPI00419235	84	25829	4 (3)	3 (2)	0.27	Tax_Id=9606 Gene_Symbol=GSTM5 Glutathione S-transferase Mu 5
IPI00219067	75	27829	4 (3)	3 (2)	0.25	Tax_Id=9606 Gene_Symbol=GSTM2 Uncharacterized protein
IPI00334159	99	26690	4 (4)	3 (3)	0.6	Tax_Id=9606 Gene_Symbol=VBP1 von Hippel-Lindau binding protein 1, isoform CRA_b
IPI00215719	98	21735	4 (4)	4 (4)	0.77	Tax_Id=9606 Gene_Symbol=RPL18 60S ribosomal protein L18
IPI00444262	95	65979	5 (3)	5 (3)	0.16	Tax_Id=9606 Gene_Symbol=NCL cDNA FLJ45706 fis, clone FEBRA2028457, highly similar to Nucleolin
IPI00304612	95	23619	11 (7)	7 (5)	0.94	Tax_Id=9606 Gene_Symbol=SNORD32A;RPL13A;SNORD33;SNORD34 60S ribosomal protein L13a
IPI01014863	92	41838	1 (1)	1 (1)	0.08	Tax_Id=9606 Gene_Symbol=ACAT2 Acetyl-CoA acetyltransferase, cytosolic
IPI00018146	92	28032	4 (4)	3 (3)	0.57	Tax_Id=9606 Gene_Symbol=YWHAQ 14-3-3 protein theta
IPI00024660	90	39897	7 (6)	6 (5)	0.49	Tax_Id=9606 Gene_Symbol=IST1 Isoform 1 of IST1 homolog
IPI00026272	89	14127	5 (5)	2 (2)	0.91	Tax_Id=9606 Gene_Symbol=HIST1H2AE;HIST1H2AB;HIST1H2AD;HIST1H2AG;HIST1H2AK;HIST1H2AL;HIST1H2AM;HIST1H2AJ;HIST1H2AI Histone H2A type 1-B/E
IPI00010105	89	27095	6 (4)	3 (2)	0.42	Tax_Id=9606 Gene_Symbol=EIF6 Eukaryotic translation initiation factor 6
IPI00221088	89	22635	8 (6)	7 (5)	0.99	Tax_Id=9606 Gene_Symbol=RPS9 40S ribosomal protein S9
IPI00012512	89	24408	5 (5)	5 (5)	0.9	Tax_Id=9606 Gene_Symbol=RRAS2 cDNA FLJ61162, highly similar to Ras-related protein R-Ras2
IPI00011200	86	57356	3 (3)	3 (3)	0.18	Tax_Id=9606 Gene_Symbol=PHGDH D-3-phosphoglycerate dehydrogenase
IPI00413108	83	33464	4 (4)	3 (3)	0.46	Tax_Id=9606 Gene_Symbol=SNORA6;RPSAP15;SNORA62;RPSA 33 kDa protein
IPI00396485	82	50451	3 (3)	3 (3)	0.21	Tax_Id=9606 Gene_Symbol=EEF1A1 Elongation factor 1-alpha 1
IPI00448095	82	26182	6 (4)	5 (4)	0.62	Tax_Id=9606 Gene_Symbol=DCXR L-xylulose reductase
IPI00220301	81	25133	4 (4)	4 (4)	0.65	Tax_Id=9606 Gene_Symbol=PRDX6 Peroxiredoxin-6
IPI00031691	80	21964	3 (3)	3 (3)	0.53	Tax_Id=9606 Gene_Symbol=RPL9 60S ribosomal protein L9
IPI00299573	77	30148	2 (2)	2 (2)	0.23	Tax_Id=9606 Gene_Symbol=RPL7A;SNORD24 60S ribosomal protein L7a
IPI00414676	77	83554	4 (4)	4 (4)	0.17	Tax_Id=9606 Gene_Symbol=HSP90AB1 Heat shock protein HSP 90-beta
IPI00007812	76	56807	3 (3)	2 (2)	0.18	Tax_Id=9606 Gene_Symbol=ATP6V1B2 V-type proton ATPase subunit B, brain isoform
IPI00219673	76	25594	2 (2)	1 (1)	0.28	Tax_Id=9606 Gene_Symbol=GSTK1 Isoform 1 of Glutathione S-transferase kappa 1
IPI00001466	76	109932	1 (1)	1 (1)	0.03	Tax_Id=9606 Gene_Symbol=EML4 Echinoderm microtubule-associated protein-like 4
IPI00465361	75	24304	5 (4)	4 (3)	0.67	Tax_Id=9606 Gene_Symbol=RPL13 60S ribosomal protein L13
IPI00012007	75	48255	4 (3)	4 (3)	0.22	Tax_Id=9606 Gene_Symbol=AHCY Adenosylhomocysteinase
IPI00003865	74	71082	4 (4)	4 (4)	0.2	Tax_Id=9606 Gene_Symbol=HSPA8 Isoform 1 of Heat shock cognate 71 kDa protein
IPI00020436	74	24588	9 (6)	8 (6)	1.15	Tax_Id=9606 Gene_Symbol=RAB11B Ras-related protein Rab-11B
IPI00003848	74	38011	2 (2)	2 (2)	0.18	Tax_Id=9606 Gene_Symbol=DNAJB4 DnaJ homolog subfamily B member 4
IPI00015947	59	38191	2 (2)	2 (2)	0.18	Tax_Id=9606 Gene_Symbol=DNAJB1 DnaJ homolog subfamily B member 1
IPI00470528	73	24245	5 (3)	4 (2)	0.3	Tax_Id=9606 Gene_Symbol=RPL15 60S ribosomal protein L15
IPI00220766	72	20992	5 (4)	3 (3)	0.81	Tax_Id=9606 Gene_Symbol=GLO1 Isoform 1 of Lactoylglutathione lyase
IPI00217468	72	22566	3 (3)	3 (3)	0.52	Tax_Id=9606 Gene_Symbol=HIST1H1B Histone H1.5
IPI00216587	72	24475	4 (3)	4 (3)	0.47	Tax_Id=9606 Gene_Symbol=RPS8;SNORD55 40S ribosomal protein S8
IPI00465256	71	25550	2 (2)	2 (2)	0.28	Tax_Id=9606 Gene_Symbol=AK3 GTP:AMP phosphotransferase, mitochondrial
IPI00170604	71	25763	9 (4)	4 (2)	0.28	Tax_Id=9606 Gene_Symbol=GSTA5 Glutathione S-transferase A5
IPI00023542	70	27374	3 (3)	3 (3)	0.41	Tax_Id=9606 Gene_Symbol=TMED9 Transmembrane emp24 domain-containing protein 9
IPI00515040	68	16057	2 (2)	2 (2)	0.47	Tax_Id=9606 Gene_Symbol=METTL11A Isoform 2 of Alpha N-terminal protein methyltransferase 1A
IPI00029733	68	37221	6 (4)	5 (3)	0.29	Tax_Id=9606 Gene_Symbol=AKR1C1 Aldo-keto reductase family 1 member C1
IPI00219018	67	36201	2 (2)	2 (2)	0.19	Tax_Id=9606 Gene_Symbol=GAPDH Glyceraldehyde-3-phosphate dehydrogenase
IPI00298520	67	62157	2 (2)	2 (2)	0.11	Tax_Id=9606 Gene_Symbol=ARCN1 Uncharacterized protein
IPI00103654	66	47268	3 (3)	2 (2)	0.14	Tax_Id=9606 Gene_Symbol=PPP4R2 Isoform 1 of Serine/threonine-protein phosphatase 4 regulatory subunit 2
IPI00006865	66	24806	6 (5)	5 (5)	0.88	Tax_Id=9606 Gene_Symbol=SEC22B Vesicle-trafficking protein SEC22b
IPI00017726	64	27134	5 (4)	3 (2)	0.59	Tax_Id=9606 Gene_Symbol=HSD17B10 Isoform 1 of 3-hydroxyacyl-CoA dehydrogenase type-2
IPI00012066	59	38597	2 (2)	2 (2)	0.18	Tax_Id=9606 Gene_Symbol=PCBP2 poly(rC)-binding protein 2 isoform b
IPI00016610	47	37987	2 (2)	2 (2)	0.18	Tax_Id=9606 Gene_Symbol=PCBP1 Poly(rC)-binding protein 1
IPI00383046	59	28372	3 (2)	3 (2)	0.25	Tax_Id=9606 Gene_Symbol=CMBL Carboxymethylenebutenolidase homolog
IPI00220503	58	44906	1 (1)	1 (1)	0.07	Tax_Id=9606 Gene_Symbol=DCTN2 Isoform 2 of Dynactin subunit 2
IPI00031420	58	55674	2 (2)	2 (2)	0.12	Tax_Id=9606 Gene_Symbol=UGDH UDP-glucose 6-dehydrogenase
IPI00022937	58	253190	1 (1)	1 (1)	0.01	Tax_Id=9606 Gene_Symbol=F5 252 kDa protein
IPI00031527	57	24466	1 (1)	1 (1)	0.14	Tax_Id=9606 Gene_Symbol=MIS12 Protein MIS12 homolog
IPI00033130	56	38882	2 (2)	1 (1)	0.18	Tax_Id=9606 Gene_Symbol=SAE1 SUMO-activating enzyme subunit 1
IPI00000875	56	56456	1 (1)	1 (1)	0.06	Tax_Id=9606 Gene_Symbol=EEF1G cDNA FLJ56389, highly similar to Elongation factor 1-gamma
IPI00550821	56	52189	1 (1)	1 (1)	0.06	Tax_Id=9606 Gene_Symbol=CPSF7 Isoform 1 of Cleavage and polyadenylation specificity factor subunit 7
IPI00023510	55	23872	3 (2)	3 (2)	0.3	Tax_Id=9606 Gene_Symbol=RAB5A Ras-related protein Rab-5A
IPI00016339	53	23696	4 (3)	3 (2)	0.3	Tax_Id=9606 Gene_Symbol=RAB5C Ras-related protein Rab-5C
IPI00220739	54	21772	3 (3)	3 (3)	0.54	Tax_Id=9606 Gene_Symbol=PGRMC1 Membrane-associated progesterone receptor component 1
IPI00218493	54	24792	1 (1)	1 (1)	0.14	Tax_Id=9606 Gene_Symbol=HPRT1 Hypoxanthine-guanine phosphoribosyltransferase
IPI00792753	54	31780	1 (1)	1 (1)	0.1	Tax_Id=9606 Gene_Symbol=QARS cDNA FLJ55601, highly similar to Glutaminyl-tRNA synthetase
IPI00219757	54	23569	4 (3)	3 (2)	0.49	Tax_Id=9606 Gene_Symbol=GSTP1 Glutathione S-transferase P
IPI00329696	53	36013	1 (1)	1 (1)	0.09	Tax_Id=9606 Gene_Symbol=FAM82B Regulator of microtubule dynamics protein 1
IPI00646917	52	26268	4 (3)	3 (2)	0.43	Tax_Id=9606 Gene_Symbol=NUDT21 Cleavage and polyadenylation specificity factor subunit 5
IPI00032849	52	21232	1 (1)	1 (1)	0.16	Tax_Id=9606 Gene_Symbol=NOP16 Nucleolar protein 16
IPI00024662	51	22382	4 (3)	3 (2)	0.32	Tax_Id=9606 Gene_Symbol=CBX5;MIR3198-1 Chromobox protein homolog 5
IPI00646304	51	23785	3 (3)	3 (3)	0.48	Tax_Id=9606 Gene_Symbol=PPIB Peptidyl-prolyl cis-trans isomerase B
IPI00217030	51	29807	2 (2)	2 (2)	0.24	Tax_Id=9606 Gene_Symbol=RPS4X 40S ribosomal protein S4, X isoform
IPI00554648	50	53671	4 (2)	4 (2)	0.13	Tax_Id=9606 Gene_Symbol=KRT8 Keratin, type II cytoskeletal 8
IPI00446769	50	19311	1 (1)	1 (1)	0.17	Tax_Id=9606 Gene_Symbol=BDH2 Isoform 2 of 3-hydroxybutyrate dehydrogenase type 2
IPI00002324	50	37870	2 (2)	2 (2)	0.18	Tax_Id=9606 Gene_Symbol=MAT2B Isoform 1 of Methionine adenosyltransferase 2 subunit beta
IPI00332936	48	79336	1 (1)	1 (1)	0.04	Tax_Id=9606 Gene_Symbol=ZC3HAV1 Isoform 2 of Zinc finger CCCH-type antiviral protein 1
IPI00012772	48	28235	1 (1)	1 (1)	0.12	Tax_Id=9606 Gene_Symbol=RPL8 60S ribosomal protein L8
IPI00005614	48	275237	1 (1)	1 (1)	0.01	Tax_Id=9606 Gene_Symbol=SPTBN1 Isoform Long of Spectrin beta chain, brain 1
IPI00300026	48	44236	2 (1)	2 (1)	0.07	Tax_Id=9606 Gene_Symbol=SULT1A1 Sulfotransferase 1A1
IPI00003881	48	45985	2 (2)	2 (2)	0.15	Tax_Id=9606 Gene_Symbol=HNRNPF Heterogeneous nuclear ribonucleoprotein F
IPI00000816	48	29326	2 (2)	2 (2)	0.24	Tax_Id=9606 Gene_Symbol=YWHAE Isoform 1 of 14-3-3 protein epsilon
IPI00028050	48	65890	3 (2)	3 (2)	0.1	Tax_Id=9606 Gene_Symbol=EEFSEC Selenocysteine-specific elongation factor
IPI00217952	48	79555	3 (3)	3 (3)	0.13	Tax_Id=9606 Gene_Symbol=GFPT1 Isoform 1 of Glucosamine--fructose-6-phosphate aminotransferase [isomerizing] 1
IPI00163505	46	59628	2 (2)	2 (2)	0.11	Tax_Id=9606 Gene_Symbol=RBM39 Isoform 1 of RNA-binding protein 39
IPI00412579	47	24987	5 (3)	3 (2)	0.29	Tax_Id=9606 Gene_Symbol=RPL10A 60S ribosomal protein L10a
IPI00215888	47	75130	1 (1)	1 (1)	0.04	Tax_Id=9606 Gene_Symbol=SRP72 Signal recognition particle 72 kDa protein
IPI00396321	46	35308	2 (1)	2 (1)	0.09	Tax_Id=9606 Gene_Symbol=LRRC59 Leucine-rich repeat-containing protein 59
IPI00555956	45	29242	1 (1)	1 (1)	0.11	Tax_Id=9606 Gene_Symbol=PSMB4 Proteasome subunit beta type-4
IPI00221222	45	14386	3 (2)	3 (2)	0.53	Tax_Id=9606 Gene_Symbol=SUB1 Activated RNA polymerase II transcriptional coactivator p15
IPI00027285	45	24765	1 (1)	1 (1)	0.14	Tax_Id=9606 Gene_Symbol=SNRPB Isoform SM-B' of Small nuclear ribonucleoprotein-associated proteins B and B'
IPI00419880	45	30154	1 (1)	1 (1)	0.11	Tax_Id=9606 Gene_Symbol=SNORD73A;RPS3A 40S ribosomal protein S3a
IPI00453473	45	11360	1 (1)	1 (1)	0.3	Tax_Id=9606 Gene_Symbol=HIST2H4B;HIST1H4C;HIST1H4J;HIST1H4D;HIST1H4A;HIST2H4A;HIST1H4I;HIST1H4K;HIST1H4E;HIST1H4L;HIST1H4F;HIST1H4H;HIST4H4;HIST1H4B Histone H4
IPI00027107	44	50185	1 (1)	1 (1)	0.07	Tax_Id=9606 Gene_Symbol=TUFM elongation factor Tu, mitochondrial precursor
IPI00296099	44	133291	1 (1)	1 (1)	0.02	Tax_Id=9606 Gene_Symbol=THBS1 Thrombospondin-1
IPI00925540	44	84511	2 (2)	2 (2)	0.08	Tax_Id=9606 Gene_Symbol=MST1 hepatocyte growth factor-like protein precursor
IPI00021266	43	17684	1 (1)	1 (1)	0.19	Tax_Id=9606 Gene_Symbol=RPL23A;SNORD4A 60S ribosomal protein L23a
IPI00072377	43	33469	2 (2)	1 (1)	0.1	Tax_Id=9606 Gene_Symbol=SET Isoform 1 of Protein SET
IPI00555744	43	23886	1 (1)	1 (1)	0.14	Tax_Id=9606 Gene_Symbol=RPL14 Ribosomal protein L14 variant
IPI00030179	43	29264	2 (1)	2 (1)	0.11	Tax_Id=9606 Gene_Symbol=RPL7P32;RPL7 60S ribosomal protein L7
IPI00301936	43	39200	1 (1)	1 (1)	0.08	Tax_Id=9606 Gene_Symbol=ELAVL1 cDNA FLJ60076, highly similar to ELAV-like protein 1
IPI00021439	43	42052	5 (1)	3 (1)	0.08	Tax_Id=9606 Gene_Symbol=ACTB Actin, cytoplasmic 1
IPI00017608	43	25673	2 (2)	2 (2)	0.28	Tax_Id=9606 Gene_Symbol=DNAJB9 DnaJ homolog subfamily B member 9
IPI00165361	43	27833	1 (1)	1 (1)	0.12	Tax_Id=9606 Gene_Symbol=DCUN1D5 DCN1-like protein 5
IPI00297779	43	57794	1 (1)	1 (1)	0.06	Tax_Id=9606 Gene_Symbol=CCT2 T-complex protein 1 subunit beta
IPI00016342	42	23760	1 (1)	1 (1)	0.14	Tax_Id=9606 Gene_Symbol=RAB7A Ras-related protein Rab-7a
IPI00289113	42	81404	4 (2)	4 (2)	0.08	Tax_Id=9606 Gene_Symbol=LRSAM1 Isoform 2 of E3 ubiquitin-protein ligase LRSAM1
IPI00022820	42	35324	2 (2)	2 (2)	0.2	Tax_Id=9606 Gene_Symbol=GTF2B Transcription initiation factor IIB
IPI00216308	42	30868	2 (2)	2 (2)	0.23	Tax_Id=9606 Gene_Symbol=VDAC1 Voltage-dependent anion-selective channel protein 1
IPI00007755	41	24731	3 (2)	2 (2)	0.29	Tax_Id=9606 Gene_Symbol=RAB21 Ras-related protein Rab-21
IPI00027569	41	32180	3 (2)	2 (2)	0.22	Tax_Id=9606 Gene_Symbol=HNRNPCL1 Heterogeneous nuclear ribonucleoprotein C-like 1
IPI00025329	41	23565	1 (1)	1 (1)	0.14	Tax_Id=9606 Gene_Symbol=RPL19 60S ribosomal protein L19
IPI00004902	41	28054	3 (2)	3 (2)	0.25	Tax_Id=9606 Gene_Symbol=ETFB Isoform 1 of Electron transfer flavoprotein subunit beta
IPI00026202	40	21034	1 (1)	1 (1)	0.16	Tax_Id=9606 Gene_Symbol=RPL18A 60S ribosomal protein L18a
IPI00024821	40	34726	1 (1)	1 (1)	0.1	Tax_Id=9606 Gene_Symbol=PSMD14 26S proteasome non-ATPase regulatory subunit 14
IPI00026781	40	275877	2 (1)	2 (1)	0.01	Tax_Id=9606 Gene_Symbol=FASN Fatty acid synthase
IPI00186290	40	96246	2 (2)	2 (2)	0.07	Tax_Id=9606 Gene_Symbol=EEF2 Elongation factor 2
IPI00465248	40	47481	4 (2)	4 (2)	0.14	Tax_Id=9606 Gene_Symbol=ENO1 Isoform alpha-enolase of Alpha-enolase
IPI00016801	39	61701	2 (2)	2 (2)	0.11	Tax_Id=9606 Gene_Symbol=GLUD1 Glutamate dehydrogenase 1, mitochondrial
IPI00216049	39	51230	1 (1)	1 (1)	0.06	Tax_Id=9606 Gene_Symbol=HNRNPK Isoform 1 of Heterogeneous nuclear ribonucleoprotein K
IPI00004397	39	26121	1 (1)	1 (1)	0.13	Tax_Id=9606 Gene_Symbol=RALB cDNA FLJ55177, highly similar to Ras-related protein Ral-B
IPI00018768	38	26281	2 (2)	2 (2)	0.27	Tax_Id=9606 Gene_Symbol=TSN Translin
IPI00010240	38	25749	1 (1)	1 (1)	0.13	Tax_Id=9606 Gene_Symbol=MIF4GD Isoform 1 of MIF4G domain-containing protein
IPI00013485	37	31590	1 (1)	1 (1)	0.11	Tax_Id=9606 Gene_Symbol=RPS2 40S ribosomal protein S2
IPI00470576	37	27079	3 (3)	3 (3)	0.42	Tax_Id=9606 Gene_Symbol=LRRC57 Leucine-rich repeat-containing protein 57
IPI00000874	34	22324	2 (2)	2 (2)	0.32	Tax_Id=9606 Gene_Symbol=PRDX1 Peroxiredoxin-1
IPI00410714	37	15305	2 (2)	2 (2)	0.49	Tax_Id=9606 Gene_Symbol=HBA2;HBA1 Hemoglobin subunit alpha
IPI00021263	37	27899	1 (1)	1 (1)	0.12	Tax_Id=9606 Gene_Symbol=YWHAZ 14-3-3 protein zeta/delta
IPI00555996	37	16193	1 (1)	1 (1)	0.21	Tax_Id=9606 Gene_Symbol=MRPS15 cDNA FLJ56752, highly similar to 28S ribosomal protein S15, mitochondrial
IPI00025333	36	32820	1 (1)	1 (1)	0.1	Tax_Id=9606 Gene_Symbol=CIAPIN1 Isoform 3 of Anamorsin
IPI00305978	36	40020	2 (2)	2 (2)	0.17	Tax_Id=9606 Gene_Symbol=AKR7A2 Aflatoxin B1 aldehyde reductase member 2
IPI00006252	36	34616	1 (1)	1 (1)	0.1	Tax_Id=9606 Gene_Symbol=AIMP1 Aminoacyl tRNA synthase complex-interacting multifunctional protein 1
IPI00291922	36	26565	2 (2)	2 (2)	0.27	Tax_Id=9606 Gene_Symbol=PSMA5 Proteasome subunit alpha type-5
IPI00013946	36	25079	2 (2)	2 (2)	0.28	Tax_Id=9606 Gene_Symbol=SYNGR2 Synaptogyrin-2
IPI00334282	36	24950	1 (1)	1 (1)	0.13	Tax_Id=9606 Gene_Symbol=FAM3C Protein FAM3C
IPI00479877	35	57168	1 (1)	1 (1)	0.06	Tax_Id=9606 Gene_Symbol=ALDH9A1 4-trimethylaminobutyraldehyde dehydrogenase
IPI00644775	35	29069	1 (1)	1 (1)	0.11	Tax_Id=9606 Gene_Symbol=EXOSC5 Exosome complex exonuclease RRP46
IPI00302927	35	58401	1 (1)	1 (1)	0.06	Tax_Id=9606 Gene_Symbol=CCT4 T-complex protein 1 subunit delta
IPI00027223	35	46915	1 (1)	1 (1)	0.07	Tax_Id=9606 Gene_Symbol=IDH1 Isocitrate dehydrogenase [NADP] cytoplasmic
IPI00217686	35	96898	1 (1)	1 (1)	0.03	Tax_Id=9606 Gene_Symbol=FTSJ3 Putative rRNA methyltransferase 3
IPI00003377	35	27578	1 (1)	1 (1)	0.12	Tax_Id=9606 Gene_Symbol=SRSF7 Isoform 1 of Serine/arginine-rich splicing factor 7
IPI00007752	35	50255	2 (1)	2 (1)	0.07	Tax_Id=9606 Gene_Symbol=TUBB2C Tubulin beta-2C chain
IPI00008433	35	23033	1 (1)	1 (1)	0.15	Tax_Id=9606 Gene_Symbol=RPS5 40S ribosomal protein S5
IPI00848226	34	35511	2 (2)	2 (2)	0.2	Tax_Id=9606 Gene_Symbol=GNB2L1 Guanine nucleotide-binding protein subunit beta-2-like 1
IPI00000643	34	23928	1 (1)	1 (1)	0.14	Tax_Id=9606 Gene_Symbol=BAG2 BAG family molecular chaperone regulator 2
IPI01015893	34	216038	2 (1)	2 (1)	0.02	Tax_Id=9606 Gene_Symbol=SRRM2 Uncharacterized protein
IPI00216682	34	36562	1 (1)	1 (1)	0.09	Tax_Id=9606 Gene_Symbol=CNN3 Calponin-3
IPI00395627	34	26308	1 (1)	1 (1)	0.13	Tax_Id=9606 Gene_Symbol=CACYBP Isoform 1 of Calcyclin-binding protein
IPI00032825	34	25498	1 (1)	1 (1)	0.13	Tax_Id=9606 Gene_Symbol=TMED7 Transmembrane emp24 domain-containing protein 7
IPI00297477	34	28512	1 (1)	1 (1)	0.12	Tax_Id=9606 Gene_Symbol=SNRPA1 U2 small nuclear ribonucleoprotein A'
IPI00028946	34	25764	3 (2)	2 (1)	0.28	Tax_Id=9606 Gene_Symbol=RTN3 Isoform 3 of Reticulon-3
IPI00289690	34	46900	1 (1)	1 (1)	0.07	Tax_Id=9606 Gene_Symbol=IP6K3 Inositol hexakisphosphate kinase 3
IPI00018262	34	26917	2 (2)	2 (2)	0.26	Tax_Id=9606 Gene_Symbol=ANP32C Acidic leucine-rich nuclear phosphoprotein 32 family member C
IPI00011702	34	123474	1 (1)	1 (1)	0.03	Tax_Id=9606 Gene_Symbol=TTI1 TEL2-interacting protein 1 homolog
IPI00006606	33	24254	5 (2)	4 (2)	0.29	Tax_Id=9606 Gene_Symbol=MRPS26 28S ribosomal protein S26, mitochondrial
IPI00014377	33	25210	1 (1)	1 (1)	0.13	Tax_Id=9606 Gene_Symbol=RAB32 Ras-related protein Rab-32
IPI00144293	33	84934	2 (1)	2 (1)	0.04	Tax_Id=9606 Gene_Symbol=YTHDC1 Isoform 1 of YTH domain-containing protein 1
IPI00027032	33	25063	1 (1)	1 (1)	0.13	Tax_Id=9606 Gene_Symbol=LYPLA2 Acyl-protein thioesterase 2
IPI00007607	32	32048	1 (1)	1 (1)	0.1	Tax_Id=9606 Gene_Symbol=YIF1A Protein YIF1A
IPI00037283	32	79573	1 (1)	1 (1)	0.04	Tax_Id=9606 Gene_Symbol=DNM1L Isoform 5 of Dynamin-1-like protein
IPI00021841	32	30759	2 (2)	2 (2)	0.23	Tax_Id=9606 Gene_Symbol=APOA1 Apolipoprotein A-I
IPI00384180	32	29708	1 (1)	1 (1)	0.11	Tax_Id=9606 Gene_Symbol=YRDC YrdC domain-containing protein, mitochondrial
IPI00010865	32	25268	5 (2)	3 (2)	0.28	Tax_Id=9606 Gene_Symbol=CSNK2B Casein kinase II subunit beta
IPI00178314	32	23824	1 (1)	1 (1)	0.14	Tax_Id=9606 Gene_Symbol=STXBP6 Isoform 1 of Syntaxin-binding protein 6
IPI00059762	32	26585	3 (3)	3 (3)	0.42	Tax_Id=9606 Gene_Symbol=LYPLAL1 Isoform 1 of Lysophospholipase-like protein 1
IPI00220740	32	29617	1 (1)	1 (1)	0.11	Tax_Id=9606 Gene_Symbol=NPM1 Isoform 2 of Nucleophosmin
IPI00550021	32	46365	1 (1)	1 (1)	0.07	Tax_Id=9606 Gene_Symbol=SNORD43;RPL3 60S ribosomal protein L3
IPI00014439	31	26001	1 (1)	1 (1)	0.13	Tax_Id=9606 Gene_Symbol=QDPR Dihydropteridine reductase
IPI00298994	31	271766	1 (1)	1 (1)	0.01	Tax_Id=9606 Gene_Symbol=TLN1 Talin-1
IPI00013862	31	23976	1 (1)	1 (1)	0.14	Tax_Id=9606 Gene_Symbol=DTYMK Thymidylate kinase
IPI00419919	31	17997	1 (1)	1 (1)	0.19	Tax_Id=9606 Gene_Symbol=RPL29;RPL29P4 Ribosomal protein L29
IPI00396174	31	24634	1 (1)	1 (1)	0.14	Tax_Id=9606 Gene_Symbol=CCDC25 Coiled-coil domain-containing protein 25
IPI00220642	31	28456	1 (1)	1 (1)	0.12	Tax_Id=9606 Gene_Symbol=YWHAG 14-3-3 protein gamma
IPI00063962	31	23396	1 (1)	1 (1)	0.14	Tax_Id=9606 Gene_Symbol=DPCD Protein DPCD
IPI00021370	30	22507	3 (2)	3 (2)	0.32	Tax_Id=9606 Gene_Symbol=UBE2K Isoform 1 of Ubiquitin-conjugating enzyme E2 K
IPI00215884	30	27842	1 (1)	1 (1)	0.12	Tax_Id=9606 Gene_Symbol=SRSF1 Isoform ASF-1 of Serine/arginine-rich splicing factor 1
IPI00102896	30	24427	2 (2)	2 (2)	0.29	Tax_Id=9606 Gene_Symbol=RAB2B Ras-related protein Rab-2B
IPI00976215	30	10820	1 (1)	1 (1)	0.32	Tax_Id=9606 Gene_Symbol=- Similar to Peripheral myelin protein 22
IPI00025347	29	26931	2 (2)	2 (2)	0.26	Tax_Id=9606 Gene_Symbol=EMG1 Ribosomal RNA small subunit methyltransferase NEP1
IPI00553177	29	46878	1 (1)	1 (1)	0.07	Tax_Id=9606 Gene_Symbol=SERPINA1 Isoform 1 of Alpha-1-antitrypsin
IPI00008475	29	57828	1 (1)	1 (1)	0.06	Tax_Id=9606 Gene_Symbol=HMGCS1 Hydroxymethylglutaryl-CoA synthase, cytoplasmic
IPI00032140	29	46525	2 (1)	2 (1)	0.07	Tax_Id=9606 Gene_Symbol=SERPINH1 Serpin H1
IPI00031086	29	28912	2 (1)	2 (1)	0.12	Tax_Id=9606 Gene_Symbol=IGFBP1 Insulin-like growth factor-binding protein 1
IPI00011916	28	35668	1 (1)	1 (1)	0.09	Tax_Id=9606 Gene_Symbol=AIMP2 Aminoacyl tRNA synthase complex-interacting multifunctional protein 2
IPI00418248	28	30668	1 (1)	1 (1)	0.11	Tax_Id=9606 Gene_Symbol=MOB2 mps one binder kinase activator-like 2 isoform 1
IPI00218570	28	28919	2 (1)	1 (1)	0.11	Tax_Id=9606 Gene_Symbol=PGAM2 Phosphoglycerate mutase 2
IPI00221394	28	58094	1 (1)	1 (1)	0.06	Tax_Id=9606 Gene_Symbol=SNORA56;DKC1 H/ACA ribonucleoprotein complex subunit 4
IPI00376144	28	78089	1 (1)	1 (1)	0.04	Tax_Id=9606 Gene_Symbol=LRCH1 Isoform 2 of Leucine-rich repeat and calponin homology domain-containing protein 1
IPI00021327	28	25304	1 (1)	1 (1)	0.13	Tax_Id=9606 Gene_Symbol=GRB2 Isoform 1 of Growth factor receptor-bound protein 2
IPI00009790	28	86454	3 (2)	2 (2)	0.08	Tax_Id=9606 Gene_Symbol=PFKP 6-phosphofructokinase type C
IPI00015833	27	26421	1 (1)	1 (1)	0.13	Tax_Id=9606 Gene_Symbol=CHCHD3 Coiled-coil-helix-coiled-coil-helix domain-containing protein 3, mitochondrial
IPI00025512	27	22826	1 (1)	1 (1)	0.15	Tax_Id=9606 Gene_Symbol=HSPB1 Heat shock protein beta-1
IPI00878669	27	22016	1 (1)	1 (1)	0.15	Tax_Id=9606 Gene_Symbol=CBX1 Uncharacterized protein
IPI00102752	27	107352	1 (1)	1 (1)	0.03	Tax_Id=9606 Gene_Symbol=RBM15 Isoform 1 of Putative RNA-binding protein 15
IPI00783559	27	105084	1 (1)	1 (1)	0.03	Tax_Id=9606 Gene_Symbol=EXOC2 Exocyst complex component 2
IPI00386786	27	34179	2 (1)	2 (1)	0.1	Tax_Id=9606 Gene_Symbol=STX5 Isoform 2 of Syntaxin-5
IPI00003935	26	13912	1 (1)	1 (1)	0.25	Tax_Id=9606 Gene_Symbol=HIST2H2BE Histone H2B type 2-E
IPI00021842	26	36246	2 (1)	2 (1)	0.09	Tax_Id=9606 Gene_Symbol=APOE Apolipoprotein E
IPI00302176	26	22505	1 (1)	1 (1)	0.15	Tax_Id=9606 Gene_Symbol=GAR1 Isoform 1 of H/ACA ribonucleoprotein complex subunit 1
IPI00554723	26	25044	2 (1)	2 (1)	0.13	Tax_Id=9606 Gene_Symbol=SNORA70;RPL10 60S ribosomal protein L10
IPI00012345	26	39677	2 (1)	2 (1)	0.08	Tax_Id=9606 Gene_Symbol=SRSF6 Isoform SRP55-1 of Serine/arginine-rich splicing factor 6
IPI00219129	25	26130	1 (1)	1 (1)	0.13	Tax_Id=9606 Gene_Symbol=NQO2 Ribosyldihydronicotinamide dehydrogenase [quinone]
IPI00291578	25	39654	1 (1)	1 (1)	0.08	Tax_Id=9606 Gene_Symbol=PRPSAP1 Isoform 1 of Phosphoribosyl pyrophosphate synthase-associated protein 1
IPI00000856	25	78438	1 (1)	1 (1)	0.04	Tax_Id=9606 Gene_Symbol=FERMT2 Isoform 1 of Fermitin family homolog 2
IPI00022300	25	28814	1 (1)	1 (1)	0.12	Tax_Id=9606 Gene_Symbol=METTL7A Methyltransferase-like protein 7A
IPI00739940	25	342177	1 (1)	1 (1)	0.01	Tax_Id=9606 Gene_Symbol=FRYL Isoform 1 of Protein furry homolog-like
IPI00945481	25	23201	2 (1)	2 (1)	0.14	Tax_Id=9606 Gene_Symbol=REPIN1 Uncharacterized protein
IPI00103884	25	24745	1 (1)	1 (1)	0.14	Tax_Id=9606 Gene_Symbol=OVCA2 Ovarian cancer-associated gene 2 protein
IPI00007691	24	24439	1 (1)	1 (1)	0.14	Tax_Id=9606 Gene_Symbol=TRAPPC4 Trafficking protein particle complex subunit 4
IPI00012970	24	35806	1 (1)	1 (1)	0.09	Tax_Id=9606 Gene_Symbol=PPP6C Isoform 1 of Serine/threonine-protein phosphatase 6 catalytic subunit
IPI00004838	24	33867	1 (1)	1 (1)	0.1	Tax_Id=9606 Gene_Symbol=CRK Isoform Crk-II of Adapter molecule crk
IPI00004358	24	97319	1 (1)	1 (1)	0.03	Tax_Id=9606 Gene_Symbol=PYGB Glycogen phosphorylase, brain form
IPI00220014	24	32978	1 (1)	1 (1)	0.1	Tax_Id=9606 Gene_Symbol=IDI1 Isoform 2 of Isopentenyl-diphosphate Delta-isomerase 1
IPI00847635	24	47792	1 (1)	1 (1)	0.07	Tax_Id=9606 Gene_Symbol=SERPINA3 Isoform 1 of Alpha-1-antichymotrypsin
IPI00007058	23	54885	1 (1)	1 (1)	0.06	Tax_Id=9606 Gene_Symbol=CORO1B Coronin-1B
IPI00219953	23	26180	1 (1)	1 (1)	0.13	Tax_Id=9606 Gene_Symbol=CMPK1 UMP-CMP kinase isoform a
IPI00473011	23	16159	1 (1)	1 (1)	0.21	Tax_Id=9606 Gene_Symbol=HBD Hemoglobin subunit delta
IPI00029665	23	27713	1 (1)	1 (1)	0.12	Tax_Id=9606 Gene_Symbol=MMAB Cob(I)yrinic acid a,c-diamide adenosyltransferase, mitochondrial
IPI00855946	23	49987	1 (1)	1 (1)	0.07	Tax_Id=9606 Gene_Symbol=SNX30 Sorting nexin-30
IPI00257508	22	62711	1 (1)	1 (1)	0.05	Tax_Id=9606 Gene_Symbol=DPYSL2 Dihydropyrimidinase-related protein 2
IPI00025273	22	108953	1 (1)	1 (1)	0.03	Tax_Id=9606 Gene_Symbol=GART Isoform Long of Trifunctional purine biosynthetic protein adenosine-3
IPI00303200	21	39653	1 (1)	1 (1)	0.08	Tax_Id=9606 Gene_Symbol=TMOD4 Tropomodulin-4
IPI00166394	21	37859	1 (1)	1 (1)	0.09	Tax_Id=9606 Gene_Symbol=ARMC10 Isoform 1 of Armadillo repeat-containing protein 10

## Sheet: Sheet6
	Score	Mass	Matches	Sequences	emPAI
IPI00217467	1168	21852	58 (58)	10 (10)	8.81	Tax_Id=9606 Gene_Symbol=HIST1H1E Histone H1.4
IPI00217465	1086	21352	55 (54)	8 (8)	5.7	Tax_Id=9606 Gene_Symbol=HIST1H1C Histone H1.2
IPI00217466	1005	22336	50 (49)	9 (8)	3.66	Tax_Id=9606 Gene_Symbol=HIST1H1D Histone H1.3
IPI00848226	519	35511	40 (26)	13 (10)	1.92	Tax_Id=9606 Gene_Symbol=GNB2L1 Guanine nucleotide-binding protein subunit beta-2-like 1
IPI00021700	438	29092	22 (19)	9 (8)	2.29	Tax_Id=9606 Gene_Symbol=PCNA;PCNA-AS1 Proliferating cell nuclear antigen
IPI00793199	418	36290	27 (23)	11 (9)	1.85	Tax_Id=9606 Gene_Symbol=ANXA4 annexin A4
IPI00217468	366	22566	15 (15)	6 (6)	3	Tax_Id=9606 Gene_Symbol=HIST1H1B Histone H1.5
IPI00021842	353	36246	16 (14)	9 (9)	1.4	Tax_Id=9606 Gene_Symbol=APOE Apolipoprotein E
IPI00019568	227	71475	14 (14)	4 (4)	0.37	Tax_Id=9606 Gene_Symbol=F2 Prothrombin (Fragment)
IPI00642256	204	30952	15 (14)	9 (9)	2.07	Tax_Id=9606 Gene_Symbol=CAPZB Isoform 2 of F-actin-capping protein subunit beta
IPI00220327	196	66170	14 (12)	11 (10)	0.79	Tax_Id=9606 Gene_Symbol=KRT1 Keratin, type II cytoskeletal 1
IPI00021304	141	66110	5 (4)	5 (4)	0.21	Tax_Id=9606 Gene_Symbol=KRT2 Keratin, type II cytoskeletal 2 epidermal
IPI00009867	36	62568	3 (2)	3 (2)	0.11	Tax_Id=9606 Gene_Symbol=KRT5 Keratin, type II cytoskeletal 5
IPI00414676	180	83554	8 (8)	6 (6)	0.31	Tax_Id=9606 Gene_Symbol=HSP90AB1 Heat shock protein HSP 90-beta
IPI00015018	179	33095	15 (13)	11 (10)	1.86	Tax_Id=9606 Gene_Symbol=PPA1 Inorganic pyrophosphatase
IPI00301109	79	38409	4 (4)	3 (3)	0.28	Tax_Id=9606 Gene_Symbol=PPA2 Isoform 1 of Inorganic pyrophosphatase 2, mitochondrial
IPI00217966	174	36950	13 (12)	9 (8)	0.99	Tax_Id=9606 Gene_Symbol=LDHA Isoform 1 of L-lactate dehydrogenase A chain
IPI00219217	91	36900	5 (5)	3 (3)	0.41	Tax_Id=9606 Gene_Symbol=LDHB L-lactate dehydrogenase B chain
IPI00023048	174	31217	7 (7)	6 (6)	1.03	Tax_Id=9606 Gene_Symbol=EEF1D Isoform 1 of Elongation factor 1-delta
IPI00064086	171	28654	7 (7)	6 (6)	1.16	Tax_Id=9606 Gene_Symbol=EEF1D elongation factor 1-delta isoform 4
IPI01025580	171	2269	35 (25)	1 (1)	1.81	Tax_Id=9606 Gene_Symbol=- Possible J 56 gene segment (Fragment)
IPI00005161	166	34426	16 (13)	10 (8)	1.51	Tax_Id=9606 Gene_Symbol=ARPC2 Actin-related protein 2/3 complex subunit 2
IPI00007752	165	50255	13 (12)	8 (7)	0.89	Tax_Id=9606 Gene_Symbol=TUBB2C Tubulin beta-2C chain
IPI01019113	144	50095	12 (11)	7 (6)	0.78	Tax_Id=9606 Gene_Symbol=TUBB Tubulin beta chain
IPI00031086	161	28912	9 (8)	4 (3)	0.73	Tax_Id=9606 Gene_Symbol=IGFBP1 Insulin-like growth factor-binding protein 1
IPI00292020	158	34373	14 (10)	6 (6)	0.74	Tax_Id=9606 Gene_Symbol=SRM Spermidine synthase
IPI00413108	157	33464	10 (9)	7 (7)	1.13	Tax_Id=9606 Gene_Symbol=SNORA6;RPSAP15;SNORA62;RPSA 33 kDa protein
IPI00009368	157	35881	4 (4)	4 (4)	0.42	Tax_Id=9606 Gene_Symbol=SFXN1 Sideroflexin-1
IPI00219018	153	36201	8 (7)	5 (4)	0.55	Tax_Id=9606 Gene_Symbol=GAPDH Glyceraldehyde-3-phosphate dehydrogenase
IPI00411706	153	31956	12 (11)	6 (6)	1	Tax_Id=9606 Gene_Symbol=ESD S-formylglutathione hydrolase
IPI00419880	144	30154	12 (10)	6 (5)	0.87	Tax_Id=9606 Gene_Symbol=SNORD73A;RPS3A 40S ribosomal protein S3a
IPI00219678	133	36374	12 (10)	9 (9)	1.39	Tax_Id=9606 Gene_Symbol=EIF2S1 Eukaryotic translation initiation factor 2 subunit 1
IPI00216133	131	33929	6 (6)	4 (4)	0.45	Tax_Id=9606 Gene_Symbol=SULT2A1 Bile salt sulfotransferase
IPI00019359	130	62255	8 (6)	7 (5)	0.36	Tax_Id=9606 Gene_Symbol=KRT9 Keratin, type I cytoskeletal 9
IPI00007102	129	55832	9 (7)	7 (5)	0.41	Tax_Id=9606 Gene_Symbol=GLOD4 CGI-150 protein
IPI00000581	129	35615	6 (4)	6 (4)	0.43	Tax_Id=9606 Gene_Symbol=OTUB1 cDNA FLJ56307, highly similar to Ubiquitin thioesterase protein OTUB1
IPI00009865	127	59020	8 (7)	7 (7)	0.46	Tax_Id=9606 Gene_Symbol=KRT10 Keratin, type I cytoskeletal 10
IPI00384444	55	51872	4 (3)	3 (3)	0.2	Tax_Id=9606 Gene_Symbol=KRT14 Keratin, type I cytoskeletal 14
IPI00297646	121	139883	6 (6)	4 (4)	0.12	Tax_Id=9606 Gene_Symbol=COL1A1 Collagen alpha-1(I) chain
IPI00009253	118	33667	9 (8)	9 (8)	1.12	Tax_Id=9606 Gene_Symbol=NAPA Alpha-soluble NSF attachment protein
IPI00008708	113	55167	6 (6)	6 (6)	0.42	Tax_Id=9606 Gene_Symbol=RSL1D1 Ribosomal L1 domain-containing protein 1
IPI00444262	113	65979	4 (4)	4 (4)	0.21	Tax_Id=9606 Gene_Symbol=NCL cDNA FLJ45706 fis, clone FEBRA2028457, highly similar to Nucleolin
IPI00023987	111	33984	6 (6)	6 (6)	0.75	Tax_Id=9606 Gene_Symbol=PPCS Phosphopantothenate--cysteine ligase
IPI00329801	110	35971	11 (9)	7 (6)	0.7	Tax_Id=9606 Gene_Symbol=ANXA5 Annexin A5
IPI00550882	106	36186	8 (7)	5 (5)	0.69	Tax_Id=9606 Gene_Symbol=PYCR1 Pyrroline-5-carboxylate reductase
IPI00745872	100	71317	6 (5)	6 (5)	0.25	Tax_Id=9606 Gene_Symbol=ALB Isoform 1 of Serum albumin
IPI00465132	98	34688	6 (6)	5 (5)	0.58	Tax_Id=9606 Gene_Symbol=COPE Coatomer subunit epsilon
IPI00062866	98	33967	5 (4)	4 (4)	0.45	Tax_Id=9606 Gene_Symbol=ZC3HAV1L Isoform 1 of Zinc finger CCCH-type antiviral protein 1-like
IPI00165393	94	30902	5 (4)	3 (3)	0.36	Tax_Id=9606 Gene_Symbol=ANP32E Acidic leucine-rich nuclear phosphoprotein 32 family member E
IPI00291006	94	35937	5 (4)	4 (3)	0.42	Tax_Id=9606 Gene_Symbol=MDH2 Malate dehydrogenase, mitochondrial
IPI00012007	93	48255	4 (4)	4 (4)	0.3	Tax_Id=9606 Gene_Symbol=AHCY Adenosylhomocysteinase
IPI00220271	92	36892	5 (5)	5 (5)	0.54	Tax_Id=9606 Gene_Symbol=AKR1A1 Alcohol dehydrogenase [NADP+]
IPI00029656	92	55262	3 (3)	3 (3)	0.19	Tax_Id=9606 Gene_Symbol=DFNA5 Isoform Long of Non-syndromic hearing impairment protein 5
IPI00029733	90	37221	6 (5)	5 (4)	0.41	Tax_Id=9606 Gene_Symbol=AKR1C1 Aldo-keto reductase family 1 member C1
IPI00329742	88	34916	5 (5)	5 (5)	0.57	Tax_Id=9606 Gene_Symbol=FAHD2A Fumarylacetoacetate hydrolase domain-containing protein 2A
IPI00215884	87	27842	7 (6)	6 (5)	0.76	Tax_Id=9606 Gene_Symbol=SRSF1 Isoform ASF-1 of Serine/arginine-rich splicing factor 1
IPI00396485	85	50451	5 (4)	4 (3)	0.21	Tax_Id=9606 Gene_Symbol=EEF1A1 Elongation factor 1-alpha 1
IPI00010810	83	35400	6 (5)	4 (4)	0.56	Tax_Id=9606 Gene_Symbol=ETFA Electron transfer flavoprotein subunit alpha, mitochondrial
IPI00003348	83	38048	3 (2)	3 (2)	0.18	Tax_Id=9606 Gene_Symbol=GNB2 Guanine nucleotide-binding protein G(I)/G(S)/G(T) subunit beta-2
IPI00026268	64	38151	4 (2)	4 (2)	0.18	Tax_Id=9606 Gene_Symbol=GNB1 Guanine nucleotide-binding protein G(I)/G(S)/G(T) subunit beta-1
IPI00026272	77	14127	3 (3)	2 (2)	0.54	Tax_Id=9606 Gene_Symbol=HIST1H2AE;HIST1H2AB;HIST1H2AD;HIST1H2AG;HIST1H2AK;HIST1H2AL;HIST1H2AM;HIST1H2AJ;HIST1H2AI Histone H2A type 1-B/E
IPI00000494	77	34569	9 (8)	6 (6)	1.08	Tax_Id=9606 Gene_Symbol=SNORD21;RPL5 60S ribosomal protein L5
IPI00011253	77	26842	8 (6)	7 (5)	1.02	Tax_Id=9606 Gene_Symbol=RPS3 40S ribosomal protein S3
IPI00027252	76	33276	6 (5)	6 (5)	0.61	Tax_Id=9606 Gene_Symbol=PHB2 Prohibitin-2
IPI00015956	76	30010	1 (1)	1 (1)	0.11	Tax_Id=9606 Gene_Symbol=EXOSC3 Exosome complex component RRP40
IPI00012833	74	35628	3 (3)	3 (3)	0.31	Tax_Id=9606 Gene_Symbol=PPP4C Serine/threonine-protein phosphatase 4 catalytic subunit
IPI00788612	74	39108	4 (2)	2 (1)	0.08	Tax_Id=9606 Gene_Symbol=LIMS1 LIM and senescent cell antigen-like-containing domain protein 1
IPI00479186	73	58470	3 (3)	3 (3)	0.18	Tax_Id=9606 Gene_Symbol=PKM2 Isoform M2 of Pyruvate kinase isozymes M1/M2
IPI00300026	72	44236	11 (7)	6 (4)	0.43	Tax_Id=9606 Gene_Symbol=SULT1A1 Sulfotransferase 1A1
IPI00305010	72	35868	2 (2)	2 (2)	0.19	Tax_Id=9606 Gene_Symbol=CPPED1 Isoform 1 of Calcineurin-like phosphoesterase domain-containing protein 1
IPI00386189	70	102462	4 (3)	3 (2)	0.1	Tax_Id=9606 Gene_Symbol=NAA15 Isoform 1 of N-alpha-acetyltransferase 15, NatA auxiliary subunit
IPI00027442	70	107484	3 (3)	3 (3)	0.09	Tax_Id=9606 Gene_Symbol=AARS Alanyl-tRNA synthetase, cytoplasmic
IPI00006443	69	35909	5 (4)	4 (3)	0.42	Tax_Id=9606 Gene_Symbol=CRYL1 Isoform 1 of Lambda-crystallin homolog
IPI00031681	69	34079	5 (4)	5 (4)	0.45	Tax_Id=9606 Gene_Symbol=CDK2 Cyclin-dependent kinase 2
IPI00026689	65	34813	3 (3)	3 (3)	0.31	Tax_Id=9606 Gene_Symbol=CDK1 Putative uncharacterized protein DKFZp686L20222
IPI00216049	69	51230	5 (5)	4 (4)	0.28	Tax_Id=9606 Gene_Symbol=HNRNPK Isoform 1 of Heterogeneous nuclear ribonucleoprotein K
IPI00549381	66	37113	3 (2)	3 (2)	0.19	Tax_Id=9606 Gene_Symbol=MRPL1 39S ribosomal protein L1, mitochondrial
IPI00783987	65	188569	3 (3)	2 (2)	0.03	Tax_Id=9606 Gene_Symbol=C3 Complement C3 (Fragment)
IPI00296099	65	133291	2 (2)	2 (2)	0.05	Tax_Id=9606 Gene_Symbol=THBS1 Thrombospondin-1
IPI00030257	65	37750	1 (1)	1 (1)	0.09	Tax_Id=9606 Gene_Symbol=C2orf43 UPF0554 protein C2orf43
IPI00010896	64	27248	4 (3)	4 (3)	0.41	Tax_Id=9606 Gene_Symbol=CLIC1 Chloride intracellular channel protein 1
IPI00163230	63	36482	3 (2)	3 (2)	0.19	Tax_Id=9606 Gene_Symbol=COPS6 COP9 signalosome complex subunit 6
IPI00020977	62	40289	6 (5)	6 (5)	0.48	Tax_Id=9606 Gene_Symbol=CTGF Isoform 1 of Connective tissue growth factor
IPI00939575	62	37694	3 (2)	3 (2)	0.18	Tax_Id=9606 Gene_Symbol=NAGK N-acetyl-D-glucosamine kinase
IPI00334907	62	31805	4 (4)	3 (3)	0.49	Tax_Id=9606 Gene_Symbol=PITPNB Isoform 1 of Phosphatidylinositol transfer protein beta isoform
IPI00025491	62	46353	2 (2)	2 (2)	0.15	Tax_Id=9606 Gene_Symbol=EIF4A1 Eukaryotic initiation factor 4A-I
IPI00852806	61	94882	2 (2)	1 (1)	0.03	Tax_Id=9606 Gene_Symbol=EXOC6B Isoform 1 of Exocyst complex component 6B
IPI00303318	61	37010	5 (4)	5 (4)	0.41	Tax_Id=9606 Gene_Symbol=FAM49B Protein FAM49B
IPI00022937	61	253190	4 (2)	3 (2)	0.03	Tax_Id=9606 Gene_Symbol=F5 252 kDa protein
IPI00021167	61	34839	2 (2)	2 (2)	0.2	Tax_Id=9606 Gene_Symbol=PRKRA Isoform 1 of Interferon-inducible double stranded RNA-dependent protein kinase activator A
IPI00302925	60	60011	2 (2)	2 (2)	0.11	Tax_Id=9606 Gene_Symbol=CCT8 59 kDa protein
IPI00010248	60	35223	1 (1)	1 (1)	0.09	Tax_Id=9606 Gene_Symbol=SPG21 Isoform 1 of Maspardin
IPI00024145	59	30849	3 (3)	3 (3)	0.36	Tax_Id=9606 Gene_Symbol=VDAC2 Isoform 2 of Voltage-dependent anion-selective channel protein 2
IPI00015809	59	36916	3 (3)	3 (3)	0.29	Tax_Id=9606 Gene_Symbol=OSGEP Probable tRNA threonylcarbamoyladenosine biosynthesis protein OSGEP
IPI00552920	59	30591	1 (1)	1 (1)	0.11	Tax_Id=9606 Gene_Symbol=EXOSC8 Exosome complex component RRP43
IPI00760554	59	41236	5 (4)	4 (3)	0.36	Tax_Id=9606 Gene_Symbol=HLA-B;HLA-C;HLA-A;MICA;LOC441528 HLA class I histocompatibility antigen, A-69 alpha chain
IPI00292698	58	40032	3 (3)	3 (3)	0.27	Tax_Id=9606 Gene_Symbol=ADH6 Isoform 1 of Alcohol dehydrogenase 6
IPI00185919	58	123833	2 (2)	2 (2)	0.05	Tax_Id=9606 Gene_Symbol=LARP1 Isoform 1 of La-related protein 1
IPI00008557	57	63783	4 (3)	3 (2)	0.16	Tax_Id=9606 Gene_Symbol=IGF2BP1 Insulin-like growth factor 2 mRNA-binding protein 1
IPI00791573	57	38066	1 (1)	1 (1)	0.09	Tax_Id=9606 Gene_Symbol=SUGT1 Isoform 2 of Suppressor of G2 allele of SKP1 homolog
IPI00002412	56	34627	1 (1)	1 (1)	0.1	Tax_Id=9606 Gene_Symbol=PPT1 Palmitoyl-protein thioesterase 1
IPI00295849	56	37585	1 (1)	1 (1)	0.09	Tax_Id=9606 Gene_Symbol=RABGGTB Geranylgeranyl transferase type-2 subunit beta
IPI00027223	55	46915	7 (5)	5 (4)	0.4	Tax_Id=9606 Gene_Symbol=IDH1 Isocitrate dehydrogenase [NADP] cytoplasmic
IPI00843765	55	282906	2 (2)	2 (2)	0.02	Tax_Id=9606 Gene_Symbol=SPTAN1 Isoform 3 of Spectrin alpha chain, brain
IPI00419258	54	25049	3 (3)	3 (3)	0.46	Tax_Id=9606 Gene_Symbol=HMGB1 High mobility group protein B1
IPI00072377	54	33469	3 (2)	3 (2)	0.21	Tax_Id=9606 Gene_Symbol=SET Isoform 1 of Protein SET
IPI00014149	53	34982	1 (1)	1 (1)	0.09	Tax_Id=9606 Gene_Symbol=TTC35 Tetratricopeptide repeat protein 35
IPI00396378	53	37464	3 (3)	3 (3)	0.29	Tax_Id=9606 Gene_Symbol=HNRNPA2B1 Isoform B1 of Heterogeneous nuclear ribonucleoproteins A2/B1
IPI00186290	53	96246	3 (3)	3 (3)	0.11	Tax_Id=9606 Gene_Symbol=EEF2 Elongation factor 2
IPI00021439	53	42052	5 (4)	4 (4)	0.35	Tax_Id=9606 Gene_Symbol=ACTB Actin, cytoplasmic 1
IPI00003269	44	42318	3 (2)	2 (2)	0.16	Tax_Id=9606 Gene_Symbol=ACTBL2 Beta-actin-like protein 2
IPI00003482	53	36330	2 (1)	2 (1)	0.09	Tax_Id=9606 Gene_Symbol=DECR1 2,4-dienoyl-CoA reductase, mitochondrial
IPI00915869	53	27179	3 (2)	3 (2)	0.26	Tax_Id=9606 Gene_Symbol=MDH1 malate dehydrogenase, cytoplasmic isoform 3
IPI00219616	53	35325	3 (2)	3 (2)	0.2	Tax_Id=9606 Gene_Symbol=PRPS1 Ribose-phosphate pyrophosphokinase 1
IPI00303482	53	42543	2 (2)	2 (2)	0.16	Tax_Id=9606 Gene_Symbol=FGL1 Fibrinogen-like protein 1 precursor
IPI00012772	52	28235	1 (1)	1 (1)	0.12	Tax_Id=9606 Gene_Symbol=RPL8 60S ribosomal protein L8
IPI00003004	52	34904	3 (3)	3 (3)	0.31	Tax_Id=9606 Gene_Symbol=SLC25A22 Mitochondrial glutamate carrier 1
IPI00006408	52	33664	2 (2)	2 (2)	0.21	Tax_Id=9606 Gene_Symbol=NOSIP Nitric oxide synthase-interacting protein
IPI00021277	51	35140	1 (1)	1 (1)	0.09	Tax_Id=9606 Gene_Symbol=NUBP1 Isoform 1 of Cytosolic Fe-S cluster assembly factor NUBP1
IPI00013810	51	32202	1 (1)	1 (1)	0.1	Tax_Id=9606 Gene_Symbol=WBSCR22 Isoform 1 of Uncharacterized methyltransferase WBSCR22
IPI00301204	51	36195	1 (1)	1 (1)	0.09	Tax_Id=9606 Gene_Symbol=RDH13 Isoform 1 of Retinol dehydrogenase 13
IPI00013122	51	44953	1 (1)	1 (1)	0.07	Tax_Id=9606 Gene_Symbol=CDC37 Hsp90 co-chaperone Cdc37
IPI00384745	51	64674	2 (2)	2 (2)	0.1	Tax_Id=9606 Gene_Symbol=GNL1 Uncharacterized protein
IPI00220740	51	29617	3 (2)	3 (2)	0.24	Tax_Id=9606 Gene_Symbol=NPM1 Isoform 2 of Nucleophosmin
IPI00152695	51	35456	6 (3)	6 (3)	0.31	Tax_Id=9606 Gene_Symbol=WDR82 WD repeat-containing protein 82
IPI00005978	50	25461	3 (3)	3 (3)	0.45	Tax_Id=9606 Gene_Symbol=SRSF2 Serine/arginine-rich splicing factor 2
IPI00299517	50	47100	1 (1)	1 (1)	0.07	Tax_Id=9606 Gene_Symbol=FAM175B BRISC complex subunit Abro1
IPI00470805	50	198448	2 (1)	2 (1)	0.02	Tax_Id=9606 Gene_Symbol=MDC1 Isoform 2 of Mediator of DNA damage checkpoint protein 1
IPI00218236	48	37961	2 (2)	2 (2)	0.18	Tax_Id=9606 Gene_Symbol=PPP1CB Serine/threonine-protein phosphatase PP1-beta catalytic subunit
IPI00027423	31	39405	2 (2)	2 (2)	0.17	Tax_Id=9606 Gene_Symbol=PPP1CA serine/threonine-protein phosphatase PP1-alpha catalytic subunit isoform 3
IPI00220906	49	53584	1 (1)	1 (1)	0.06	Tax_Id=9606 Gene_Symbol=ACOT2 Isoform 1 of Acyl-coenzyme A thioesterase 2, mitochondrial
IPI00215965	49	38837	2 (2)	2 (2)	0.18	Tax_Id=9606 Gene_Symbol=HNRNPA1 Isoform A1-B of Heterogeneous nuclear ribonucleoprotein A1
IPI00470610	49	33958	3 (3)	3 (3)	0.32	Tax_Id=9606 Gene_Symbol=PYCR2 Pyrroline-5-carboxylate reductase 2
IPI00305692	49	32630	2 (1)	2 (1)	0.1	Tax_Id=9606 Gene_Symbol=TXNL1 Thioredoxin-like protein 1
IPI00290439	49	73022	1 (1)	1 (1)	0.04	Tax_Id=9606 Gene_Symbol=SRPK1 cDNA FLJ58405, highly similar to Serine/threonine-protein kinase SRPK1
IPI00009659	49	36991	2 (2)	2 (2)	0.19	Tax_Id=9606 Gene_Symbol=RPRD1B Regulation of nuclear pre-mRNA domain-containing protein 1B
IPI00470626	48	34941	2 (2)	2 (2)	0.2	Tax_Id=9606 Gene_Symbol=NTAN1 Protein N-terminal asparagine amidohydrolase
IPI00419575	48	36808	4 (4)	3 (3)	0.41	Tax_Id=9606 Gene_Symbol=GET4 Uncharacterised protein family UPF0363 protein
IPI00783097	48	83854	2 (2)	2 (2)	0.08	Tax_Id=9606 Gene_Symbol=GARS Glycyl-tRNA synthetase
IPI00003377	48	27578	2 (2)	2 (2)	0.26	Tax_Id=9606 Gene_Symbol=SRSF7 Isoform 1 of Serine/arginine-rich splicing factor 7
IPI00031812	48	35903	3 (3)	3 (3)	0.3	Tax_Id=9606 Gene_Symbol=YBX1 Nuclease-sensitive element-binding protein 1
IPI00301021	48	32215	2 (2)	2 (2)	0.22	Tax_Id=9606 Gene_Symbol=SSR1 Isoform 1 of Translocon-associated protein subunit alpha
IPI00005160	48	41722	2 (2)	2 (2)	0.16	Tax_Id=9606 Gene_Symbol=ARPC1B;ARPC1A Actin-related protein 2/3 complex subunit 1B
IPI00031107	47	37467	1 (1)	1 (1)	0.09	Tax_Id=9606 Gene_Symbol=HSDL2 Isoform 2 of Hydroxysteroid dehydrogenase-like protein 2
IPI00008289	47	36514	2 (2)	2 (2)	0.19	Tax_Id=9606 Gene_Symbol=BRCC3 36 kDa protein
IPI00294398	47	34329	3 (2)	3 (2)	0.2	Tax_Id=9606 Gene_Symbol=HADH Isoform 1 of Hydroxyacyl-coenzyme A dehydrogenase, mitochondrial
IPI00101600	47	61322	1 (1)	1 (1)	0.05	Tax_Id=9606 Gene_Symbol=CWF19L1 Isoform 1 of CWF19-like protein 1
IPI00024364	46	103771	2 (1)	2 (1)	0.03	Tax_Id=9606 Gene_Symbol=TNPO1 Isoform 1 of Transportin-1
IPI00063242	46	28231	3 (3)	3 (3)	0.4	Tax_Id=9606 Gene_Symbol=PGAM5 Isoform 2 of Serine/threonine-protein phosphatase PGAM5, mitochondrial
IPI00013485	46	31590	3 (3)	3 (3)	0.35	Tax_Id=9606 Gene_Symbol=RPS2 40S ribosomal protein S2
IPI00000875	46	56456	1 (1)	1 (1)	0.06	Tax_Id=9606 Gene_Symbol=EEF1G cDNA FLJ56389, highly similar to Elongation factor 1-gamma
IPI00290192	46	33716	1 (1)	1 (1)	0.1	Tax_Id=9606 Gene_Symbol=RNASEH2A Ribonuclease H2 subunit A
IPI00026781	45	275877	4 (4)	4 (4)	0.05	Tax_Id=9606 Gene_Symbol=FASN Fatty acid synthase
IPI00293564	45	34794	1 (1)	1 (1)	0.1	Tax_Id=9606 Gene_Symbol=HMGCL Hydroxymethylglutaryl-CoA lyase, mitochondrial
IPI00217030	45	29807	1 (1)	1 (1)	0.11	Tax_Id=9606 Gene_Symbol=RPS4X 40S ribosomal protein S4, X isoform
IPI00029046	45	32385	2 (2)	2 (2)	0.22	Tax_Id=9606 Gene_Symbol=MLEC Malectin
IPI00290461	45	29159	1 (1)	1 (1)	0.11	Tax_Id=9606 Gene_Symbol=EIF3J Eukaryotic translation initiation factor 3 subunit J
IPI00015905	44	32996	3 (3)	3 (3)	0.33	Tax_Id=9606 Gene_Symbol=EXOSC2 Exosome complex component RRP4
IPI00550766	44	53035	1 (1)	1 (1)	0.06	Tax_Id=9606 Gene_Symbol=RRP1 Ribosomal RNA processing protein 1 homolog A
IPI00166784	44	28257	3 (2)	2 (2)	0.25	Tax_Id=9606 Gene_Symbol=NSMCE2 E3 SUMO-protein ligase NSE2
IPI00014361	44	36098	2 (2)	2 (2)	0.19	Tax_Id=9606 Gene_Symbol=TSTA3 GDP-L-fucose synthase
IPI00299573	44	30148	1 (1)	1 (1)	0.11	Tax_Id=9606 Gene_Symbol=RPL7A;SNORD24 60S ribosomal protein L7a
IPI00385575	43	30256	2 (2)	2 (2)	0.23	Tax_Id=9606 Gene_Symbol=PHYHD1 Isoform 2 of Phytanoyl-CoA dioxygenase domain-containing protein 1
IPI00021728	43	38706	2 (2)	2 (2)	0.18	Tax_Id=9606 Gene_Symbol=EIF2S2 Eukaryotic translation initiation factor 2 subunit 2
IPI00107104	43	26155	1 (1)	1 (1)	0.13	Tax_Id=9606 Gene_Symbol=CXorf26 UPF0368 protein Cxorf26
IPI00018262	43	26917	2 (1)	2 (1)	0.12	Tax_Id=9606 Gene_Symbol=ANP32C Acidic leucine-rich nuclear phosphoprotein 32 family member C
IPI00018288	43	31764	2 (1)	2 (1)	0.1	Tax_Id=9606 Gene_Symbol=POLR2C DNA-directed RNA polymerase II subunit RPB3
IPI00479217	42	89665	4 (3)	3 (3)	0.11	Tax_Id=9606 Gene_Symbol=HNRNPU Isoform Short of Heterogeneous nuclear ribonucleoprotein U
IPI00169383	42	44985	2 (2)	2 (2)	0.15	Tax_Id=9606 Gene_Symbol=PGK1 Phosphoglycerate kinase 1
IPI00064848	42	37513	1 (1)	1 (1)	0.09	Tax_Id=9606 Gene_Symbol=B3GALT6 Beta-1,3-galactosyltransferase 6
IPI00215911	42	35931	3 (1)	3 (1)	0.09	Tax_Id=9606 Gene_Symbol=APEX1 DNA-(apurinic or apyrimidinic site) lyase
IPI00005614	42	275237	1 (1)	1 (1)	0.01	Tax_Id=9606 Gene_Symbol=SPTBN1 Isoform Long of Spectrin beta chain, brain 1
IPI00003479	42	41762	6 (2)	4 (1)	0.16	Tax_Id=9606 Gene_Symbol=MAPK1 Mitogen-activated protein kinase 1
IPI00012345	42	39677	2 (2)	2 (2)	0.17	Tax_Id=9606 Gene_Symbol=SRSF6 Isoform SRP55-1 of Serine/arginine-rich splicing factor 6
IPI00004459	40	35499	2 (2)	2 (2)	0.2	Tax_Id=9606 Gene_Symbol=DIMT1 Probable dimethyladenosine transferase
IPI00071318	41	44100	1 (1)	1 (1)	0.07	Tax_Id=9606 Gene_Symbol=LUC7L Isoform 1 of Putative RNA-binding protein Luc7-like 1
IPI00021891	41	52106	2 (2)	2 (2)	0.13	Tax_Id=9606 Gene_Symbol=FGG Isoform Gamma-B of Fibrinogen gamma chain
IPI00790440	41	34653	3 (2)	3 (2)	0.2	Tax_Id=9606 Gene_Symbol=NT5C3L cytosolic 5'-nucleotidase III-like protein
IPI00012382	41	31259	2 (2)	2 (2)	0.22	Tax_Id=9606 Gene_Symbol=SNRPA U1 small nuclear ribonucleoprotein A
IPI00008998	41	43360	1 (1)	1 (1)	0.08	Tax_Id=9606 Gene_Symbol=PTPLAD1 3-hydroxyacyl-CoA dehydratase 3
IPI00007928	41	274738	2 (2)	2 (2)	0.02	Tax_Id=9606 Gene_Symbol=PRPF8 Pre-mRNA-processing-splicing factor 8
IPI00019269	40	33731	4 (2)	3 (2)	0.21	Tax_Id=9606 Gene_Symbol=WDR61 WD repeat-containing protein 61
IPI00027794	40	31582	1 (1)	1 (1)	0.11	Tax_Id=9606 Gene_Symbol=C11orf68 Isoform 2 of UPF0696 protein C11orf68
IPI00031629	40	27711	2 (2)	2 (2)	0.25	Tax_Id=9606 Gene_Symbol=PDCL3 Phosducin-like protein 3
IPI00216293	38	33636	4 (2)	4 (2)	0.21	Tax_Id=9606 Gene_Symbol=TST Thiosulfate sulfurtransferase
IPI00005613	39	28368	1 (1)	1 (1)	0.12	Tax_Id=9606 Gene_Symbol=U2AF1 Splicing factor U2AF 35 kDa subunit
IPI00026970	39	120409	2 (2)	2 (2)	0.06	Tax_Id=9606 Gene_Symbol=SUPT16H FACT complex subunit SPT16
IPI00025815	39	45305	1 (1)	1 (1)	0.07	Tax_Id=9606 Gene_Symbol=TARDBP Isoform 2 of TAR DNA-binding protein 43
IPI00410714	38	15305	2 (2)	1 (1)	0.49	Tax_Id=9606 Gene_Symbol=HBA2;HBA1 Hemoglobin subunit alpha
IPI00305978	38	40020	3 (2)	3 (2)	0.17	Tax_Id=9606 Gene_Symbol=AKR7A2 Aflatoxin B1 aldehyde reductase member 2
IPI00298535	38	36429	3 (2)	2 (1)	0.09	Tax_Id=9606 Gene_Symbol=GDPD1 Isoform 1 of Glycerophosphodiester phosphodiesterase domain-containing protein 1
IPI00022443	38	70458	1 (1)	1 (1)	0.05	Tax_Id=9606 Gene_Symbol=AFP Alpha-fetoprotein
IPI00014592	38	40964	1 (1)	1 (1)	0.08	Tax_Id=9606 Gene_Symbol=CHAD Chondroadherin
IPI00746777	37	40554	2 (2)	2 (2)	0.17	Tax_Id=9606 Gene_Symbol=ADH5;ADH5P4 Alcohol dehydrogenase class-3
IPI00293817	37	35066	1 (1)	1 (1)	0.09	Tax_Id=9606 Gene_Symbol=NAPG Gamma-soluble NSF attachment protein
IPI00217952	37	79555	2 (2)	2 (2)	0.08	Tax_Id=9606 Gene_Symbol=GFPT1 Isoform 1 of Glucosamine--fructose-6-phosphate aminotransferase [isomerizing] 1
IPI00001466	37	109932	2 (2)	2 (2)	0.06	Tax_Id=9606 Gene_Symbol=EML4 Echinoderm microtubule-associated protein-like 4
IPI00165360	35	33443	3 (2)	3 (2)	0.21	Tax_Id=9606 Gene_Symbol=MPST 3-mercaptopyruvate sulfurtransferase
IPI00218466	37	53371	2 (1)	2 (1)	0.06	Tax_Id=9606 Gene_Symbol=SEC61A1 cDNA FLJ59739, highly similar to Protein transport protein Sec61 subunit alpha isoform 1
IPI00294536	37	40095	1 (1)	1 (1)	0.08	Tax_Id=9606 Gene_Symbol=STRAP cDNA FLJ51909, highly similar to Serine-threonine kinase receptor-associatedprotein
IPI00419373	37	39799	1 (1)	1 (1)	0.08	Tax_Id=9606 Gene_Symbol=HNRNPA3 Isoform 1 of Heterogeneous nuclear ribonucleoprotein A3
IPI00031461	37	51577	4 (3)	4 (3)	0.2	Tax_Id=9606 Gene_Symbol=GDI2 cDNA FLJ60299, highly similar to Rab GDP dissociation inhibitor beta
IPI00062336	36	33124	1 (1)	1 (1)	0.1	Tax_Id=9606 Gene_Symbol=RPRD1A Isoform 2 of Regulation of nuclear pre-mRNA domain-containing protein 1A
IPI00012970	36	35806	1 (1)	1 (1)	0.09	Tax_Id=9606 Gene_Symbol=PPP6C Isoform 1 of Serine/threonine-protein phosphatase 6 catalytic subunit
IPI00032826	36	41477	3 (1)	3 (1)	0.08	Tax_Id=9606 Gene_Symbol=ST13 Hsc70-interacting protein
IPI00221209	36	33430	1 (1)	1 (1)	0.1	Tax_Id=9606 Gene_Symbol=STX2 Isoform 1 of Syntaxin-2
IPI00030250	36	39764	1 (1)	1 (1)	0.08	Tax_Id=9606 Gene_Symbol=ELAVL2 Isoform 1 of ELAV-like protein 2
IPI00783039	36	33158	1 (1)	1 (1)	0.1	Tax_Id=9606 Gene_Symbol=KCTD10 Isoform 2 of BTB/POZ domain-containing adapter for CUL3-mediated RhoA degradation protein 3
IPI00065063	36	34458	2 (2)	2 (2)	0.2	Tax_Id=9606 Gene_Symbol=DHRS1 Dehydrogenase/reductase SDR family member 1
IPI00011550	35	44389	3 (2)	3 (2)	0.15	Tax_Id=9606 Gene_Symbol=ZCCHC3 Zinc finger CCHC domain-containing protein 3
IPI00002614	35	78901	1 (1)	1 (1)	0.04	Tax_Id=9606 Gene_Symbol=UVRAG UV radiation resistance-associated gene protein
IPI00784156	35	105398	3 (3)	3 (3)	0.1	Tax_Id=9606 Gene_Symbol=AP2B1 Isoform 1 of AP-2 complex subunit beta
IPI00305423	35	23527	2 (1)	2 (1)	0.14	Tax_Id=9606 Gene_Symbol=CHMP6 Charged multivesicular body protein 6
IPI00745792	35	37199	1 (1)	1 (1)	0.09	Tax_Id=9606 Gene_Symbol=NMRAL1 NmrA-like family domain containing 1
IPI00003833	35	33936	1 (1)	1 (1)	0.1	Tax_Id=9606 Gene_Symbol=MTCH2 Mitochondrial carrier homolog 2
IPI00395769	35	32917	3 (2)	3 (2)	0.21	Tax_Id=9606 Gene_Symbol=ATP5C1 Isoform Heart of ATP synthase subunit gamma, mitochondrial
IPI00790342	35	32928	2 (1)	2 (1)	0.1	Tax_Id=9606 Gene_Symbol=RPL6 60S ribosomal protein L6
IPI00295777	35	38171	1 (1)	1 (1)	0.09	Tax_Id=9606 Gene_Symbol=GPD1 Glycerol-3-phosphate dehydrogenase [NAD+], cytoplasmic
IPI00290561	34	35668	1 (1)	1 (1)	0.09	Tax_Id=9606 Gene_Symbol=SULT1C4 Sulfotransferase 1C4
IPI00549467	34	30988	1 (1)	1 (1)	0.11	Tax_Id=9606 Gene_Symbol=NIT2 Omega-amidase NIT2
IPI00006723	34	45001	4 (3)	4 (3)	0.24	Tax_Id=9606 Gene_Symbol=SNRNP40 cDNA FLJ56825, highly similar to WD repeat protein 57
IPI00396321	34	35308	2 (2)	2 (2)	0.2	Tax_Id=9606 Gene_Symbol=LRRC59 Leucine-rich repeat-containing protein 59
IPI00301202	34	41961	1 (1)	1 (1)	0.08	Tax_Id=9606 Gene_Symbol=MAGT1 magnesium transporter protein 1
IPI00550382	34	59666	1 (1)	1 (1)	0.06	Tax_Id=9606 Gene_Symbol=SLC29A1 cDNA FLJ33172 fis, clone ADRGL2002029, highly similar to Equilibrative nucleoside transporter 1
IPI00216308	33	30868	2 (1)	2 (1)	0.11	Tax_Id=9606 Gene_Symbol=VDAC1 Voltage-dependent anion-selective channel protein 1
IPI00008380	33	36142	1 (1)	1 (1)	0.09	Tax_Id=9606 Gene_Symbol=PPP2CA Serine/threonine-protein phosphatase 2A catalytic subunit alpha isoform
IPI00396279	33	170373	1 (1)	1 (1)	0.02	Tax_Id=9606 Gene_Symbol=CLASP1 Isoform 1 of CLIP-associating protein 1
IPI00008524	33	70854	1 (1)	1 (1)	0.05	Tax_Id=9606 Gene_Symbol=PABPC1 Isoform 1 of Polyadenylate-binding protein 1
IPI00179330	33	18296	1 (1)	1 (1)	0.18	Tax_Id=9606 Gene_Symbol=RPS27A Ubiquitin-40S ribosomal protein S27a
IPI00007682	33	68660	1 (1)	1 (1)	0.05	Tax_Id=9606 Gene_Symbol=ATP6V1A V-type proton ATPase catalytic subunit A
IPI00744627	33	34981	1 (1)	1 (1)	0.09	Tax_Id=9606 Gene_Symbol=PECR Peroxisomal trans-2-enoyl-CoA reductase
IPI00029817	33	45952	1 (1)	1 (1)	0.07	Tax_Id=9606 Gene_Symbol=NEU1 Sialidase-1
IPI00006932	33	54761	1 (1)	1 (1)	0.06	Tax_Id=9606 Gene_Symbol=LUC7L2 cDNA FLJ55988, highly similar to RNA-binding protein Luc7-like 2
IPI00021033	33	139733	1 (1)	1 (1)	0.02	Tax_Id=9606 Gene_Symbol=COL3A1 Isoform 1 of Collagen alpha-1(III) chain
IPI00009906	33	42816	1 (1)	1 (1)	0.08	Tax_Id=9606 Gene_Symbol=ARMCX3 Armadillo repeat-containing X-linked protein 3
IPI00105407	32	36225	2 (2)	2 (2)	0.19	Tax_Id=9606 Gene_Symbol=AKR1B10 Aldo-keto reductase family 1 member B10
IPI00008530	31	34423	3 (3)	3 (3)	0.32	Tax_Id=9606 Gene_Symbol=RPLP0 60S acidic ribosomal protein P0
IPI00642162	32	30739	2 (1)	2 (1)	0.11	Tax_Id=9606 Gene_Symbol=PPP1R3E Protein phosphatase 1 regulatory subunit 3E
IPI00061680	32	33445	2 (1)	2 (1)	0.1	Tax_Id=9606 Gene_Symbol=CCDC101 SAGA-associated factor 29 homolog
IPI00019463	32	62512	2 (1)	1 (1)	0.05	Tax_Id=9606 Gene_Symbol=EIF2AK2 Interferon-induced, double-stranded RNA-activated protein kinase
IPI00422254	32	39721	1 (1)	1 (1)	0.08	Tax_Id=9606 Gene_Symbol=AKAP7 A-kinase anchor protein 7 isoform gamma isoform gamma
IPI00022431	32	47567	1 (1)	1 (1)	0.07	Tax_Id=9606 Gene_Symbol=AHSG cDNA FLJ55606, highly similar to Alpha-2-HS-glycoprotein
IPI00168813	31	104770	3 (2)	3 (2)	0.06	Tax_Id=9606 Gene_Symbol=PTK7 Isoform 3 of Inactive tyrosine-protein kinase 7
IPI00104050	31	108658	2 (2)	2 (2)	0.06	Tax_Id=9606 Gene_Symbol=THRAP3 Thyroid hormone receptor-associated protein 3
IPI00099977	31	39860	1 (1)	1 (1)	0.08	Tax_Id=9606 Gene_Symbol=PDGFC Isoform 1 of Platelet-derived growth factor C
IPI00178692	31	32877	2 (1)	2 (1)	0.1	Tax_Id=9606 Gene_Symbol=ATG16L1 Uncharacterized protein
IPI00644361	31	34162	1 (1)	1 (1)	0.1	Tax_Id=9606 Gene_Symbol=NAT1 Arylamine N-acetyltransferase 1
IPI00644712	31	70084	1 (1)	1 (1)	0.05	Tax_Id=9606 Gene_Symbol=XRCC6 X-ray repair cross-complementing protein 6
IPI00008575	26	48311	2 (2)	2 (2)	0.14	Tax_Id=9606 Gene_Symbol=KHDRBS1 Isoform 1 of KH domain-containing, RNA-binding, signal transduction-associated protein 1
IPI00293057	30	41409	1 (1)	1 (1)	0.08	Tax_Id=9606 Gene_Symbol=CPB2 Isoform 2 of Carboxypeptidase B2
IPI00219068	30	39865	1 (1)	1 (1)	0.08	Tax_Id=9606 Gene_Symbol=NAA30 Isoform 1 of N-alpha-acetyltransferase 30, NatC catalytic subunit
IPI00009375	27	32707	2 (2)	2 (2)	0.21	Tax_Id=9606 Gene_Symbol=HAAO Isoform 1 of 3-hydroxyanthranilate 3,4-dioxygenase
IPI00018744	30	34568	1 (1)	1 (1)	0.1	Tax_Id=9606 Gene_Symbol=TRADD Tumor necrosis factor receptor type 1-associated DEATH domain protein
IPI00171611	30	15436	1 (1)	1 (1)	0.22	Tax_Id=9606 Gene_Symbol=HIST2H3D;HIST2H3A;HIST2H3C Histone H3.2
IPI00795030	30	46277	1 (1)	1 (1)	0.07	Tax_Id=9606 Gene_Symbol=CERS6 Uncharacterized protein
IPI00001076	30	20977	1 (1)	1 (1)	0.16	Tax_Id=9606 Gene_Symbol=FRG1B Protein FRG1B
IPI00177940	30	37184	1 (1)	1 (1)	0.09	Tax_Id=9606 Gene_Symbol=RDH14 Retinol dehydrogenase 14
IPI00215871	30	19760	1 (1)	1 (1)	0.17	Tax_Id=9606 Gene_Symbol=POLR3H Isoform 2 of DNA-directed RNA polymerase III subunit RPC8
IPI00445339	30	40677	1 (1)	1 (1)	0.08	Tax_Id=9606 Gene_Symbol=MYOM3 cDNA FLJ43984 fis, clone TESTI4018886, weakly similar to M-protein, striated muscle
IPI00398131	29	27637	2 (2)	2 (2)	0.26	Tax_Id=9606 Gene_Symbol=LIN28B Isoform 1 of Protein lin-28 homolog B
IPI00022240	29	18216	1 (1)	1 (1)	0.19	Tax_Id=9606 Gene_Symbol=ISCU Isoform 1 of Iron-sulfur cluster assembly enzyme ISCU, mitochondrial
IPI00217357	29	133423	1 (1)	1 (1)	0.02	Tax_Id=9606 Gene_Symbol=CCAR1 Isoform 1 of Cell division cycle and apoptosis regulator protein 1
IPI00554788	29	48029	1 (1)	1 (1)	0.07	Tax_Id=9606 Gene_Symbol=KRT18 Keratin, type I cytoskeletal 18
IPI00470467	29	77097	1 (1)	1 (1)	0.04	Tax_Id=9606 Gene_Symbol=POR NADPH--cytochrome P450 reductase
IPI00386533	29	155450	1 (1)	1 (1)	0.02	Tax_Id=9606 Gene_Symbol=EIF4G1 Isoform E of Eukaryotic translation initiation factor 4 gamma 1
IPI00026824	28	41928	1 (1)	1 (1)	0.08	Tax_Id=9606 Gene_Symbol=HMOX2 Heme oxygenase 2
IPI00033025	28	50820	1 (1)	1 (1)	0.06	Tax_Id=9606 Gene_Symbol=SEPT7 Uncharacterized protein
IPI00643041	28	24579	2 (1)	2 (1)	0.14	Tax_Id=9606 Gene_Symbol=RANP1;RAN GTP-binding nuclear protein Ran
IPI00003865	28	71082	1 (1)	1 (1)	0.05	Tax_Id=9606 Gene_Symbol=HSPA8 Isoform 1 of Heat shock cognate 71 kDa protein
IPI00030739	28	21582	2 (1)	2 (1)	0.16	Tax_Id=9606 Gene_Symbol=APOM Apolipoprotein M
IPI00470580	28	33196	1 (1)	1 (1)	0.1	Tax_Id=9606 Gene_Symbol=GPN3 Isoform 1 of GPN-loop GTPase 3
IPI00552715	28	56908	1 (1)	1 (1)	0.06	Tax_Id=9606 Gene_Symbol=CCT3 T-complex protein 1 subunit gamma isoform c
IPI00100154	28	30490	1 (1)	1 (1)	0.11	Tax_Id=9606 Gene_Symbol=TOLLIP Toll-interacting protein
IPI00021435	28	49002	4 (2)	4 (2)	0.14	Tax_Id=9606 Gene_Symbol=PSMC2 26S protease regulatory subunit 7
IPI00008868	28	271665	1 (1)	1 (1)	0.01	Tax_Id=9606 Gene_Symbol=MAP1B Microtubule-associated protein 1B
IPI00290204	27	51583	3 (1)	3 (1)	0.06	Tax_Id=9606 Gene_Symbol=SNRNP70 Isoform 1 of U1 small nuclear ribonucleoprotein 70 kDa
IPI00413611	27	91125	1 (1)	1 (1)	0.04	Tax_Id=9606 Gene_Symbol=TOP1 DNA topoisomerase 1
IPI00007750	27	50634	1 (1)	1 (1)	0.07	Tax_Id=9606 Gene_Symbol=TUBA4A Tubulin alpha-4A chain
IPI00019912	27	80092	2 (2)	2 (2)	0.08	Tax_Id=9606 Gene_Symbol=HSD17B4 Peroxisomal multifunctional enzyme type 2
IPI00006987	27	96899	1 (1)	1 (1)	0.03	Tax_Id=9606 Gene_Symbol=DDX24 ATP-dependent RNA helicase DDX24
IPI00022213	27	42798	1 (1)	1 (1)	0.08	Tax_Id=9606 Gene_Symbol=PGC Gastricsin
IPI00185371	27	33830	1 (1)	1 (1)	0.1	Tax_Id=9606 Gene_Symbol=CCNYL1 Isoform 3 of Cyclin-Y-like protein 1
IPI00473011	27	16159	2 (1)	2 (1)	0.21	Tax_Id=9606 Gene_Symbol=HBD Hemoglobin subunit delta
IPI00305360	27	38206	3 (2)	3 (2)	0.18	Tax_Id=9606 Gene_Symbol=AGMAT Agmatinase, mitochondrial
IPI00021885	27	95656	2 (1)	2 (1)	0.03	Tax_Id=9606 Gene_Symbol=FGA Isoform 1 of Fibrinogen alpha chain
IPI00017763	26	44364	1 (1)	1 (1)	0.07	Tax_Id=9606 Gene_Symbol=NAP1L4 Uncharacterized protein
IPI00413641	26	36230	5 (3)	5 (3)	0.3	Tax_Id=9606 Gene_Symbol=AKR1B1 Aldose reductase
IPI00025353	26	50010	1 (1)	1 (1)	0.07	Tax_Id=9606 Gene_Symbol=TULP3 Tubby-related protein 3
IPI00032892	26	35020	1 (1)	1 (1)	0.09	Tax_Id=9606 Gene_Symbol=GGPS1 Geranylgeranyl pyrophosphate synthase
IPI00328737	26	100400	1 (1)	1 (1)	0.03	Tax_Id=9606 Gene_Symbol=ZNF598 Isoform 1 of Zinc finger protein 598
IPI00029679	26	19821	1 (1)	1 (1)	0.17	Tax_Id=9606 Gene_Symbol=ERPL1 Endogenous retroviral gene (Fragment)
IPI00030023	26	33616	1 (1)	1 (1)	0.1	Tax_Id=9606 Gene_Symbol=HNMT Histamine N-methyltransferase
IPI00465248	26	47481	4 (2)	3 (2)	0.14	Tax_Id=9606 Gene_Symbol=ENO1 Isoform alpha-enolase of Alpha-enolase
IPI00003052	26	39528	1 (1)	1 (1)	0.08	Tax_Id=9606 Gene_Symbol=GRTP1 cDNA FLJ55860, highly similar to Homo sapiens growth hormone regulated TBC protein 1 (GRTP1), mRNA
IPI00008986	25	55659	2 (2)	2 (2)	0.12	Tax_Id=9606 Gene_Symbol=SLC7A5 Large neutral amino acids transporter small subunit 1
IPI00014198	25	32428	1 (1)	1 (1)	0.1	Tax_Id=9606 Gene_Symbol=EXOSC7 Exosome complex component RRP42
IPI00016786	25	21587	1 (1)	1 (1)	0.16	Tax_Id=9606 Gene_Symbol=CDC42 Isoform 2 of Cell division control protein 42 homolog
IPI00031581	25	35119	1 (1)	1 (1)	0.09	Tax_Id=9606 Gene_Symbol=WDR83 WD repeat domain-containing protein 83
IPI00003918	25	47953	4 (1)	3 (1)	0.07	Tax_Id=9606 Gene_Symbol=RPL4 60S ribosomal protein L4
IPI00018931	25	92447	2 (1)	2 (1)	0.04	Tax_Id=9606 Gene_Symbol=VPS35 Vacuolar protein sorting-associated protein 35
IPI00016589	25	147441	1 (1)	1 (1)	0.02	Tax_Id=9606 Gene_Symbol=USP19 Isoform 1 of Ubiquitin carboxyl-terminal hydrolase 19
IPI00007074	25	59448	2 (1)	2 (1)	0.06	Tax_Id=9606 Gene_Symbol=YARS Tyrosyl-tRNA synthetase, cytoplasmic
IPI00218539	24	182937	1 (1)	1 (1)	0.02	Tax_Id=9606 Gene_Symbol=COL11A1 Isoform B of Collagen alpha-1(XI) chain
IPI00019018	24	46718	1 (1)	1 (1)	0.07	Tax_Id=9606 Gene_Symbol=TM7SF2 Isoform 1 of Delta(14)-sterol reductase
IPI00023876	24	33859	1 (1)	1 (1)	0.1	Tax_Id=9606 Gene_Symbol=CASP6 Isoform Alpha of Caspase-6
IPI00059764	24	20867	1 (1)	1 (1)	0.16	Tax_Id=9606 Gene_Symbol=ZNF428 Isoform 1 of Zinc finger protein 428
IPI00300094	24	75863	1 (1)	1 (1)	0.04	Tax_Id=9606 Gene_Symbol=LSG1 Large subunit GTPase 1 homolog
IPI00032597	23	37541	1 (1)	1 (1)	0.09	Tax_Id=9606 Gene_Symbol=RBMX2 RNA-binding motif protein, X-linked 2
IPI00003921	23	97528	1 (1)	1 (1)	0.03	Tax_Id=9606 Gene_Symbol=EPB41 Isoform 1 of Protein 4.1
IPI00215998	23	26474	1 (1)	1 (1)	0.13	Tax_Id=9606 Gene_Symbol=CD63 CD63 antigen
IPI00010204	22	19546	1 (1)	1 (1)	0.17	Tax_Id=9606 Gene_Symbol=SRSF3 Serine/arginine-rich splicing factor 3
IPI00295081	22	51480	1 (1)	1 (1)	0.06	Tax_Id=9606 Gene_Symbol=TUBG1 Tubulin gamma-1 chain
IPI00328415	22	34441	1 (1)	1 (1)	0.1	Tax_Id=9606 Gene_Symbol=CYB5R3 Isoform 1 of NADH-cytochrome b5 reductase 3
IPI00025830	22	72237	1 (1)	1 (1)	0.05	Tax_Id=9606 Gene_Symbol=WEE1 Wee1-like protein kinase
IPI00745955	22	34887	1 (1)	1 (1)	0.1	Tax_Id=9606 Gene_Symbol=EBNA1BP2 Probable rRNA-processing protein EBP2
IPI00306543	21	34632	2 (1)	2 (1)	0.1	Tax_Id=9606 Gene_Symbol=GDF15 Growth/differentiation factor 15
IPI00419585	21	18229	1 (1)	1 (1)	0.19	Tax_Id=9606 Gene_Symbol=PPIA Peptidyl-prolyl cis-trans isomerase A
IPI00375236	21	84945	1 (1)	1 (1)	0.04	Tax_Id=9606 Gene_Symbol=PDE4D Isoform 5 of cAMP-specific 3',5'-cyclic phosphodiesterase 4D
IPI00007138	21	108414	2 (1)	2 (1)	0.03	Tax_Id=9606 Gene_Symbol=DLGAP4 Isoform 2 of Disks large-associated protein 4
IPI00294158	20	33692	1 (1)	1 (1)	0.1	Tax_Id=9606 Gene_Symbol=BLVRA Biliverdin reductase A
IPI00103028	20	47454	1 (1)	1 (1)	0.07

## Sheet: Sheet7
	Score	Mass	Matches	Sequences	emPAI
IPI00026781	2125	275877	145 (125)	53 (48)	1.15	Tax_Id=9606 Gene_Symbol=FASN Fatty acid synthase
IPI00002894	81	125035	4 (3)	3 (3)	0.08	Tax_Id=9606 Gene_Symbol=POLD1 DNA polymerase delta catalytic subunit
IPI00844578	571	142181	41 (34)	23 (21)	0.81	Tax_Id=9606 Gene_Symbol=DHX9 ATP-dependent RNA helicase A
IPI00184330	352	102516	22 (21)	17 (16)	0.65	Tax_Id=9606 Gene_Symbol=MCM2 DNA replication licensing factor MCM2
IPI00000873	337	141642	19 (16)	17 (15)	0.44	Tax_Id=9606 Gene_Symbol=VARS Valyl-tRNA synthetase
IPI00300371	311	136575	18 (16)	14 (12)	0.39	Tax_Id=9606 Gene_Symbol=SF3B3 Isoform 1 of Splicing factor 3B subunit 3
IPI00006025	304	110721	20 (20)	17 (17)	0.74	Tax_Id=9606 Gene_Symbol=SART3 Isoform 1 of Squamous cell carcinoma antigen recognized by T-cells 3
IPI00100160	301	137999	27 (21)	21 (16)	0.52	Tax_Id=9606 Gene_Symbol=CAND1 Isoform 1 of Cullin-associated NEDD8-dissociated protein 1
IPI00012837	280	110358	14 (13)	13 (12)	0.46	Tax_Id=9606 Gene_Symbol=KIF5B Kinesin-1 heavy chain
IPI00007402	268	120751	12 (12)	10 (10)	0.34	Tax_Id=9606 Gene_Symbol=IPO7 Importin-7
IPI00103994	251	135577	15 (13)	12 (11)	0.36	Tax_Id=9606 Gene_Symbol=LARS Leucyl-tRNA synthetase, cytoplasmic
IPI00298994	249	271766	13 (11)	12 (10)	0.14	Tax_Id=9606 Gene_Symbol=TLN1 Talin-1
IPI00645078	245	118858	16 (13)	13 (11)	0.38	Tax_Id=9606 Gene_Symbol=UBA1 Ubiquitin-like modifier-activating enzyme 1
IPI00640703	228	138332	20 (19)	14 (14)	0.45	Tax_Id=9606 Gene_Symbol=XPO5 Exportin-5
IPI00020416	216	139745	16 (14)	15 (13)	0.35	Tax_Id=9606 Gene_Symbol=TPP2 Tripeptidyl-peptidase 2
IPI00291175	212	117220	17 (14)	16 (13)	0.43	Tax_Id=9606 Gene_Symbol=VCL Isoform 1 of Vinculin
IPI00382470	200	98670	12 (11)	10 (9)	0.39	Tax_Id=9606 Gene_Symbol=HSP90AA1 Isoform 2 of Heat shock protein HSP 90-alpha
IPI00414676	152	83554	12 (11)	10 (9)	0.47	Tax_Id=9606 Gene_Symbol=HSP90AB1 Heat shock protein HSP 90-beta
IPI00299402	188	130293	14 (12)	12 (10)	0.35	Tax_Id=9606 Gene_Symbol=PC Pyruvate carboxylase, mitochondrial
IPI00001466	176	109932	16 (13)	14 (11)	0.38	Tax_Id=9606 Gene_Symbol=EML4 Echinoderm microtubule-associated protein-like 4
IPI00003965	175	129304	21 (16)	18 (14)	0.45	Tax_Id=9606 Gene_Symbol=USP7 Ubiquitin carboxyl-terminal hydrolase 7
IPI01025580	173	2269	39 (27)	1 (1)	1.81	Tax_Id=9606 Gene_Symbol=- Possible J 56 gene segment (Fragment)
IPI00328753	168	156464	11 (10)	11 (10)	0.23	Tax_Id=9606 Gene_Symbol=KTN1 Isoform 1 of Kinectin
IPI00220327	164	66170	11 (11)	9 (9)	0.7	Tax_Id=9606 Gene_Symbol=KRT1 Keratin, type II cytoskeletal 1
IPI00021304	93	66110	7 (6)	7 (6)	0.34	Tax_Id=9606 Gene_Symbol=KRT2 Keratin, type II cytoskeletal 2 epidermal
IPI00293665	52	60315	2 (2)	2 (2)	0.11	Tax_Id=9606 Gene_Symbol=KRT6B Keratin, type II cytoskeletal 6B
IPI00024067	154	193260	11 (10)	10 (9)	0.18	Tax_Id=9606 Gene_Symbol=CLTC Isoform 1 of Clathrin heavy chain 1
IPI00021290	148	121674	9 (9)	9 (9)	0.27	Tax_Id=9606 Gene_Symbol=ACLY ATP-citrate synthase
IPI00007752	147	50255	9 (9)	7 (7)	0.77	Tax_Id=9606 Gene_Symbol=TUBB2C Tubulin beta-2C chain
IPI00645452	119	48135	8 (8)	6 (6)	0.59	Tax_Id=9606 Gene_Symbol=TUBB Uncharacterized protein
IPI00013079	147	107913	7 (6)	7 (6)	0.2	Tax_Id=9606 Gene_Symbol=EMILIN1 EMILIN-1
IPI00159899	146	129915	9 (9)	8 (8)	0.22	Tax_Id=9606 Gene_Symbol=ANKFY1 Isoform 1 of Ankyrin repeat and FYVE domain-containing protein 1
IPI00293464	145	128142	13 (11)	12 (10)	0.32	Tax_Id=9606 Gene_Symbol=DDB1 DNA damage-binding protein 1
IPI00296099	141	133291	10 (8)	9 (7)	0.18	Tax_Id=9606 Gene_Symbol=THBS1 Thrombospondin-1
IPI00009865	141	59020	9 (9)	8 (8)	0.54	Tax_Id=9606 Gene_Symbol=KRT10 Keratin, type I cytoskeletal 10
IPI00384444	78	51872	5 (4)	5 (4)	0.28	Tax_Id=9606 Gene_Symbol=KRT14 Keratin, type I cytoskeletal 14
IPI00027442	138	107484	6 (6)	5 (5)	0.2	Tax_Id=9606 Gene_Symbol=AARS Alanyl-tRNA synthetase, cytoplasmic
IPI00018953	138	88907	11 (11)	9 (9)	0.49	Tax_Id=9606 Gene_Symbol=DPP4 Dipeptidyl peptidase 4
IPI00297178	137	119816	11 (7)	9 (7)	0.21	Tax_Id=9606 Gene_Symbol=DHX16 119 kDa protein
IPI00376344	137	132928	14 (10)	14 (10)	0.27	Tax_Id=9606 Gene_Symbol=MYO1B Isoform 1 of Myosin-Ib
IPI00034049	137	125578	12 (10)	11 (9)	0.26	Tax_Id=9606 Gene_Symbol=UPF1 Isoform 1 of Regulator of nonsense transcripts 1
IPI00647217	136	118756	10 (8)	9 (8)	0.24	Tax_Id=9606 Gene_Symbol=SKIV2L2 Superkiller viralicidic activity 2-like 2
IPI00006482	135	114135	11 (8)	10 (7)	0.25	Tax_Id=9606 Gene_Symbol=ATP1A1 Isoform Long of Sodium/potassium-transporting ATPase subunit alpha-1
IPI00302840	62	113102	4 (4)	4 (4)	0.12	Tax_Id=9606 Gene_Symbol=ATP1A3 Sodium/potassium-transporting ATPase subunit alpha-3
IPI00218342	134	108165	10 (8)	9 (8)	0.27	Tax_Id=9606 Gene_Symbol=MTHFD1 C-1-tetrahydrofolate synthase, cytoplasmic
IPI00026970	131	120409	8 (7)	8 (7)	0.21	Tax_Id=9606 Gene_Symbol=SUPT16H FACT complex subunit SPT16
IPI00016910	128	105962	13 (10)	10 (8)	0.31	Tax_Id=9606 Gene_Symbol=EIF3C;EIF3CL Eukaryotic translation initiation factor 3 subunit C
IPI00010697	127	127751	9 (7)	9 (7)	0.19	Tax_Id=9606 Gene_Symbol=ITGA6 Isoform Alpha-6X1X2B of Integrin alpha-6
IPI00409671	122	103197	8 (7)	8 (7)	0.24	Tax_Id=9606 Gene_Symbol=DDX42 Isoform 1 of ATP-dependent RNA helicase DDX42
IPI00295857	122	139797	10 (9)	9 (9)	0.23	Tax_Id=9606 Gene_Symbol=COPA Isoform 1 of Coatomer subunit alpha
IPI00021129	120	121815	11 (8)	11 (8)	0.24	Tax_Id=9606 Gene_Symbol=AP3B1 Isoform 1 of AP-3 complex subunit beta-1
IPI00029012	119	166867	13 (9)	11 (8)	0.19	Tax_Id=9606 Gene_Symbol=EIF3A Eukaryotic translation initiation factor 3 subunit A
IPI00444262	114	65979	8 (8)	6 (6)	0.34	Tax_Id=9606 Gene_Symbol=NCL cDNA FLJ45706 fis, clone FEBRA2028457, highly similar to Nucleolin
IPI00329672	114	127531	7 (6)	7 (6)	0.16	Tax_Id=9606 Gene_Symbol=MYO1E Myosin-Ie
IPI00296337	111	473749	13 (9)	13 (9)	0.06	Tax_Id=9606 Gene_Symbol=PRKDC Isoform 1 of DNA-dependent protein kinase catalytic subunit
IPI00024661	108	119789	10 (8)	8 (6)	0.21	Tax_Id=9606 Gene_Symbol=SEC24C Protein transport protein Sec24C
IPI00644127	108	145718	7 (6)	7 (6)	0.14	Tax_Id=9606 Gene_Symbol=IARS Isoleucyl-tRNA synthetase, cytoplasmic
IPI00289334	107	280157	10 (7)	10 (7)	0.08	Tax_Id=9606 Gene_Symbol=FLNB Isoform 1 of Filamin-B
IPI00021695	106	139637	4 (3)	4 (3)	0.07	Tax_Id=9606 Gene_Symbol=ATP2B1 Isoform D of Plasma membrane calcium-transporting ATPase 1
IPI00012490	76	139030	4 (3)	4 (3)	0.07	Tax_Id=9606 Gene_Symbol=ATP2B4 Isoform XD of Plasma membrane calcium-transporting ATPase 4
IPI00014235	104	111594	6 (5)	6 (5)	0.16	Tax_Id=9606 Gene_Symbol=RAB3GAP1 Isoform 1 of Rab3 GTPase-activating protein catalytic subunit
IPI00552715	103	56908	5 (4)	5 (4)	0.25	Tax_Id=9606 Gene_Symbol=CCT3 T-complex protein 1 subunit gamma isoform c
IPI00413611	101	91125	6 (4)	6 (4)	0.15	Tax_Id=9606 Gene_Symbol=TOP1 DNA topoisomerase 1
IPI00302592	100	282581	14 (10)	14 (10)	0.12	Tax_Id=9606 Gene_Symbol=FLNA Isoform 2 of Filamin-A
IPI00026089	98	146479	7 (4)	7 (4)	0.09	Tax_Id=9606 Gene_Symbol=SF3B1 Splicing factor 3B subunit 1
IPI00783987	98	188569	13 (11)	13 (11)	0.21	Tax_Id=9606 Gene_Symbol=C3 Complement C3 (Fragment)
IPI00412224	97	138423	6 (5)	6 (5)	0.12	Tax_Id=9606 Gene_Symbol=WDR11 WD repeat-containing protein 11
IPI00024773	97	119300	8 (5)	8 (5)	0.14	Tax_Id=9606 Gene_Symbol=FARP1 Isoform 1 of FERM, RhoGEF and pleckstrin domain-containing protein 1
IPI00220644	96	58538	6 (6)	6 (6)	0.39	Tax_Id=9606 Gene_Symbol=PKM2 Isoform M1 of Pyruvate kinase isozymes M1/M2
IPI00022744	96	111145	11 (10)	11 (10)	0.34	Tax_Id=9606 Gene_Symbol=CSE1L Isoform 1 of Exportin-2
IPI00221106	95	100279	7 (5)	5 (3)	0.14	Tax_Id=9606 Gene_Symbol=SF3B2 Splicing factor 3B subunit 2
IPI00186290	94	96246	9 (7)	9 (7)	0.26	Tax_Id=9606 Gene_Symbol=EEF2 Elongation factor 2
IPI00908389	94	23196	3 (3)	2 (2)	0.31	Tax_Id=9606 Gene_Symbol=EEF1G cDNA FLJ59991, highly similar to Elongation factor 1-gamma
IPI00019359	93	62255	5 (4)	4 (3)	0.23	Tax_Id=9606 Gene_Symbol=KRT9 Keratin, type I cytoskeletal 9
IPI00305461	93	107015	4 (3)	3 (2)	0.06	Tax_Id=9606 Gene_Symbol=ITIH2 Inter-alpha (Globulin) inhibitor H2, isoform CRA_a
IPI00301346	92	129242	11 (6)	10 (5)	0.16	Tax_Id=9606 Gene_Symbol=POLR3B DNA-directed RNA polymerase III subunit RPC2
IPI00297211	91	122513	8 (5)	8 (5)	0.14	Tax_Id=9606 Gene_Symbol=SMARCA5 SWI/SNF-related matrix-associated actin-dependent regulator of chromatin subfamily A member 5
IPI00216046	70	124932	10 (6)	10 (6)	0.17	Tax_Id=9606 Gene_Symbol=SMARCA1 SWI/SNF related, matrix associated, actin dependent regulator of chromatin, subfamily a, member 1, isoform CRA_d
IPI00329528	91	170668	9 (7)	8 (6)	0.14	Tax_Id=9606 Gene_Symbol=VPRBP Isoform 1 of Protein VPRBP
IPI00220194	91	54391	5 (5)	5 (5)	0.34	Tax_Id=9606 Gene_Symbol=SLC2A1 Solute carrier family 2, facilitated glucose transporter member 1
IPI00413265	88	129980	6 (4)	6 (4)	0.1	Tax_Id=9606 Gene_Symbol=SMC5 Structural maintenance of chromosomes protein 5
IPI00737638	88	75251	4 (4)	4 (4)	0.19	Tax_Id=9606 Gene_Symbol=FAM169A Isoform 1 of Protein FAM169A
IPI00644231	87	146742	10 (7)	8 (5)	0.17	Tax_Id=9606 Gene_Symbol=CYFIP1 Isoform 1 of Cytoplasmic FMR1-interacting protein 1
IPI00217563	86	91664	5 (5)	5 (5)	0.19	Tax_Id=9606 Gene_Symbol=ITGB1 Isoform Beta-1A of Integrin beta-1
IPI00003802	84	131742	3 (3)	3 (3)	0.08	Tax_Id=9606 Gene_Symbol=MAN2A1 Alpha-mannosidase 2
IPI01025989	84	112285	5 (3)	5 (3)	0.09	Tax_Id=9606 Gene_Symbol=TBCD Uncharacterized protein
IPI00008455	83	147324	4 (4)	4 (4)	0.09	Tax_Id=9606 Gene_Symbol=MYO6 Isoform 2 of Myosin-VI
IPI00305152	83	122544	9 (7)	9 (7)	0.2	Tax_Id=9606 Gene_Symbol=SEC31A Isoform 3 of Protein transport protein Sec31A
IPI00023647	83	119207	9 (9)	7 (7)	0.28	Tax_Id=9606 Gene_Symbol=UBA6 Isoform 1 of Ubiquitin-like modifier-activating enzyme 6
IPI00013452	83	172080	5 (4)	5 (4)	0.08	Tax_Id=9606 Gene_Symbol=EPRS Bifunctional aminoacyl-tRNA synthetase
IPI00156374	82	120179	10 (8)	10 (8)	0.24	Tax_Id=9606 Gene_Symbol=IPO4 Isoform 1 of Importin-4
IPI00022434	81	73881	5 (4)	5 (4)	0.19	Tax_Id=9606 Gene_Symbol=ALB Uncharacterized protein
IPI00219018	81	36201	3 (2)	3 (2)	0.19	Tax_Id=9606 Gene_Symbol=GAPDH Glyceraldehyde-3-phosphate dehydrogenase
IPI00956601	80	48200	4 (4)	4 (4)	0.3	Tax_Id=9606 Gene_Symbol=UGDH UDP-glucose 6-dehydrogenase isoform 2
IPI00925477	80	131367	5 (4)	5 (4)	0.1	Tax_Id=9606 Gene_Symbol=TOP2B DNA topoisomerase 2
IPI00414101	65	178131	3 (3)	3 (3)	0.06	Tax_Id=9606 Gene_Symbol=TOP2A Isoform 2 of DNA topoisomerase 2-alpha
IPI00291939	79	143771	4 (2)	4 (2)	0.05	Tax_Id=9606 Gene_Symbol=SMC1A Structural maintenance of chromosomes protein 1A
IPI00217952	78	79555	4 (2)	4 (2)	0.08	Tax_Id=9606 Gene_Symbol=GFPT1 Isoform 1 of Glucosamine--fructose-6-phosphate aminotransferase [isomerizing] 1
IPI00004534	75	146297	4 (4)	4 (4)	0.09	Tax_Id=9606 Gene_Symbol=PFAS Phosphoribosylformylglycinamidine synthase
IPI00456969	72	534809	5 (4)	5 (4)	0.02	Tax_Id=9606 Gene_Symbol=DYNC1H1 Cytoplasmic dynein 1 heavy chain 1
IPI00011200	71	57356	4 (4)	4 (4)	0.25	Tax_Id=9606 Gene_Symbol=PHGDH D-3-phosphoglycerate dehydrogenase
IPI00478003	71	164613	4 (3)	3 (2)	0.04	Tax_Id=9606 Gene_Symbol=A2M Alpha-2-macroglobulin
IPI00025158	70	145305	4 (4)	4 (4)	0.09	Tax_Id=9606 Gene_Symbol=STAG1 Cohesin subunit SA-1
IPI00003519	70	110336	3 (3)	3 (3)	0.09	Tax_Id=9606 Gene_Symbol=EFTUD2 116 kDa U5 small nuclear ribonucleoprotein component
IPI00793443	70	125032	9 (9)	8 (8)	0.26	Tax_Id=9606 Gene_Symbol=IPO5 Isoform 1 of Importin-5
IPI00240812	69	165905	5 (3)	5 (3)	0.06	Tax_Id=9606 Gene_Symbol=PDS5B Uncharacterized protein
IPI00337385	68	109022	5 (5)	5 (5)	0.16	Tax_Id=9606 Gene_Symbol=PRPF40A Isoform 1 of Pre-mRNA-processing factor 40 homolog A
IPI00396485	67	50451	2 (2)	2 (2)	0.13	Tax_Id=9606 Gene_Symbol=EEF1A1 Elongation factor 1-alpha 1
IPI00651653	66	81091	4 (3)	4 (3)	0.13	Tax_Id=9606 Gene_Symbol=DDX17 probable ATP-dependent RNA helicase DDX17 isoform 3
IPI00000877	65	111494	7 (4)	7 (4)	0.12	Tax_Id=9606 Gene_Symbol=HYOU1 Hypoxia up-regulated protein 1
IPI00015973	64	113032	4 (3)	4 (3)	0.09	Tax_Id=9606 Gene_Symbol=EPB41L2 Band 4.1-like protein 2
IPI00219036	64	221279	1 (1)	1 (1)	0.01	Tax_Id=9606 Gene_Symbol=DICER1 Endoribonuclease Dicer
IPI00465248	64	47481	4 (3)	4 (3)	0.22	Tax_Id=9606 Gene_Symbol=ENO1 Isoform alpha-enolase of Alpha-enolase
IPI00981273	63	112659	6 (6)	6 (6)	0.19	Tax_Id=9606 Gene_Symbol=IKBKAP Uncharacterized protein
IPI00027505	63	117048	4 (4)	4 (4)	0.12	Tax_Id=9606 Gene_Symbol=ITGAV Isoform 1 of Integrin alpha-V
IPI00304925	63	70294	5 (4)	5 (4)	0.2	Tax_Id=9606 Gene_Symbol=HSPA1B;HSPA1A Heat shock 70 kDa protein 1A/1B
IPI00003362	53	72402	3 (3)	3 (3)	0.14	Tax_Id=9606 Gene_Symbol=HSPA5 78 kDa glucose-regulated protein
IPI00019568	62	71475	3 (2)	2 (1)	0.09	Tax_Id=9606 Gene_Symbol=F2 Prothrombin (Fragment)
IPI00008868	62	271665	1 (1)	1 (1)	0.01	Tax_Id=9606 Gene_Symbol=MAP1B Microtubule-associated protein 1B
IPI00000070	62	98906	1 (1)	1 (1)	0.03	Tax_Id=9606 Gene_Symbol=LDLR Low-density lipoprotein receptor
IPI00220038	61	100670	8 (5)	8 (5)	0.17	Tax_Id=9606 Gene_Symbol=SRRT Isoform 2 of Serrate RNA effector molecule homolog
IPI00219065	61	174739	2 (1)	2 (1)	0.02	Tax_Id=9606 Gene_Symbol=AGL Isoform 5 of Glycogen debranching enzyme
IPI00294211	60	141270	3 (3)	3 (3)	0.07	Tax_Id=9606 Gene_Symbol=DHX38 Pre-mRNA-splicing factor ATP-dependent RNA helicase PRP16
IPI00009938	60	57981	3 (3)	3 (3)	0.18	Tax_Id=9606 Gene_Symbol=CEACAM1 Isoform 1 of Carcinoembryonic antigen-related cell adhesion molecule 1
IPI00054042	59	112859	6 (3)	6 (3)	0.09	Tax_Id=9606 Gene_Symbol=GTF2I Isoform 1 of General transcription factor II-I
IPI00029733	57	37221	2 (2)	2 (2)	0.19	Tax_Id=9606 Gene_Symbol=AKR1C1 Aldo-keto reductase family 1 member C1
IPI00022228	57	141995	4 (3)	4 (3)	0.07	Tax_Id=9606 Gene_Symbol=HDLBP Vigilin
IPI00027808	56	135236	5 (5)	5 (5)	0.13	Tax_Id=9606 Gene_Symbol=POLR2B DNA-directed RNA polymerase II subunit RPB2
IPI00031583	56	110039	5 (4)	5 (4)	0.12	Tax_Id=9606 Gene_Symbol=USO1 Isoform 2 of General vesicular transport factor p115
IPI00420014	56	246006	1 (1)	1 (1)	0.01	Tax_Id=9606 Gene_Symbol=SNRNP200 Isoform 1 of U5 small nuclear ribonucleoprotein 200 kDa helicase
IPI00152890	56	128368	5 (5)	4 (4)	0.13	Tax_Id=9606 Gene_Symbol=NOL6 Isoform 1 of Nucleolar protein 6
IPI00854642	55	152274	1 (1)	1 (1)	0.02	Tax_Id=9606 Gene_Symbol=PDS5A Isoform 1 of Sister chromatid cohesion protein PDS5 homolog A
IPI00101186	54	145037	4 (4)	3 (3)	0.09	Tax_Id=9606 Gene_Symbol=RRP12 Isoform 1 of RRP12-like protein
IPI00219841	54	102301	3 (2)	3 (2)	0.06	Tax_Id=9606 Gene_Symbol=LIG1 DNA ligase 1
IPI00644712	54	70084	2 (2)	2 (2)	0.1	Tax_Id=9606 Gene_Symbol=XRCC6 X-ray repair cross-complementing protein 6
IPI00783271	53	159003	4 (3)	4 (3)	0.06	Tax_Id=9606 Gene_Symbol=LRPPRC Leucine-rich PPR motif-containing protein, mitochondrial
IPI00022229	53	516651	1 (1)	1 (1)	0.01	Tax_Id=9606 Gene_Symbol=APOB Apolipoprotein B-100
IPI00871809	53	123819	3 (3)	3 (3)	0.08	Tax_Id=9606 Gene_Symbol=IQGAP2 Uncharacterized protein
IPI00028357	53	131311	4 (2)	4 (2)	0.05	Tax_Id=9606 Gene_Symbol=XPO4 Exportin-4
IPI00017601	52	122983	2 (2)	2 (2)	0.05	Tax_Id=9606 Gene_Symbol=CP Ceruloplasmin
IPI00012007	52	48255	4 (4)	4 (4)	0.3	Tax_Id=9606 Gene_Symbol=AHCY Adenosylhomocysteinase
IPI00215743	51	152780	1 (1)	1 (1)	0.02	Tax_Id=9606 Gene_Symbol=RRBP1 Isoform 3 of Ribosome-binding protein 1
IPI00016610	50	37987	2 (2)	2 (2)	0.18	Tax_Id=9606 Gene_Symbol=PCBP1 Poly(rC)-binding protein 1
IPI00397526	49	229827	5 (4)	5 (4)	0.06	Tax_Id=9606 Gene_Symbol=MYH10 Isoform 1 of Myosin-10
IPI00019502	30	227646	3 (3)	3 (3)	0.04	Tax_Id=9606 Gene_Symbol=MYH9 Isoform 1 of Myosin-9
IPI00217030	49	29807	1 (1)	1 (1)	0.11	Tax_Id=9606 Gene_Symbol=RPS4X 40S ribosomal protein S4, X isoform
IPI00220834	48	83222	1 (1)	1 (1)	0.04	Tax_Id=9606 Gene_Symbol=XRCC5 X-ray repair cross-complementing protein 5
IPI00154528	48	127216	4 (4)	4 (4)	0.11	Tax_Id=9606 Gene_Symbol=SMC6 Isoform 1 of Structural maintenance of chromosomes protein 6
IPI00218852	46	93093	4 (2)	4 (2)	0.07	Tax_Id=9606 Gene_Symbol=VIL1 Villin-1
IPI00022143	46	123293	2 (2)	2 (2)	0.05	Tax_Id=9606 Gene_Symbol=ESYT1 Isoform 1 of Extended synaptotagmin-1
IPI00307155	45	161939	4 (1)	4 (1)	0.02	Tax_Id=9606 Gene_Symbol=ROCK2 Rho-associated protein kinase 2
IPI00024425	45	148159	1 (1)	1 (1)	0.02	Tax_Id=9606 Gene_Symbol=KIAA0664 Uncharacterized protein
IPI00026969	45	111691	6 (5)	6 (5)	0.16	Tax_Id=9606 Gene_Symbol=SEC23IP Isoform 1 of SEC23-interacting protein
IPI00302925	45	60011	2 (2)	2 (2)	0.11	Tax_Id=9606 Gene_Symbol=CCT8 59 kDa protein
IPI00298991	44	137456	6 (4)	6 (4)	0.1	Tax_Id=9606 Gene_Symbol=KIAA1033 KIAA1033 protein
IPI00221325	44	362365	2 (2)	2 (2)	0.02	Tax_Id=9606 Gene_Symbol=RANBP2 E3 SUMO-protein ligase RanBP2
IPI00873472	44	120472	2 (2)	2 (2)	0.06	Tax_Id=9606 Gene_Symbol=SEC24A Isoform 1 of Protein transport protein Sec24A
IPI00008524	44	70854	3 (2)	3 (2)	0.09	Tax_Id=9606 Gene_Symbol=PABPC1 Isoform 1 of Polyadenylate-binding protein 1
IPI00884105	43	45367	2 (2)	2 (2)	0.15	Tax_Id=9606 Gene_Symbol=LAMP1 Lysosome-associated membrane glycoprotein 1
IPI00025491	43	46353	1 (1)	1 (1)	0.07	Tax_Id=9606 Gene_Symbol=EIF4A1 Eukaryotic initiation factor 4A-I
IPI00017292	43	86069	2 (2)	2 (2)	0.08	Tax_Id=9606 Gene_Symbol=CTNNB1 Isoform 1 of Catenin beta-1
IPI00026944	42	139142	1 (1)	1 (1)	0.02	Tax_Id=9606 Gene_Symbol=NID1 Isoform 1 of Nidogen-1
IPI00043215	42	150778	3 (3)	3 (3)	0.07	Tax_Id=9606 Gene_Symbol=IGSF1 Isoform 1 of Immunoglobulin superfamily member 1
IPI00299594	42	104323	2 (2)	2 (2)	0.06	Tax_Id=9606 Gene_Symbol=NRP1 Isoform 1 of Neuropilin-1
IPI00411733	42	134938	1 (1)	1 (1)	0.02	Tax_Id=9606 Gene_Symbol=DHX30 Isoform 1 of Putative ATP-dependent RNA helicase DHX30
IPI00023461	42	207702	1 (1)	1 (1)	0.02	Tax_Id=9606 Gene_Symbol=MLLT4 Isoform 4 of Afadin
IPI00027497	42	63335	1 (1)	1 (1)	0.05	Tax_Id=9606 Gene_Symbol=GPI Glucose-6-phosphate isomerase
IPI00478741	41	125046	1 (1)	1 (1)	0.03	Tax_Id=9606 Gene_Symbol=TDRD7 Isoform 1 of Tudor domain-containing protein 7
IPI00027493	41	58023	1 (1)	1 (1)	0.06	Tax_Id=9606 Gene_Symbol=SLC3A2 Isoform 2 of 4F2 cell-surface antigen heavy chain
IPI00183002	41	115610	2 (1)	2 (1)	0.03	Tax_Id=9606 Gene_Symbol=PPP1R12A Isoform 1 of Protein phosphatase 1 regulatory subunit 12A
IPI00386718	40	179740	1 (1)	1 (1)	0.02	Tax_Id=9606 Gene_Symbol=SMARCA2 Isoform Short of Probable global transcription activator SNF2L2
IPI00017297	40	95078	3 (3)	3 (3)	0.11	Tax_Id=9606 Gene_Symbol=MATR3;SNHG4 Matrin-3
IPI00219114	40	128009	4 (4)	4 (4)	0.11	Tax_Id=9606 Gene_Symbol=DCTN1 Isoform p135 of Dynactin subunit 1
IPI00005024	40	149731	3 (2)	3 (2)	0.04	Tax_Id=9606 Gene_Symbol=MYBBP1A Isoform 1 of Myb-binding protein 1A
IPI00008240	40	102249	2 (2)	2 (2)	0.07	Tax_Id=9606 Gene_Symbol=MARS Methionyl-tRNA synthetase, cytoplasmic
IPI00216654	40	74702	2 (2)	2 (2)	0.09	Tax_Id=9606 Gene_Symbol=NOLC1 Isoform Beta of Nucleolar and coiled-body phosphoprotein 1
IPI00383581	39	113539	1 (1)	1 (1)	0.03	Tax_Id=9606 Gene_Symbol=GANAB cDNA FLJ61290, highly similar to Neutral alpha-glucosidase AB
IPI00180305	39	273647	1 (1)	1 (1)	0.01	Tax_Id=9606 Gene_Symbol=UBR4 Isoform 5 of E3 ubiquitin-protein ligase UBR4
IPI00218830	39	48338	1 (1)	1 (1)	0.07	Tax_Id=9606 Gene_Symbol=NMT1 Isoform Short of Glycylpeptide N-tetradecanoyltransferase 1
IPI00007750	39	50634	3 (3)	3 (3)	0.21	Tax_Id=9606 Gene_Symbol=TUBA4A Tubulin alpha-4A chain
IPI00180675	38	50788	4 (3)	3 (3)	0.21	Tax_Id=9606 Gene_Symbol=TUBA1A Tubulin alpha-1A chain
IPI00251559	38	114220	4 (3)	4 (3)	0.09	Tax_Id=9606 Gene_Symbol=RNF20 E3 ubiquitin-protein ligase BRE1A
IPI00304596	38	54311	1 (1)	1 (1)	0.06	Tax_Id=9606 Gene_Symbol=NONO Non-POU domain-containing octamer-binding protein
IPI00000897	38	220748	2 (2)	2 (2)	0.03	Tax_Id=9606 Gene_Symbol=HELZ HELZ protein
IPI00473011	38	16159	3 (1)	2 (1)	0.21	Tax_Id=9606 Gene_Symbol=HBD Hemoglobin subunit delta
IPI00220317	38	167575	1 (1)	1 (1)	0.02	Tax_Id=9606 Gene_Symbol=POLA1 DNA polymerase alpha catalytic subunit
IPI00182757	38	103465	2 (2)	2 (2)	0.06	Tax_Id=9606 Gene_Symbol=KIAA1967 Isoform 1 of Protein KIAA1967
IPI00217182	38	262237	2 (1)	2 (1)	0.01	Tax_Id=9606 Gene_Symbol=DSP Isoform DPII of Desmoplakin
IPI00165041	38	148393	2 (1)	2 (1)	0.02	Tax_Id=9606 Gene_Symbol=TCOF1 Isoform 6 of Treacle protein
IPI00745092	38	57037	3 (2)	3 (2)	0.12	Tax_Id=9606 Gene_Symbol=SPTAN1 Uncharacterized protein
IPI00847755	38	63745	3 (2)	3 (2)	0.11	Tax_Id=9606 Gene_Symbol=FMNL2 cDNA FLJ16308 fis, clone PUAEN2006335
IPI00140420	37	102618	1 (1)	1 (1)	0.03	Tax_Id=9606 Gene_Symbol=SND1 Staphylococcal nuclease domain-containing protein 1
IPI00410034	37	56332	1 (1)	1 (1)	0.06	Tax_Id=9606 Gene_Symbol=SLC38A2 Isoform 1 of Sodium-coupled neutral amino acid transporter 2
IPI00014236	37	54918	1 (1)	1 (1)	0.06	Tax_Id=9606 Gene_Symbol=SLC39A14 Isoform 1 of Zinc transporter ZIP14
IPI00010896	37	27248	2 (2)	2 (2)	0.26	Tax_Id=9606 Gene_Symbol=CLIC1 Chloride intracellular channel protein 1
IPI00375684	37	125008	2 (2)	2 (2)	0.05	Tax_Id=9606 Gene_Symbol=C4orf41 Isoform 3 of UPF0636 protein C4orf41
IPI00169383	36	44985	1 (1)	1 (1)	0.07	Tax_Id=9606 Gene_Symbol=PGK1 Phosphoglycerate kinase 1
IPI00021439	36	42052	4 (3)	3 (2)	0.16	Tax_Id=9606 Gene_Symbol=ACTB Actin, cytoplasmic 1
IPI00215637	36	73597	3 (2)	3 (2)	0.09	Tax_Id=9606 Gene_Symbol=DDX3X ATP-dependent RNA helicase DDX3X
IPI00783378	36	142631	1 (1)	1 (1)	0.02	Tax_Id=9606 Gene_Symbol=UBE2O Ubiquitin-conjugating enzyme E2 O
IPI00177817	36	111103	3 (2)	3 (2)	0.06	Tax_Id=9606 Gene_Symbol=ATP2A2 Isoform 2 of Sarcoplasmic/endoplasmic reticulum calcium ATPase 2
IPI00784013	36	135016	1 (1)	1 (1)	0.02	Tax_Id=9606 Gene_Symbol=JAK1 Tyrosine-protein kinase JAK1
IPI00031982	36	130018	2 (2)	2 (2)	0.05	Tax_Id=9606 Gene_Symbol=NCKAP1 Isoform 1 of Nck-associated protein 1
IPI00005068	35	74787	1 (1)	1 (1)	0.04	Tax_Id=9606 Gene_Symbol=SLC44A1 Isoform 2 of Choline transporter-like protein 1
IPI00394744	35	130110	3 (2)	3 (2)	0.05	Tax_Id=9606 Gene_Symbol=TBC1D8B Isoform 1 of TBC1 domain family member 8B
IPI00025803	35	161014	1 (1)	1 (1)	0.02	Tax_Id=9606 Gene_Symbol=INSR Insulin receptor precursor
IPI00024417	35	119999	4 (3)	4 (3)	0.08	Tax_Id=9606 Gene_Symbol=HIP1R Huntingtin-interacting protein 1-related protein
IPI00010740	35	76216	2 (2)	2 (2)	0.09	Tax_Id=9606 Gene_Symbol=SFPQ Isoform Long of Splicing factor, proline- and glutamine-rich
IPI00551024	35	59252	1 (1)	1 (1)	0.06	Tax_Id=9606 Gene_Symbol=DAK Bifunctional ATP-dependent dihydroxyacetone kinase/FAD-AMP lyase (cyclizing)
IPI00375638	35	102426	2 (2)	2 (2)	0.06	Tax_Id=9606 Gene_Symbol=PPP6R2 Isoform 2 of Serine/threonine-protein phosphatase 6 regulatory subunit 2
IPI00008475	35	57828	1 (1)	1 (1)	0.06	Tax_Id=9606 Gene_Symbol=HMGCS1 Hydroxymethylglutaryl-CoA synthase, cytoplasmic
IPI00000494	35	34569	1 (1)	1 (1)	0.1	Tax_Id=9606 Gene_Symbol=SNORD21;RPL5 60S ribosomal protein L5
IPI00021983	35	79103	1 (1)	1 (1)	0.04	Tax_Id=9606 Gene_Symbol=NCSTN Isoform 1 of Nicastrin
IPI00306960	35	63758	1 (1)	1 (1)	0.05	Tax_Id=9606 Gene_Symbol=NARS Asparaginyl-tRNA synthetase, cytoplasmic
IPI00396370	35	92823	1 (1)	1 (1)	0.04	Tax_Id=9606 Gene_Symbol=EIF3B Isoform 1 of Eukaryotic translation initiation factor 3 subunit B
IPI00219420	35	141853	3 (2)	3 (2)	0.05	Tax_Id=9606 Gene_Symbol=SMC3 Structural maintenance of chromosomes protein 3
IPI00006283	34	119720	1 (1)	1 (1)	0.03	Tax_Id=9606 Gene_Symbol=TAOK2 Isoform 2 of Serine/threonine-protein kinase TAO2
IPI00257508	34	62711	1 (1)	1 (1)	0.05	Tax_Id=9606 Gene_Symbol=DPYSL2 Dihydropyrimidinase-related protein 2
IPI00329352	34	135209	1 (1)	1 (1)	0.02	Tax_Id=9606 Gene_Symbol=NOMO3;NOMO1 Nodal modulator 1
IPI00783781	34	230171	1 (1)	1 (1)	0.01	Tax_Id=9606 Gene_Symbol=NUP205 Nuclear pore complex protein Nup205
IPI00019907	34	66546	1 (1)	1 (1)	0.05	Tax_Id=9606 Gene_Symbol=GPC3 Glypican-3
IPI00002966	34	95127	2 (2)	2 (2)	0.07	Tax_Id=9606 Gene_Symbol=HSPA4 Heat shock 70 kDa protein 4
IPI00432868	33	38684	1 (1)	1 (1)	0.09	Tax_Id=9606 Gene_Symbol=ADAM5P Similar to ADAM5P protein
IPI00410714	33	15305	3 (2)	2 (1)	0.49	Tax_Id=9606 Gene_Symbol=HBA2;HBA1 Hemoglobin subunit alpha
IPI00217469	31	21829	2 (2)	2 (2)	0.33	Tax_Id=9606 Gene_Symbol=HIST1H1A Histone H1.1
IPI00298961	33	124447	2 (2)	2 (2)	0.05	Tax_Id=9606 Gene_Symbol=XPO1 Exportin-1
IPI00002804	33	112820	1 (1)	1 (1)	0.03	Tax_Id=9606 Gene_Symbol=PKN2 Serine/threonine-protein kinase N2
IPI00411639	32	33089	2 (2)	2 (2)	0.21	Tax_Id=9606 Gene_Symbol=SNORA6;RPSAP15;SNORA62;RPSA Laminin receptor-like protein LAMRL5
IPI00299254	33	139198	2 (1)	2 (1)	0.02	Tax_Id=9606 Gene_Symbol=EIF5B Eukaryotic translation initiation factor 5B
IPI00005978	33	25461	1 (1)	1 (1)	0.13	Tax_Id=9606 Gene_Symbol=SRSF2 Serine/arginine-rich splicing factor 2
IPI00019848	32	210598	2 (1)	2 (1)	0.02	Tax_Id=9606 Gene_Symbol=HCFC1 Isoform 1 of Host cell factor 1
IPI00298870	32	143809	2 (2)	2 (2)	0.05	Tax_Id=9606 Gene_Symbol=TRAPPC10 Trafficking protein particle complex subunit 10
IPI00216049	32	51230	1 (1)	1 (1)	0.06	Tax_Id=9606 Gene_Symbol=HNRNPK Isoform 1 of Heterogeneous nuclear ribonucleoprotein K
IPI00215884	32	27842	2 (1)	2 (1)	0.12	Tax_Id=9606 Gene_Symbol=SRSF1 Isoform ASF-1 of Serine/arginine-rich splicing factor 1
IPI00009030	32	45503	1 (1)	1 (1)	0.07	Tax_Id=9606 Gene_Symbol=LAMP2 Isoform LAMP-2A of Lysosome-associated membrane glycoprotein 2
IPI00107312	32	83370	1 (1)	1 (1)	0.04	Tax_Id=9606 Gene_Symbol=SLC26A6 Isoform 1 of Solute carrier family 26 member 6
IPI00219072	32	49041	2 (1)	2 (1)	0.07	Tax_Id=9606 Gene_Symbol=STK11 Putative uncharacterized protein
IPI00334715	31	173660	2 (2)	2 (2)	0.04	Tax_Id=9606 Gene_Symbol=ARHGAP35 Isoform 1 of Rho GTPase-activating protein 35
IPI00003843	31	134104	1 (1)	1 (1)	0.02	Tax_Id=9606 Gene_Symbol=TJP2 Isoform A1 of Tight junction protein ZO-2
IPI00168887	31	76017	1 (1)	1 (1)	0.04	Tax_Id=9606 Gene_Symbol=IL17RE Isoform 1 of Interleukin-17 receptor E
IPI00184311	31	107024	1 (1)	1 (1)	0.03	Tax_Id=9606 Gene_Symbol=ENPP1 Ectonucleotide pyrophosphatase/phosphodiesterase family member 1
IPI00290566	30	60819	2 (1)	2 (1)	0.05	Tax_Id=9606 Gene_Symbol=TCP1 T-complex protein 1 subunit alpha
IPI00300504	30	148972	1 (1)	1 (1)	0.02	Tax_Id=9606 Gene_Symbol=UPF2 Isoform 1 of Regulator of nonsense transcripts 2
IPI00044779	30	12221	1 (1)	1 (1)	0.28	Tax_Id=9606 Gene_Symbol=RANP1;RAN TC4 protein
IPI00016334	30	72532	1 (1)	1 (1)	0.05	Tax_Id=9606 Gene_Symbol=MCAM Isoform 1 of Cell surface glycoprotein MUC18
IPI00298860	30	80200	1 (1)	1 (1)	0.04	Tax_Id=9606 Gene_Symbol=LTF cDNA FLJ78440, highly similar to Human lactoferrin
IPI00029693	30	106160	1 (1)	1 (1)	0.03	Tax_Id=9606 Gene_Symbol=NRP2 Isoform A22 of Neuropilin-2
IPI00025252	29	57146	1 (1)	1 (1)	0.06	Tax_Id=9606 Gene_Symbol=PDIA3 Protein disulfide-isomerase A3
IPI00017596	29	30151	1 (1)	1 (1)	0.11	Tax_Id=9606 Gene_Symbol=MAPRE1 Microtubule-associated protein RP/EB family member 1
IPI00028957	29	124526	1 (1)	1 (1)	0.03	Tax_Id=9606 Gene_Symbol=UBE4A Isoform 2 of Ubiquitin conjugation factor E4 A
IPI00185146	29	116858	3 (2)	3 (2)	0.06	Tax_Id=9606 Gene_Symbol=IPO9 Importin-9
IPI00009329	29	396444	2 (1)	2 (1)	0.01	Tax_Id=9606 Gene_Symbol=UTRN Utrophin
IPI00748303	29	116223	3 (2)	3 (2)	0.06	Tax_Id=9606 Gene_Symbol=ZFR Uncharacterized protein
IPI00020021	29	42933	1 (1)	1 (1)	0.08	Tax_Id=9606 Gene_Symbol=DEK Protein DEK
IPI00470467	29	77097	1 (1)	1 (1)	0.04	Tax_Id=9606 Gene_Symbol=POR NADPH--cytochrome P450 reductase
IPI00022048	29	99464	1 (1)	1 (1)	0.03	Tax_Id=9606 Gene_Symbol=PTGFRN Prostaglandin F2 receptor negative regulator
IPI00031030	28	87927	1 (1)	1 (1)	0.04	Tax_Id=9606 Gene_Symbol=APLP2 Isoform 1 of Amyloid-like protein 2
IPI00293331	28	116346	1 (1)	1 (1)	0.03	Tax_Id=9606 Gene_Symbol=POP1 Ribonucleases P/MRP protein subunit POP1
IPI00022937	28	253190	2 (1)	2 (1)	0.01	Tax_Id=9606 Gene_Symbol=F5 252 kDa protein
IPI00003881	28	45985	1 (1)	1 (1)	0.07	Tax_Id=9606 Gene_Symbol=HNRNPF Heterogeneous nuclear ribonucleoprotein F
IPI00028413	28	100072	2 (1)	2 (1)	0.03	Tax_Id=9606 Gene_Symbol=ITIH3 Isoform 1 of Inter-alpha-trypsin inhibitor heavy chain H3
IPI00217407	28	203831	1 (1)	1 (1)	0.02	Tax_Id=9606 Gene_Symbol=UBR2 Isoform 4 of E3 ubiquitin-protein ligase UBR2
IPI00218192	28	101520	1 (1)	1 (1)	0.03	Tax_Id=9606 Gene_Symbol=ITIH4 Isoform 2 of Inter-alpha-trypsin inhibitor heavy chain H4
IPI00291003	28	112304	1 (1)	1 (1)	0.03	Tax_Id=9606 Gene_Symbol=DIS3L Isoform 4 of DIS3-like exonuclease 1
IPI00243221	28	140352	1 (1)	1 (1)	0.02	Tax_Id=9606 Gene_Symbol=NRD1 nardilysin isoform a
IPI00006666	28	50064	1 (1)	1 (1)	0.07	Tax_Id=9606 Gene_Symbol=SLC16A3 Monocarboxylate transporter 4
IPI00102936	28	67775	2 (2)	2 (2)	0.1	Tax_Id=9606 Gene_Symbol=SRP68 Isoform 2 of Signal recognition particle 68 kDa protein
IPI00220421	28	136407	2 (2)	2 (2)	0.05	Tax_Id=9606 Gene_Symbol=ARAP1 Isoform 2 of Arf-GAP with Rho-GAP domain, ANK repeat and PH domain-containing protein 1
IPI00479217	28	89665	3 (1)	2 (1)	0.04	Tax_Id=9606 Gene_Symbol=HNRNPU Isoform Short of Heterogeneous nuclear ribonucleoprotein U
IPI00010790	28	42027	1 (1)	1 (1)	0.08	Tax_Id=9606 Gene_Symbol=BGN Biglycan
IPI00019540	28	89809	1 (1)	1 (1)	0.04	Tax_Id=9606 Gene_Symbol=PPP6R3 Isoform 4 of Serine/threonine-protein phosphatase 6 regulatory subunit 3
IPI00008037	27	76855	1 (1)	1 (1)	0.04	Tax_Id=9606 Gene_Symbol=ACSL5 Isoform 1 of Long-chain-fatty-acid--CoA ligase 5
IPI00032179	27	53025	1 (1)	1 (1)	0.06	Tax_Id=9606 Gene_Symbol=SERPINC1 Antithrombin-III
IPI00008485	27	98850	1 (1)	1 (1)	0.03	Tax_Id=9606 Gene_Symbol=ACO1 Cytoplasmic aconitate hydratase
IPI00337800	27	123966	1 (1)	1 (1)	0.03	Tax_Id=9606 Gene_Symbol=DAAM1 Isoform 1 of Disheveled-associated activator of morphogenesis 1
IPI00027223	26	46915	1 (1)	1 (1)	0.07	Tax_Id=9606 Gene_Symbol=IDH1 Isocitrate dehydrogenase [NADP] cytoplasmic
IPI00012345	26	39677	1 (1)	1 (1)	0.08	Tax_Id=9606 Gene_Symbol=SRSF6 Isoform SRP55-1 of Serine/arginine-rich splicing factor 6
IPI00298058	26	121324	1 (1)	1 (1)	0.03	Tax_Id=9606 Gene_Symbol=SUPT5H Isoform 1 of Transcription elongation factor SPT5
IPI00413895	25	70771	1 (1)	1 (1)	0.05	Tax_Id=9606 Gene_Symbol=GOLGA2 Isoform 2 of Golgin subfamily A member 2
IPI00022426	25	39886	2 (2)	2 (2)	0.17	Tax_Id=9606 Gene_Symbol=AMBP Protein AMBP
IPI00103355	25	55865	1 (1)	1 (1)	0.06	Tax_Id=9606 Gene_Symbol=CYP2F1 Cytochrome P450 2F1
IPI00024006	25	154318	1 (1)	1 (1)	0.02	Tax_Id=9606 Gene_Symbol=PIK3R4 Phosphoinositide 3-kinase regulatory subunit 4
IPI00299571	25	54380	1 (1)	1 (1)	0.06	Tax_Id=9606 Gene_Symbol=PDIA6 Isoform 2 of Protein disulfide-isomerase A6
IPI00007334	25	152170	3 (1)	3 (1)	0.02	Tax_Id=9606 Gene_Symbol=ACIN1 Isoform 1 of Apoptotic chromatin condensation inducer in the nucleus
IPI00013788	25	86371	1 (1)	1 (1)	0.04	Tax_Id=9606 Gene_Symbol=HTATSF1 HIV Tat-specific factor 1
IPI00030351	24	100678	1 (1)	1 (1)	0.03	Tax_Id=9606 Gene_Symbol=DLG1 Isoform 1 of Disks large homolog 1
IPI00292059	24	155440	1 (1)	1 (1)	0.02	Tax_Id=9606 Gene_Symbol=NUP153 Nuclear pore complex protein Nup153
IPI00020985	24	266898	1 (1)	1 (1)	0.01	Tax_Id=9606 Gene_Symbol=EP300 Histone acetyltransferase p300
IPI00004273	24	100467	2 (2)	2 (2)	0.07	Tax_Id=9606 Gene_Symbol=RBM25 Isoform 1 of RNA-binding protein 25
IPI00005614	24	275237	1 (1)	1 (1)	0.01	Tax_Id=9606 Gene_Symbol=SPTBN1 Isoform Long of Spectrin beta chain, brain 1
IPI00449028	24	158180	1 (1)	1 (1)	0.02	Tax_Id=9606 Gene_Symbol=ADAMTS13 Isoform 1 of A disintegrin and metalloproteinase with thrombospondin motifs 13
IPI00032258	24	194247	1 (1)	1 (1)	0.02	Tax_Id=9606 Gene_Symbol=C4A Complement C4-A
IPI00005711	24	134293	1 (1)	1 (1)	0.02	Tax_Id=9606 Gene_Symbol=HDAC6 cDNA FLJ56474, highly similar to Histone deacetylase 6
IPI00383338	23	55504	1 (1)	1 (1)	0.06	Tax_Id=9606 Gene_Symbol=ITIH1 PRO2769
IPI00029175	23	135113	2 (2)	2 (2)	0.05	Tax_Id=9606 Gene_Symbol=KIAA0196 WASH complex subunit strumpellin
IPI00782992	23	300179	1 (1)	1 (1)	0.01	Tax_Id=9606 Gene_Symbol=SRRM2 Isoform 1 of Serine/arginine repetitive matrix protein 2
IPI00028030	23	85431	1 (1)	1 (1)	0.04	Tax_Id=9606 Gene_Symbol=COMP Cartilage oligomeric matrix protein
IPI00030739	23	21582	1 (1)	1 (1)	0.16	Tax_Id=9606 Gene_Symbol=APOM Apolipoprotein M
IPI00018931	22	92447	1 (1)	1 (1)	0.04	Tax_Id=9606 Gene_Symbol=VPS35 Vacuolar protein sorting-associated protein 35
IPI00009841	22	69208	1 (1)	1 (1)	0.05	Tax_Id=9606 Gene_Symbol=EWSR1 RNA-binding protein EWS isoform 1
IPI00002232	22	116454	2 (1)	2 (1)	0.03	Tax_Id=9606 Gene_Symbol=TAOK1 Isoform 1 of Serine/threonine-protein kinase TAO1
IPI00514622	22	126173	1 (1)	1 (1)	0.03	Tax_Id=9606 Gene_Symbol=RANBP6 Ran-binding protein 6
IPI00298793	22	101800	1 (1)	1 (1)	0.03	Tax_Id=9606 Gene_Symbol=MANBA Beta-mannosidase
IPI00006442	22	63254	1 (1)	1 (1)	0.05	Tax_Id=9606 Gene_Symbol=COIL Coilin
IPI00170548	22	159825	1 (1)	1 (1)	0.02	Tax_Id=9606 Gene_Symbol=ATAD2 Isoform 1 of ATPase family AAA domain-containing protein 2
IPI00026216	22	103895	1 (1)	1 (1)	0.03	Tax_Id=9606 Gene_Symbol=NPEPPS Puromycin-sensitive aminopeptidase
IPI00289499	22	65089	1 (1)	1 (1)	0.05	Tax_Id=9606 Gene_Symbol=ATIC Bifunctional purine biosynthesis protein PURH
IPI00002483	22	56290	1 (1)	1 (1)	0.06	Tax_Id=9606 Gene_Symbol=SLC30A1 Zinc transporter 1
IPI00178512	22	97917	1 (1)	1 (1)	0.03	Tax_Id=9606 Gene_Symbol=C1orf112 Isoform 1 of Uncharacterized protein C1orf112
IPI00396025	21	46712	1 (1)	1 (1)	0.07	Tax_Id=9606 Gene_Symbol=SNX32 Isoform 1 of Sorting nexin-32
IPI00008494	21	58587	1 (1)	1 (1)	0.06	Tax_Id=9606 Gene_Symbol=ICAM1 Intercellular adhesion molecule 1
IPI00001618	21	25390	1 (1)	1 (1)	0.13	Tax_Id=9606 Gene_Symbol=RAB39 Ras-related protein Rab-39A
IPI00106567	20	146198	1 (1)	1 (1)	0.02	Tax_Id=9606 Gene_Symbol=WDR33 Isoform 1 of WD repeat-containing protein 33
IPI00179330	20	18296	1 (1)	1 (1)	0.18	Tax_Id=9606 Gene_Symbol=RPS27A Ubiquitin-40S ribosomal protein S27a

## Sheet: Sheet8
	Score	Mass	Matches	Sequences	emPAI
IPI00026781	2028	275877	132 (114)	53 (48)	1.15	Tax_Id=9606 Gene_Symbol=FASN Fatty acid synthase
IPI00000873	905	141642	68 (47)	33 (24)	1.17	Tax_Id=9606 Gene_Symbol=VARS Valyl-tRNA synthetase
IPI00783271	381	159003	25 (21)	22 (19)	0.47	Tax_Id=9606 Gene_Symbol=LRPPRC Leucine-rich PPR motif-containing protein, mitochondrial
IPI00397526	370	229827	25 (22)	21 (19)	0.33	Tax_Id=9606 Gene_Symbol=MYH10 Isoform 1 of Myosin-10
IPI00019502	204	227646	17 (15)	16 (14)	0.24	Tax_Id=9606 Gene_Symbol=MYH9 Isoform 1 of Myosin-9
IPI00029818	113	168762	10 (7)	9 (6)	0.14	Tax_Id=9606 Gene_Symbol=MYH14 Isoform 5 of Myosin-14
IPI00026970	342	120409	31 (25)	21 (20)	0.76	Tax_Id=9606 Gene_Symbol=SUPT16H FACT complex subunit SPT16
IPI00719600	296	147461	21 (17)	16 (15)	0.42	Tax_Id=9606 Gene_Symbol=CYFIP2 Isoform 2 of Cytoplasmic FMR1-interacting protein 2
IPI00644231	286	146742	20 (14)	15 (12)	0.33	Tax_Id=9606 Gene_Symbol=CYFIP1 Isoform 1 of Cytoplasmic FMR1-interacting protein 1
IPI00103994	274	135577	17 (16)	12 (12)	0.43	Tax_Id=9606 Gene_Symbol=LARS Leucyl-tRNA synthetase, cytoplasmic
IPI00219114	247	128009	18 (17)	17 (16)	0.54	Tax_Id=9606 Gene_Symbol=DCTN1 Isoform p135 of Dynactin subunit 1
IPI00296099	225	133291	19 (15)	14 (12)	0.37	Tax_Id=9606 Gene_Symbol=THBS1 Thrombospondin-1
IPI00027808	215	135236	16 (13)	15 (12)	0.36	Tax_Id=9606 Gene_Symbol=POLR2B DNA-directed RNA polymerase II subunit RPB2
IPI00844578	205	142181	16 (14)	13 (11)	0.34	Tax_Id=9606 Gene_Symbol=DHX9 ATP-dependent RNA helicase A
IPI01025580	194	2269	33 (25)	1 (1)	1.81	Tax_Id=9606 Gene_Symbol=- Possible J 56 gene segment (Fragment)
IPI00414101	190	178131	13 (11)	11 (9)	0.2	Tax_Id=9606 Gene_Symbol=TOP2A Isoform 2 of DNA topoisomerase 2-alpha
IPI00027280	119	184122	11 (8)	10 (7)	0.13	Tax_Id=9606 Gene_Symbol=TOP2B Isoform Beta-2 of DNA topoisomerase 2-beta
IPI00007927	189	136085	15 (12)	14 (11)	0.33	Tax_Id=9606 Gene_Symbol=SMC2 Isoform 1 of Structural maintenance of chromosomes protein 2
IPI00414676	173	83554	12 (10)	11 (9)	0.47	Tax_Id=9606 Gene_Symbol=HSP90AB1 Heat shock protein HSP 90-beta
IPI00382470	164	98670	9 (9)	8 (8)	0.34	Tax_Id=9606 Gene_Symbol=HSP90AA1 Isoform 2 of Heat shock protein HSP 90-alpha
IPI00017601	169	122983	10 (10)	6 (6)	0.23	Tax_Id=9606 Gene_Symbol=CP Ceruloplasmin
IPI00295857	169	139797	16 (11)	14 (9)	0.26	Tax_Id=9606 Gene_Symbol=COPA Isoform 1 of Coatomer subunit alpha
IPI00006482	155	114135	8 (5)	8 (5)	0.15	Tax_Id=9606 Gene_Symbol=ATP1A1 Isoform Long of Sodium/potassium-transporting ATPase subunit alpha-1
IPI00243221	153	140352	13 (11)	11 (9)	0.23	Tax_Id=9606 Gene_Symbol=NRD1 nardilysin isoform a
IPI00000877	145	111494	16 (14)	14 (13)	0.5	Tax_Id=9606 Gene_Symbol=HYOU1 Hypoxia up-regulated protein 1
IPI00186290	144	96246	9 (8)	9 (8)	0.31	Tax_Id=9606 Gene_Symbol=EEF2 Elongation factor 2
IPI00418382	143	138739	10 (9)	8 (7)	0.2	Tax_Id=9606 Gene_Symbol=OPLAH 5-oxoprolinase
IPI00298994	137	271766	10 (10)	9 (9)	0.13	Tax_Id=9606 Gene_Symbol=TLN1 Talin-1
IPI00645078	128	118858	7 (7)	4 (4)	0.15	Tax_Id=9606 Gene_Symbol=UBA1 Ubiquitin-like modifier-activating enzyme 1
IPI00515103	126	129924	9 (7)	8 (7)	0.19	Tax_Id=9606 Gene_Symbol=SEC31A Isoform 4 of Protein transport protein Sec31A
IPI00020416	125	139745	13 (12)	13 (12)	0.32	Tax_Id=9606 Gene_Symbol=TPP2 Tripeptidyl-peptidase 2
IPI00307155	125	161939	13 (10)	12 (9)	0.22	Tax_Id=9606 Gene_Symbol=ROCK2 Rho-associated protein kinase 2
IPI00022542	102	159102	10 (8)	10 (8)	0.18	Tax_Id=9606 Gene_Symbol=ROCK1 Rho-associated protein kinase 1
IPI00029012	122	166867	16 (9)	11 (7)	0.19	Tax_Id=9606 Gene_Symbol=EIF3A Eukaryotic translation initiation factor 3 subunit A
IPI00016910	122	105962	12 (7)	11 (7)	0.24	Tax_Id=9606 Gene_Symbol=EIF3C;EIF3CL Eukaryotic translation initiation factor 3 subunit C
IPI00026089	121	146479	7 (6)	7 (6)	0.14	Tax_Id=9606 Gene_Symbol=SF3B1 Splicing factor 3B subunit 1
IPI00009865	121	59020	5 (5)	5 (5)	0.31	Tax_Id=9606 Gene_Symbol=KRT10 Keratin, type I cytoskeletal 10
IPI00289334	119	280157	10 (8)	9 (7)	0.1	Tax_Id=9606 Gene_Symbol=FLNB Isoform 1 of Filamin-B
IPI00644127	117	145718	8 (7)	8 (7)	0.17	Tax_Id=9606 Gene_Symbol=IARS Isoleucyl-tRNA synthetase, cytoplasmic
IPI00333985	115	135077	7 (7)	6 (6)	0.18	Tax_Id=9606 Gene_Symbol=NOMO2 Isoform 2 of Nodal modulator 2
IPI00300371	109	136575	10 (7)	8 (6)	0.18	Tax_Id=9606 Gene_Symbol=SF3B3 Isoform 1 of Splicing factor 3B subunit 3
IPI00444262	108	65979	6 (6)	6 (6)	0.34	Tax_Id=9606 Gene_Symbol=NCL cDNA FLJ45706 fis, clone FEBRA2028457, highly similar to Nucleolin
IPI00219420	108	141853	7 (6)	7 (6)	0.15	Tax_Id=9606 Gene_Symbol=SMC3 Structural maintenance of chromosomes protein 3
IPI00003965	106	129304	15 (9)	12 (9)	0.25	Tax_Id=9606 Gene_Symbol=USP7 Ubiquitin carboxyl-terminal hydrolase 7
IPI00305461	105	107015	3 (2)	2 (1)	0.03	Tax_Id=9606 Gene_Symbol=ITIH2 Inter-alpha (Globulin) inhibitor H2, isoform CRA_a
IPI00100160	105	137999	9 (7)	8 (7)	0.18	Tax_Id=9606 Gene_Symbol=CAND1 Isoform 1 of Cullin-associated NEDD8-dissociated protein 1
IPI00552715	102	56908	7 (6)	7 (6)	0.4	Tax_Id=9606 Gene_Symbol=CCT3 T-complex protein 1 subunit gamma isoform c
IPI00302925	101	60011	3 (3)	3 (3)	0.17	Tax_Id=9606 Gene_Symbol=CCT8 59 kDa protein
IPI00414717	100	141009	4 (4)	4 (4)	0.1	Tax_Id=9606 Gene_Symbol=GLG1 Isoform 2 of Golgi apparatus protein 1
IPI00004534	99	146297	8 (7)	8 (7)	0.17	Tax_Id=9606 Gene_Symbol=PFAS Phosphoribosylformylglycinamidine synthase
IPI00026625	97	156697	5 (4)	5 (4)	0.09	Tax_Id=9606 Gene_Symbol=NUP155 Isoform 1 of Nuclear pore complex protein Nup155
IPI00021695	97	139637	5 (4)	5 (4)	0.1	Tax_Id=9606 Gene_Symbol=ATP2B1 Isoform D of Plasma membrane calcium-transporting ATPase 1
IPI00007402	96	120751	7 (6)	7 (6)	0.17	Tax_Id=9606 Gene_Symbol=IPO7 Importin-7
IPI00015973	95	113032	6 (2)	6 (2)	0.06	Tax_Id=9606 Gene_Symbol=EPB41L2 Band 4.1-like protein 2
IPI00221106	94	100279	5 (5)	4 (4)	0.17	Tax_Id=9606 Gene_Symbol=SF3B2 Splicing factor 3B subunit 2
IPI00183002	94	115610	3 (3)	3 (3)	0.09	Tax_Id=9606 Gene_Symbol=PPP1R12A Isoform 1 of Protein phosphatase 1 regulatory subunit 12A
IPI00302592	92	282581	5 (4)	5 (4)	0.05	Tax_Id=9606 Gene_Symbol=FLNA Isoform 2 of Filamin-A
IPI00166044	92	150653	4 (4)	4 (4)	0.09	Tax_Id=9606 Gene_Symbol=RPTOR Isoform 1 of Regulatory-associated protein of mTOR
IPI00413272	91	157974	6 (5)	6 (5)	0.11	Tax_Id=9606 Gene_Symbol=MED23 Isoform 3 of Mediator of RNA polymerase II transcription subunit 23
IPI00022228	90	141995	7 (6)	6 (5)	0.15	Tax_Id=9606 Gene_Symbol=HDLBP Vigilin
IPI00894287	85	138569	7 (6)	6 (5)	0.15	Tax_Id=9606 Gene_Symbol=HDLBP cDNA FLJ56889, moderately similar to Vigilin
IPI00024067	81	193260	7 (6)	7 (6)	0.11	Tax_Id=9606 Gene_Symbol=CLTC Isoform 1 of Clathrin heavy chain 1
IPI00018769	81	133785	1 (1)	1 (1)	0.02	Tax_Id=9606 Gene_Symbol=THBS2 Thrombospondin-2
IPI00005614	80	275237	5 (3)	5 (3)	0.04	Tax_Id=9606 Gene_Symbol=SPTBN1 Isoform Long of Spectrin beta chain, brain 1
IPI00220327	78	66170	7 (4)	7 (4)	0.21	Tax_Id=9606 Gene_Symbol=KRT1 Keratin, type II cytoskeletal 1
IPI00021304	54	66110	4 (4)	4 (4)	0.21	Tax_Id=9606 Gene_Symbol=KRT2 Keratin, type II cytoskeletal 2 epidermal
IPI00022434	76	73881	7 (6)	6 (5)	0.3	Tax_Id=9606 Gene_Symbol=ALB Uncharacterized protein
IPI00847755	75	63745	3 (3)	3 (3)	0.16	Tax_Id=9606 Gene_Symbol=FMNL2 cDNA FLJ16308 fis, clone PUAEN2006335
IPI00027442	75	107484	4 (4)	4 (4)	0.13	Tax_Id=9606 Gene_Symbol=AARS Alanyl-tRNA synthetase, cytoplasmic
IPI00293735	75	151813	7 (7)	7 (7)	0.16	Tax_Id=9606 Gene_Symbol=IKBKAP Elongator complex protein 1
IPI00027505	74	117048	7 (4)	6 (4)	0.12	Tax_Id=9606 Gene_Symbol=ITGAV Isoform 1 of Integrin alpha-V
IPI00939218	74	128952	3 (3)	3 (3)	0.08	Tax_Id=9606 Gene_Symbol=UTRN cDNA FLJ77189, highly similar to Homo sapiens utrophin (homologous to dystrophin) (UTRN), mRNA (Fragment)
IPI00007752	73	50255	7 (4)	7 (4)	0.29	Tax_Id=9606 Gene_Symbol=TUBB2C Tubulin beta-2C chain
IPI00645452	62	48135	6 (4)	6 (4)	0.3	Tax_Id=9606 Gene_Symbol=TUBB Uncharacterized protein
IPI00003802	72	131742	3 (3)	3 (3)	0.08	Tax_Id=9606 Gene_Symbol=MAN2A1 Alpha-mannosidase 2
IPI00001466	71	109932	9 (7)	9 (7)	0.23	Tax_Id=9606 Gene_Symbol=EML4 Echinoderm microtubule-associated protein-like 4
IPI00034006	70	179830	4 (3)	4 (3)	0.06	Tax_Id=9606 Gene_Symbol=PTPN23 Tyrosine-protein phosphatase non-receptor type 23
IPI00478003	70	164613	4 (3)	3 (2)	0.04	Tax_Id=9606 Gene_Symbol=A2M Alpha-2-macroglobulin
IPI00328826	68	144047	6 (4)	6 (4)	0.09	Tax_Id=9606 Gene_Symbol=CADPS2 Isoform 3 of Calcium-dependent secretion activator 2
IPI00299048	67	181036	4 (3)	4 (3)	0.06	Tax_Id=9606 Gene_Symbol=IQGAP2 Isoform 1 of Ras GTPase-activating-like protein IQGAP2
IPI00008524	67	70854	2 (2)	2 (2)	0.09	Tax_Id=9606 Gene_Symbol=PABPC1 Isoform 1 of Polyadenylate-binding protein 1
IPI00783987	65	188569	6 (6)	6 (6)	0.11	Tax_Id=9606 Gene_Symbol=C3 Complement C3 (Fragment)
IPI00218342	64	108165	4 (4)	4 (4)	0.13	Tax_Id=9606 Gene_Symbol=MTHFD1 C-1-tetrahydrofolate synthase, cytoplasmic
IPI00220644	64	58538	7 (3)	6 (3)	0.18	Tax_Id=9606 Gene_Symbol=PKM2 Isoform M1 of Pyruvate kinase isozymes M1/M2
IPI00026272	64	14127	3 (3)	2 (2)	0.91	Tax_Id=9606 Gene_Symbol=HIST1H2AE;HIST1H2AB;HIST1H2AD;HIST1H2AG;HIST1H2AK;HIST1H2AL;HIST1H2AM;HIST1H2AJ;HIST1H2AI Histone H2A type 1-B/E
IPI00465246	63	191678	4 (2)	4 (2)	0.03	Tax_Id=9606 Gene_Symbol=MON2 Uncharacterized protein
IPI00215743	63	152780	2 (2)	2 (2)	0.04	Tax_Id=9606 Gene_Symbol=RRBP1 Isoform 3 of Ribosome-binding protein 1
IPI00031420	62	55674	4 (4)	4 (4)	0.26	Tax_Id=9606 Gene_Symbol=UGDH UDP-glucose 6-dehydrogenase
IPI00014424	61	50780	2 (2)	2 (2)	0.13	Tax_Id=9606 Gene_Symbol=EEF1A2 Elongation factor 1-alpha 2
IPI00021983	60	79103	2 (2)	2 (2)	0.08	Tax_Id=9606 Gene_Symbol=NCSTN Isoform 1 of Nicastrin
IPI00219018	59	36201	2 (2)	2 (2)	0.19	Tax_Id=9606 Gene_Symbol=GAPDH Glyceraldehyde-3-phosphate dehydrogenase
IPI00737638	59	75251	4 (4)	4 (4)	0.19	Tax_Id=9606 Gene_Symbol=FAM169A Isoform 1 of Protein FAM169A
IPI00915022	59	184541	4 (3)	4 (3)	0.05	Tax_Id=9606 Gene_Symbol=THOC2 Isoform 1 of THO complex subunit 2
IPI00010740	58	76216	3 (3)	3 (3)	0.13	Tax_Id=9606 Gene_Symbol=SFPQ Isoform Long of Splicing factor, proline- and glutamine-rich
IPI00101186	57	145037	6 (5)	5 (4)	0.12	Tax_Id=9606 Gene_Symbol=RRP12 Isoform 1 of RRP12-like protein
IPI00029733	57	37221	2 (2)	2 (2)	0.19	Tax_Id=9606 Gene_Symbol=AKR1C1 Aldo-keto reductase family 1 member C1
IPI00240812	57	165905	2 (2)	2 (2)	0.04	Tax_Id=9606 Gene_Symbol=PDS5B Uncharacterized protein
IPI00292134	56	99222	1 (1)	1 (1)	0.03	Tax_Id=9606 Gene_Symbol=EPS15 Isoform 1 of Epidermal growth factor receptor substrate 15
IPI00026944	56	139142	6 (3)	6 (3)	0.07	Tax_Id=9606 Gene_Symbol=NID1 Isoform 1 of Nidogen-1
IPI00291136	55	109602	4 (4)	4 (4)	0.12	Tax_Id=9606 Gene_Symbol=COL6A1 Collagen alpha-1(VI) chain
IPI00023461	55	207702	1 (1)	1 (1)	0.02	Tax_Id=9606 Gene_Symbol=MLLT4 Isoform 4 of Afadin
IPI00329791	54	117803	7 (6)	7 (6)	0.18	Tax_Id=9606 Gene_Symbol=DDX46 Probable ATP-dependent RNA helicase DDX46
IPI00296337	53	473749	2 (2)	2 (2)	0.01	Tax_Id=9606 Gene_Symbol=PRKDC Isoform 1 of DNA-dependent protein kinase catalytic subunit
IPI00019359	53	62255	2 (2)	2 (2)	0.11	Tax_Id=9606 Gene_Symbol=KRT9 Keratin, type I cytoskeletal 9
IPI00413895	53	70771	2 (2)	2 (2)	0.09	Tax_Id=9606 Gene_Symbol=GOLGA2 Isoform 2 of Golgin subfamily A member 2
IPI00011200	51	57356	3 (3)	3 (3)	0.18	Tax_Id=9606 Gene_Symbol=PHGDH D-3-phosphoglycerate dehydrogenase
IPI00166768	51	37403	2 (2)	2 (2)	0.18	Tax_Id=9606 Gene_Symbol=TUBA1C Uncharacterized protein
IPI00784161	51	200203	8 (3)	8 (3)	0.05	Tax_Id=9606 Gene_Symbol=SUPT6H Isoform 1 of Transcription elongation factor SPT6
IPI00420014	51	246006	5 (3)	5 (3)	0.04	Tax_Id=9606 Gene_Symbol=SNRNP200 Isoform 1 of U5 small nuclear ribonucleoprotein 200 kDa helicase
IPI00465128	51	119790	6 (3)	4 (2)	0.08	Tax_Id=9606 Gene_Symbol=BAG6 Isoform 1 of Large proline-rich protein BAG6
IPI00413611	51	91125	7 (5)	6 (5)	0.19	Tax_Id=9606 Gene_Symbol=TOP1 DNA topoisomerase 1
IPI00021290	49	121674	4 (3)	4 (3)	0.08	Tax_Id=9606 Gene_Symbol=ACLY ATP-citrate synthase
IPI00013079	49	107913	6 (5)	6 (5)	0.16	Tax_Id=9606 Gene_Symbol=EMILIN1 EMILIN-1
IPI00034049	48	125578	5 (4)	5 (4)	0.11	Tax_Id=9606 Gene_Symbol=UPF1 Isoform 1 of Regulator of nonsense transcripts 1
IPI00036742	48	203552	4 (3)	4 (3)	0.05	Tax_Id=9606 Gene_Symbol=KIAA1429 Isoform 1 of Protein virilizer homolog
IPI00003865	48	71082	3 (2)	3 (2)	0.09	Tax_Id=9606 Gene_Symbol=HSPA8 Isoform 1 of Heat shock cognate 71 kDa protein
IPI00410714	47	15305	1 (1)	1 (1)	0.22	Tax_Id=9606 Gene_Symbol=HBA2;HBA1 Hemoglobin subunit alpha
IPI00289608	46	126045	2 (2)	2 (2)	0.05	Tax_Id=9606 Gene_Symbol=AP3D1 Isoform 2 of AP-3 complex subunit delta-1
IPI00911039	46	64170	4 (3)	4 (3)	0.16	Tax_Id=9606 Gene_Symbol=HSPA1B;HSPA1A cDNA FLJ54408, highly similar to Heat shock 70 kDa protein 1
IPI00032299	46	141025	3 (1)	3 (1)	0.02	Tax_Id=9606 Gene_Symbol=CNOT1 Uncharacterized protein
IPI00027223	46	46915	3 (3)	3 (3)	0.23	Tax_Id=9606 Gene_Symbol=IDH1 Isocitrate dehydrogenase [NADP] cytoplasmic
IPI00025491	45	46353	1 (1)	1 (1)	0.07	Tax_Id=9606 Gene_Symbol=EIF4A1 Eukaryotic initiation factor 4A-I
IPI00300384	45	141185	1 (1)	1 (1)	0.02	Tax_Id=9606 Gene_Symbol=ERBB2 Isoform 1 of Receptor tyrosine-protein kinase erbB-2
IPI00220194	45	54391	2 (1)	2 (1)	0.06	Tax_Id=9606 Gene_Symbol=SLC2A1 Solute carrier family 2, facilitated glucose transporter member 1
IPI00143753	45	118675	1 (1)	1 (1)	0.03	Tax_Id=9606 Gene_Symbol=U2SURP Isoform 1 of U2 snRNP-associated SURP motif-containing protein
IPI00793443	45	125032	1 (1)	1 (1)	0.03	Tax_Id=9606 Gene_Symbol=IPO5 Isoform 1 of Importin-5
IPI00165041	45	148393	6 (4)	5 (4)	0.09	Tax_Id=9606 Gene_Symbol=TCOF1 Isoform 6 of Treacle protein
IPI00299524	45	158508	1 (1)	1 (1)	0.02	Tax_Id=9606 Gene_Symbol=NCAPD2 Condensin complex subunit 1
IPI00021439	45	42052	4 (2)	3 (2)	0.16	Tax_Id=9606 Gene_Symbol=ACTB Actin, cytoplasmic 1
IPI00217952	44	79555	3 (3)	3 (3)	0.13	Tax_Id=9606 Gene_Symbol=GFPT1 Isoform 1 of Glucosamine--fructose-6-phosphate aminotransferase [isomerizing] 1
IPI00383581	44	113539	1 (1)	1 (1)	0.03	Tax_Id=9606 Gene_Symbol=GANAB cDNA FLJ61290, highly similar to Neutral alpha-glucosidase AB
IPI00413108	38	33464	2 (2)	2 (2)	0.21	Tax_Id=9606 Gene_Symbol=SNORA6;RPSAP15;SNORA62;RPSA 33 kDa protein
IPI00140420	43	102618	2 (2)	2 (2)	0.06	Tax_Id=9606 Gene_Symbol=SND1 Staphylococcal nuclease domain-containing protein 1
IPI00293026	43	126661	5 (3)	5 (3)	0.08	Tax_Id=9606 Gene_Symbol=EFTUD1 Isoform 1 of Elongation factor Tu GTP-binding domain-containing protein 1
IPI00464985	39	163703	2 (2)	2 (2)	0.04	Tax_Id=9606 Gene_Symbol=VPS8 Isoform 1 of Vacuolar protein sorting-associated protein 8 homolog
IPI00031023	42	146142	4 (2)	4 (2)	0.05	Tax_Id=9606 Gene_Symbol=FLII Protein flightless-1 homolog
IPI00217966	42	36950	2 (2)	2 (2)	0.19	Tax_Id=9606 Gene_Symbol=LDHA Isoform 1 of L-lactate dehydrogenase A chain
IPI00104050	42	108658	3 (2)	3 (2)	0.06	Tax_Id=9606 Gene_Symbol=THRAP3 Thyroid hormone receptor-associated protein 3
IPI00020131	42	153337	4 (3)	3 (3)	0.07	Tax_Id=9606 Gene_Symbol=SOS1 Son of sevenless homolog 1
IPI00012345	41	39677	3 (2)	3 (2)	0.17	Tax_Id=9606 Gene_Symbol=SRSF6 Isoform SRP55-1 of Serine/arginine-rich splicing factor 6
IPI00030915	41	128413	3 (2)	3 (2)	0.05	Tax_Id=9606 Gene_Symbol=USP8 Ubiquitin carboxyl-terminal hydrolase 8
IPI00219065	41	174739	4 (3)	4 (3)	0.06	Tax_Id=9606 Gene_Symbol=AGL Isoform 5 of Glycogen debranching enzyme
IPI00019907	41	66546	1 (1)	1 (1)	0.05	Tax_Id=9606 Gene_Symbol=GPC3 Glypican-3
IPI00297211	41	122513	2 (1)	2 (1)	0.03	Tax_Id=9606 Gene_Symbol=SMARCA5 SWI/SNF-related matrix-associated actin-dependent regulator of chromatin subfamily A member 5
IPI00007928	41	274738	3 (2)	3 (2)	0.02	Tax_Id=9606 Gene_Symbol=PRPF8 Pre-mRNA-processing-splicing factor 8
IPI00021129	40	121815	5 (3)	5 (3)	0.08	Tax_Id=9606 Gene_Symbol=AP3B1 Isoform 1 of AP-3 complex subunit beta-1
IPI00456359	40	113589	1 (1)	1 (1)	0.03	Tax_Id=9606 Gene_Symbol=ATXN2L Isoform 1 of Ataxin-2-like protein
IPI00064162	40	135604	2 (2)	2 (2)	0.05	Tax_Id=9606 Gene_Symbol=VCPIP1 Deubiquitinating protein VCIP135
IPI00412224	40	138423	3 (2)	2 (2)	0.05	Tax_Id=9606 Gene_Symbol=WDR11 WD repeat-containing protein 11
IPI00021885	40	95656	3 (1)	3 (1)	0.03	Tax_Id=9606 Gene_Symbol=FGA Isoform 1 of Fibrinogen alpha chain
IPI00643041	39	24579	2 (2)	2 (2)	0.29	Tax_Id=9606 Gene_Symbol=RANP1;RAN GTP-binding nuclear protein Ran
IPI00054042	38	112859	1 (1)	1 (1)	0.03	Tax_Id=9606 Gene_Symbol=GTF2I Isoform 1 of General transcription factor II-I
IPI00156374	38	120179	2 (2)	2 (2)	0.06	Tax_Id=9606 Gene_Symbol=IPO4 Isoform 1 of Importin-4
IPI00465248	38	47481	4 (2)	4 (2)	0.14	Tax_Id=9606 Gene_Symbol=ENO1 Isoform alpha-enolase of Alpha-enolase
IPI00470883	37	146855	2 (1)	1 (1)	0.02	Tax_Id=9606 Gene_Symbol=STAG2 Isoform 2 of Cohesin subunit SA-2
IPI00302927	36	58401	2 (2)	2 (2)	0.12	Tax_Id=9606 Gene_Symbol=CCT4 T-complex protein 1 subunit delta
IPI00018146	37	28032	1 (1)	1 (1)	0.12	Tax_Id=9606 Gene_Symbol=YWHAQ 14-3-3 protein theta
IPI00879231	37	54873	1 (1)	1 (1)	0.06	Tax_Id=9606 Gene_Symbol=SERPINF2 Alpha-2-antiplasmin
IPI00010896	37	27248	1 (1)	1 (1)	0.12	Tax_Id=9606 Gene_Symbol=CLIC1 Chloride intracellular channel protein 1
IPI00018931	37	92447	2 (1)	2 (1)	0.04	Tax_Id=9606 Gene_Symbol=VPS35 Vacuolar protein sorting-associated protein 35
IPI00220219	36	103278	1 (1)	1 (1)	0.03	Tax_Id=9606 Gene_Symbol=COPB2 Coatomer subunit beta'
IPI00396435	36	91673	1 (1)	1 (1)	0.04	Tax_Id=9606 Gene_Symbol=DHX15 Putative pre-mRNA-splicing factor ATP-dependent RNA helicase DHX15
IPI00744598	36	35806	1 (1)	1 (1)	0.09	Tax_Id=9606 Gene_Symbol=POLE Uncharacterized protein
IPI00019568	36	71475	1 (1)	1 (1)	0.05	Tax_Id=9606 Gene_Symbol=F2 Prothrombin (Fragment)
IPI00456969	36	534809	4 (1)	4 (1)	0.01	Tax_Id=9606 Gene_Symbol=DYNC1H1 Cytoplasmic dynein 1 heavy chain 1
IPI00328298	36	140875	1 (1)	1 (1)	0.02	Tax_Id=9606 Gene_Symbol=SMC4 Isoform 2 of Structural maintenance of chromosomes protein 4
IPI00221224	35	109870	2 (1)	2 (1)	0.03	Tax_Id=9606 Gene_Symbol=ANPEP Aminopeptidase N
IPI00444592	35	106943	1 (1)	1 (1)	0.03	Tax_Id=9606 Gene_Symbol=TRAK1 Isoform 1 of Trafficking kinesin-binding protein 1
IPI00008998	35	43360	1 (1)	1 (1)	0.08	Tax_Id=9606 Gene_Symbol=PTPLAD1 3-hydroxyacyl-CoA dehydratase 3
IPI00022229	35	516651	4 (2)	4 (2)	0.01	Tax_Id=9606 Gene_Symbol=APOB Apolipoprotein B-100
IPI00022744	35	111145	4 (3)	4 (3)	0.09	Tax_Id=9606 Gene_Symbol=CSE1L Isoform 1 of Exportin-2
IPI00290566	35	60819	5 (2)	5 (2)	0.11	Tax_Id=9606 Gene_Symbol=TCP1 T-complex protein 1 subunit alpha
IPI00181396	35	119358	1 (1)	1 (1)	0.03	Tax_Id=9606 Gene_Symbol=VPRBP Isoform 3 of Protein VPRBP
IPI00304596	35	54311	1 (1)	1 (1)	0.06	Tax_Id=9606 Gene_Symbol=NONO Non-POU domain-containing octamer-binding protein
IPI00029751	34	114104	1 (1)	1 (1)	0.03	Tax_Id=9606 Gene_Symbol=CNTN1 Isoform 1 of Contactin-1
IPI00006196	34	237456	2 (1)	2 (1)	0.01	Tax_Id=9606 Gene_Symbol=NUMA1 Isoform 2 of Nuclear mitotic apparatus protein 1
IPI00293655	34	83349	1 (1)	1 (1)	0.04	Tax_Id=9606 Gene_Symbol=DDX1 ATP-dependent RNA helicase DDX1
IPI00216049	34	51230	2 (2)	2 (2)	0.13	Tax_Id=9606 Gene_Symbol=HNRNPK Isoform 1 of Heterogeneous nuclear ribonucleoprotein K
IPI00032258	34	194247	1 (1)	1 (1)	0.02	Tax_Id=9606 Gene_Symbol=C4A Complement C4-A
IPI00026314	34	86043	1 (1)	1 (1)	0.04	Tax_Id=9606 Gene_Symbol=GSN Isoform 1 of Gelsolin
IPI00002255	33	321586	1 (1)	1 (1)	0.01	Tax_Id=9606 Gene_Symbol=LRBA Isoform 1 of Lipopolysaccharide-responsive and beige-like anchor protein
IPI00162563	33	114322	1 (1)	1 (1)	0.03	Tax_Id=9606 Gene_Symbol=RNF40 Isoform 1 of E3 ubiquitin-protein ligase BRE1B
IPI00000875	33	56456	2 (2)	2 (2)	0.12	Tax_Id=9606 Gene_Symbol=EEF1G cDNA FLJ56389, highly similar to Elongation factor 1-gamma
IPI00296432	33	91956	1 (1)	1 (1)	0.04	Tax_Id=9606 Gene_Symbol=IWS1 Isoform 1 of Protein IWS1 homolog
IPI00027497	33	63335	1 (1)	1 (1)	0.05	Tax_Id=9606 Gene_Symbol=GPI Glucose-6-phosphate isomerase
IPI00296259	33	26097	1 (1)	1 (1)	0.13	Tax_Id=9606 Gene_Symbol=TMED4 Isoform 1 of Transmembrane emp24 domain-containing protein 4
IPI00024425	33	148159	2 (2)	2 (2)	0.04	Tax_Id=9606 Gene_Symbol=KIAA0664 Uncharacterized protein
IPI01018333	32	74443	1 (1)	1 (1)	0.04	Tax_Id=9606 Gene_Symbol=HDGFRP2 Isoform 1 of Hepatoma-derived growth factor-related protein 2
IPI00001639	32	98420	2 (2)	2 (2)	0.07	Tax_Id=9606 Gene_Symbol=KPNB1 Importin subunit beta-1
IPI00032179	32	53025	1 (1)	1 (1)	0.06	Tax_Id=9606 Gene_Symbol=SERPINC1 Antithrombin-III
IPI00784013	32	135016	1 (1)	1 (1)	0.02	Tax_Id=9606 Gene_Symbol=JAK1 Tyrosine-protein kinase JAK1
IPI00009030	32	45503	1 (1)	1 (1)	0.07	Tax_Id=9606 Gene_Symbol=LAMP2 Isoform LAMP-2A of Lysosome-associated membrane glycoprotein 2
IPI00168921	32	68450	1 (1)	1 (1)	0.05	Tax_Id=9606 Gene_Symbol=WBSCR17 Putative polypeptide N-acetylgalactosaminyltransferase-like protein 3
IPI00456630	32	127680	1 (1)	1 (1)	0.03	Tax_Id=9606 Gene_Symbol=FNDC3A Isoform 2 of Fibronectin type-III domain-containing protein 3A
IPI00009938	31	57981	2 (2)	2 (2)	0.12	Tax_Id=9606 Gene_Symbol=CEACAM1 Isoform 1 of Carcinoembryonic antigen-related cell adhesion molecule 1
IPI00003843	31	134104	2 (2)	2 (2)	0.05	Tax_Id=9606 Gene_Symbol=TJP2 Isoform A1 of Tight junction protein ZO-2
IPI00010697	31	127751	1 (1)	1 (1)	0.03	Tax_Id=9606 Gene_Symbol=ITGA6 Isoform Alpha-6X1X2B of Integrin alpha-6
IPI00220038	31	100670	1 (1)	1 (1)	0.03	Tax_Id=9606 Gene_Symbol=SRRT Isoform 2 of Serrate RNA effector molecule homolog
IPI00289499	31	65089	2 (2)	2 (2)	0.1	Tax_Id=9606 Gene_Symbol=ATIC Bifunctional purine biosynthesis protein PURH
IPI00009841	31	69208	1 (1)	1 (1)	0.05	Tax_Id=9606 Gene_Symbol=EWSR1 RNA-binding protein EWS isoform 1
IPI00241841	31	58085	1 (1)	1 (1)	0.06	Tax_Id=9606 Gene_Symbol=KRT79 Keratin, type II cytoskeletal 79
IPI00183572	31	243142	1 (1)	1 (1)	0.01	Tax_Id=9606 Gene_Symbol=DOCK7 Isoform 2 of Dedicator of cytokinesis protein 7
IPI00418653	30	310235	3 (2)	3 (2)	0.02	Tax_Id=9606 Gene_Symbol=NBEAL1 Isoform 2 of Neurobeachin-like protein 1
IPI00551024	30	59252	1 (1)	1 (1)	0.06	Tax_Id=9606 Gene_Symbol=DAK Bifunctional ATP-dependent dihydroxyacetone kinase/FAD-AMP lyase (cyclizing)
IPI00003004	30	34904	1 (1)	1 (1)	0.1	Tax_Id=9606 Gene_Symbol=SLC25A22 Mitochondrial glutamate carrier 1
IPI00063302	30	22813	1 (1)	1 (1)	0.15	Tax_Id=9606 Gene_Symbol=DIRAS2 GTP-binding protein Di-Ras2
IPI00016862	30	56791	1 (1)	1 (1)	0.06	Tax_Id=9606 Gene_Symbol=GSR Isoform Mitochondrial of Glutathione reductase, mitochondrial
IPI00087498	30	69233	2 (2)	1 (1)	0.05	Tax_Id=9606 Gene_Symbol=ESCO2 N-acetyltransferase ESCO2
IPI00005737	30	30602	1 (1)	1 (1)	0.11	Tax_Id=9606 Gene_Symbol=SURF4 Isoform 1 of Surfeit locus protein 4
IPI00477040	29	198369	1 (1)	1 (1)	0.02	Tax_Id=9606 Gene_Symbol=NUP188 Isoform 1 of Nucleoporin NUP188 homolog
IPI00013933	29	334021	1 (1)	1 (1)	0.01	Tax_Id=9606 Gene_Symbol=DSP Isoform DPI of Desmoplakin
IPI00443022	29	15908	1 (1)	1 (1)	0.21	Tax_Id=9606 Gene_Symbol=- CDNA FLJ26091 fis, clone RCT06468 (Fragment)
IPI00154528	29	127216	1 (1)	1 (1)	0.03	Tax_Id=9606 Gene_Symbol=SMC6 Isoform 1 of Structural maintenance of chromosomes protein 6
IPI00218852	29	93093	1 (1)	1 (1)	0.04	Tax_Id=9606 Gene_Symbol=VIL1 Villin-1
IPI00412997	28	42951	1 (1)	1 (1)	0.08	Tax_Id=9606 Gene_Symbol=KIAA1737 Uncharacterized protein KIAA1737
IPI00221067	28	90485	1 (1)	1 (1)	0.04	Tax_Id=9606 Gene_Symbol=PTPRA Isoform 2 of Receptor-type tyrosine-protein phosphatase alpha
IPI00013452	28	172080	6 (2)	6 (2)	0.04	Tax_Id=9606 Gene_Symbol=EPRS Bifunctional aminoacyl-tRNA synthetase
IPI00293080	28	150351	1 (1)	1 (1)	0.02	Tax_Id=9606 Gene_Symbol=FAM75A7 Protein FAM75A7
IPI00005978	28	25461	1 (1)	1 (1)	0.13	Tax_Id=9606 Gene_Symbol=SRSF2 Serine/arginine-rich splicing factor 2
IPI00640703	28	138332	1 (1)	1 (1)	0.02	Tax_Id=9606 Gene_Symbol=XPO5 Exportin-5
IPI00217561	28	94981	2 (1)	2 (1)	0.03	Tax_Id=9606 Gene_Symbol=ITGB1 Isoform Beta-1C of Integrin beta-1
IPI00029048	28	75154	1 (1)	1 (1)	0.04	Tax_Id=9606 Gene_Symbol=TTLL12 Tubulin--tyrosine ligase-like protein 12
IPI00017596	28	30151	1 (1)	1 (1)	0.11	Tax_Id=9606 Gene_Symbol=MAPRE1 Microtubule-associated protein RP/EB family member 1
IPI00334532	28	140399	1 (1)	1 (1)	0.02	Tax_Id=9606 Gene_Symbol=L1CAM Isoform 2 of Neural cell adhesion molecule L1
IPI00179330	28	18296	2 (1)	2 (1)	0.18	Tax_Id=9606 Gene_Symbol=RPS27A Ubiquitin-40S ribosomal protein S27a
IPI00329233	28	64546	1 (1)	1 (1)	0.05	Tax_Id=9606 Gene_Symbol=ZNF77 Zinc finger protein 77
IPI00844090	27	184131	1 (1)	1 (1)	0.02	Tax_Id=9606 Gene_Symbol=COL5A1 Collagen alpha-1(V) chain
IPI00165125	27	88903	1 (1)	1 (1)	0.04	Tax_Id=9606 Gene_Symbol=C14orf37 cDNA FLJ59350
IPI00554590	27	157482	1 (1)	1 (1)	0.02	Tax_Id=9606 Gene_Symbol=RAB3GAP2 Isoform 1 of Rab3 GTPase-activating protein non-catalytic subunit
IPI00030774	27	140633	2 (1)	2 (1)	0.02	Tax_Id=9606 Gene_Symbol=TBCD Isoform 4 of Tubulin-specific chaperone D
IPI00024661	27	119789	2 (2)	2 (2)	0.06	Tax_Id=9606 Gene_Symbol=SEC24C Protein transport protein Sec24C
IPI00412579	27	24987	1 (1)	1 (1)	0.13	Tax_Id=9606 Gene_Symbol=RPL10A 60S ribosomal protein L10a
IPI00107831	27	213942	2 (1)	2 (1)	0.02	Tax_Id=9606 Gene_Symbol=PTPRF Isoform 1 of Receptor-type tyrosine-protein phosphatase F
IPI00006283	27	119720	1 (1)	1 (1)	0.03	Tax_Id=9606 Gene_Symbol=TAOK2 Isoform 2 of Serine/threonine-protein kinase TAO2
IPI00033907	27	218528	1 (1)	1 (1)	0.01	Tax_Id=9606 Gene_Symbol=ANAPC1 Anaphase-promoting complex subunit 1
IPI00184330	27	102516	1 (1)	1 (1)	0.03	Tax_Id=9606 Gene_Symbol=MCM2 DNA replication licensing factor MCM2
IPI00216699	26	75953	1 (1)	1 (1)	0.04	Tax_Id=9606 Gene_Symbol=FERMT3 Isoform 2 of Fermitin family homolog 3
IPI00007750	26	50634	1 (1)	1 (1)	0.07	Tax_Id=9606 Gene_Symbol=TUBA4A Tubulin alpha-4A chain
IPI00215884	26	27842	2 (2)	2 (2)	0.25	Tax_Id=9606 Gene_Symbol=SRSF1 Isoform ASF-1 of Serine/arginine-rich splicing factor 1
IPI00002966	26	95127	2 (1)	2 (1)	0.03	Tax_Id=9606 Gene_Symbol=HSPA4 Heat shock 70 kDa protein 4
IPI00217113	26	157426	1 (1)	1 (1)	0.02	Tax_Id=9606 Gene_Symbol=CLIP1 Isoform 3 of CAP-Gly domain-containing linker protein 1
IPI00019848	25	210598	1 (1)	1 (1)	0.02	Tax_Id=9606 Gene_Symbol=HCFC1 Isoform 1 of Host cell factor 1
IPI00830087	25	46929	1 (1)	1 (1)	0.07	Tax_Id=9606 Gene_Symbol=ZNF608 ZNF608 protein
IPI00654628	25	74269	1 (1)	1 (1)	0.04	Tax_Id=9606 Gene_Symbol=ANKHD1-EIF4EBP3;ANKHD1 Uncharacterized protein
IPI00032355	25	130769	2 (1)	2 (1)	0.02	Tax_Id=9606 Gene_Symbol=PUM1 Uncharacterized protein
IPI00477468	25	134332	1 (1)	1 (1)	0.02	Tax_Id=9606 Gene_Symbol=CTR9 RNA polymerase-associated protein CTR9 homolog
IPI00465045	24	173606	1 (1)	1 (1)	0.02	Tax_Id=9606 Gene_Symbol=DIP2B Disco-interacting protein 2 homolog B
IPI00025158	24	145305	1 (1)	1 (1)	0.02	Tax_Id=9606 Gene_Symbol=STAG1 Cohesin subunit SA-1
IPI00022426	24	39886	1 (1)	1 (1)	0.08	Tax_Id=9606 Gene_Symbol=AMBP Protein AMBP
IPI00843765	24	282906	2 (1)	2 (1)	0.01	Tax_Id=9606 Gene_Symbol=SPTAN1 Isoform 3 of Spectrin alpha chain, brain
IPI00328115	24	54126	1 (1)	1 (1)	0.06	Tax_Id=9606 Gene_Symbol=XRN1 Isoform 3 of 5'-3' exoribonuclease 1
IPI00022937	24	253190	1 (1)	1 (1)	0.01	Tax_Id=9606 Gene_Symbol=F5 252 kDa protein
IPI00014898	24	533462	1 (1)	1 (1)	0.01	Tax_Id=9606 Gene_Symbol=PLEC Isoform 1 of Plectin
IPI00414315	23	81197	2 (1)	2 (1)	0.04	Tax_Id=9606 Gene_Symbol=EPS8L2 Isoform 1 of Epidermal growth factor receptor kinase substrate 8-like protein 2
IPI00030851	23	138529	1 (1)	1 (1)	0.02	Tax_Id=9606 Gene_Symbol=SEC24B Isoform 1 of Protein transport protein Sec24B
IPI00030511	23	51284	1 (1)	1 (1)	0.06	Tax_Id=9606 Gene_Symbol=WDR85 WD repeat-containing protein 85
IPI00021727	23	69042	1 (1)	1 (1)	0.05	Tax_Id=9606 Gene_Symbol=C4BPA C4b-binding protein alpha chain
IPI00009342	22	189761	1 (1)	1 (1)	0.02	Tax_Id=9606 Gene_Symbol=IQGAP1 Ras GTPase-activating-like protein IQGAP1
IPI00023442	22	129984	1 (1)	1 (1)	0.03	Tax_Id=9606 Gene_Symbol=SEC31B Isoform 1 of Protein transport protein Sec31B
IPI00102976	22	23389	1 (1)	1 (1)	0.14	Tax_Id=9606 Gene_Symbol=TPRG1L Isoform 2 of Tumor protein p63-regulated gene 1-like protein
IPI00247871	22	124051	1 (1)	1 (1)	0.03	Tax_Id=9606 Gene_Symbol=TCERG1 Isoform 1 of Transcription elongation regulator 1
IPI00294501	22	55195	1 (1)	1 (1)	0.06	Tax_Id=9606 Gene_Symbol=DHCR7 7-dehydrocholesterol reductase
IPI00978381	22	14542	1 (1)	1 (1)	0.23	Tax_Id=9606 Gene_Symbol=FBXL8 Uncharacterized protein
IPI00017617	22	69618	3 (1)	3 (1)	0.05	Tax_Id=9606 Gene_Symbol=DDX5 Probable ATP-dependent RNA helicase DDX5
IPI00794503	22	31680	1 (1)	1 (1)	0.11	Tax_Id=9606 Gene_Symbol=XPNPEP3 Isoform 3 of Probable Xaa-Pro aminopeptidase 3
IPI00217413	21	156222	1 (1)	1 (1)	0.02	Tax_Id=9606 Gene_Symbol=DHX29 ATP-dependent RNA helicase DHX29
IPI00003519	21	110336	2 (1)	2 (1)	0.03	Tax_Id=9606 Gene_Symbol=EFTUD2 116 kDa U5 small nuclear ribonucleoprotein component
IPI00177817	20	111103	1 (1)	1 (1)	0.03	Tax_Id=9606 Gene_Symbol=ATP2A2 Isoform 2 of Sarcoplasmic/endoplasmic reticulum calcium ATPase 2

## Sheet: Sheet9
	Score	Mass	Matches	Sequences	emPAI
IPI00026781	2827	275877	187 (171)	59 (55)	1.41	Tax_Id=9606 Gene_Symbol=FASN Fatty acid synthase
IPI00001159	585	294967	32 (30)	28 (27)	0.39	Tax_Id=9606 Gene_Symbol=GCN1L1 Translational activator GCN1
IPI00298994	550	271766	38 (33)	28 (25)	0.38	Tax_Id=9606 Gene_Symbol=TLN1 Talin-1
IPI00219299	131	273781	9 (7)	8 (6)	0.09	Tax_Id=9606 Gene_Symbol=TLN2 Talin-2
IPI00007928	257	274738	26 (19)	19 (13)	0.21	Tax_Id=9606 Gene_Symbol=PRPF8 Pre-mRNA-processing-splicing factor 8
IPI00456969	245	534809	24 (20)	24 (20)	0.13	Tax_Id=9606 Gene_Symbol=DYNC1H1 Cytoplasmic dynein 1 heavy chain 1
IPI00397526	242	229827	11 (10)	11 (10)	0.15	Tax_Id=9606 Gene_Symbol=MYH10 Isoform 1 of Myosin-10
IPI00019502	136	227646	9 (8)	7 (6)	0.1	Tax_Id=9606 Gene_Symbol=MYH9 Isoform 1 of Myosin-9
IPI01025580	221	2269	35 (26)	1 (1)	1.81	Tax_Id=9606 Gene_Symbol=- Possible J 56 gene segment (Fragment)
IPI00296337	202	473749	14 (10)	13 (9)	0.07	Tax_Id=9606 Gene_Symbol=PRKDC Isoform 1 of DNA-dependent protein kinase catalytic subunit
IPI00009865	188	59020	10 (9)	10 (9)	0.63	Tax_Id=9606 Gene_Symbol=KRT10 Keratin, type I cytoskeletal 10
IPI00384444	54	51872	5 (5)	5 (5)	0.36	Tax_Id=9606 Gene_Symbol=KRT14 Keratin, type I cytoskeletal 14
IPI00006482	173	114135	12 (10)	11 (9)	0.33	Tax_Id=9606 Gene_Symbol=ATP1A1 Isoform Long of Sodium/potassium-transporting ATPase subunit alpha-1
IPI00640981	172	580483	20 (17)	19 (16)	0.1	Tax_Id=9606 Gene_Symbol=UBR4 Isoform 4 of E3 ubiquitin-protein ligase UBR4
IPI00420014	169	246006	13 (9)	13 (9)	0.13	Tax_Id=9606 Gene_Symbol=SNRNP200 Isoform 1 of U5 small nuclear ribonucleoprotein 200 kDa helicase
IPI00005614	155	275237	8 (8)	7 (7)	0.1	Tax_Id=9606 Gene_Symbol=SPTBN1 Isoform Long of Spectrin beta chain, brain 1
IPI00302592	152	282581	12 (10)	11 (9)	0.12	Tax_Id=9606 Gene_Symbol=FLNA Isoform 2 of Filamin-A
IPI00031410	152	290759	13 (10)	12 (9)	0.12	Tax_Id=9606 Gene_Symbol=MTOR Serine/threonine-protein kinase mTOR
IPI00021304	150	66110	9 (8)	9 (8)	0.47	Tax_Id=9606 Gene_Symbol=KRT2 Keratin, type II cytoskeletal 2 epidermal
IPI00220327	104	66170	7 (6)	6 (5)	0.34	Tax_Id=9606 Gene_Symbol=KRT1 Keratin, type II cytoskeletal 1
IPI00414676	144	83554	12 (10)	9 (8)	0.41	Tax_Id=9606 Gene_Symbol=HSP90AB1 Heat shock protein HSP 90-beta
IPI00382470	117	98670	10 (8)	9 (8)	0.3	Tax_Id=9606 Gene_Symbol=HSP90AA1 Isoform 2 of Heat shock protein HSP 90-alpha
IPI00011569	143	267095	11 (10)	11 (10)	0.13	Tax_Id=9606 Gene_Symbol=ACACA Isoform 1 of Acetyl-CoA carboxylase 1
IPI00940093	142	259329	14 (12)	13 (12)	0.16	Tax_Id=9606 Gene_Symbol=FLNB Isoform 7 of Filamin-B
IPI00014898	137	533462	9 (6)	9 (6)	0.04	Tax_Id=9606 Gene_Symbol=PLEC Isoform 1 of Plectin
IPI00339224	136	225517	13 (9)	11 (8)	0.14	Tax_Id=9606 Gene_Symbol=FN1 Isoform 4 of Fibronectin
IPI00009329	127	396444	8 (6)	7 (5)	0.05	Tax_Id=9606 Gene_Symbol=UTRN Utrophin
IPI00022937	108	253190	8 (6)	7 (5)	0.07	Tax_Id=9606 Gene_Symbol=F5 252 kDa protein
IPI00003964	107	293699	11 (7)	10 (7)	0.08	Tax_Id=9606 Gene_Symbol=USP9X Isoform 2 of Probable ubiquitin carboxyl-terminal hydrolase FAF-X
IPI00742682	92	267530	4 (3)	4 (3)	0.04	Tax_Id=9606 Gene_Symbol=TPR Nucleoprotein TPR
IPI00216773	88	46442	5 (5)	5 (5)	0.41	Tax_Id=9606 Gene_Symbol=ALB Uncharacterized protein
IPI00019359	82	62255	3 (2)	3 (2)	0.11	Tax_Id=9606 Gene_Symbol=KRT9 Keratin, type I cytoskeletal 9
IPI00027493	73	58023	2 (2)	2 (2)	0.12	Tax_Id=9606 Gene_Symbol=SLC3A2 Isoform 2 of 4F2 cell-surface antigen heavy chain
IPI00022229	73	516651	6 (5)	6 (5)	0.03	Tax_Id=9606 Gene_Symbol=APOB Apolipoprotein B-100
IPI00215743	70	152780	2 (2)	2 (2)	0.04	Tax_Id=9606 Gene_Symbol=RRBP1 Isoform 3 of Ribosome-binding protein 1
IPI00412298	69	304764	3 (3)	3 (3)	0.03	Tax_Id=9606 Gene_Symbol=ATR Isoform 1 of Serine/threonine-protein kinase ATR
IPI00334410	67	197456	7 (7)	6 (6)	0.1	Tax_Id=9606 Gene_Symbol=MYO18A Isoform 2 of Myosin-XVIIIa
IPI00001466	66	109932	6 (4)	6 (4)	0.12	Tax_Id=9606 Gene_Symbol=EML4 Echinoderm microtubule-associated protein-like 4
IPI00651653	66	81091	1 (1)	1 (1)	0.04	Tax_Id=9606 Gene_Symbol=DDX17 probable ATP-dependent RNA helicase DDX17 isoform 3
IPI00026089	65	146479	2 (2)	2 (2)	0.05	Tax_Id=9606 Gene_Symbol=SF3B1 Splicing factor 3B subunit 1
IPI00413611	65	91125	7 (4)	6 (4)	0.15	Tax_Id=9606 Gene_Symbol=TOP1 DNA topoisomerase 1
IPI00444262	62	65979	4 (4)	4 (4)	0.21	Tax_Id=9606 Gene_Symbol=NCL cDNA FLJ45706 fis, clone FEBRA2028457, highly similar to Nucleolin
IPI00026970	61	120409	2 (2)	2 (2)	0.06	Tax_Id=9606 Gene_Symbol=SUPT16H FACT complex subunit SPT16
IPI00166010	61	269106	6 (4)	6 (4)	0.05	Tax_Id=9606 Gene_Symbol=CNOT1 Isoform 1 of CCR4-NOT transcription complex subunit 1
IPI00012345	60	39677	4 (4)	4 (4)	0.38	Tax_Id=9606 Gene_Symbol=SRSF6 Isoform SRP55-1 of Serine/arginine-rich splicing factor 6
IPI00012341	40	31359	2 (2)	2 (2)	0.22	Tax_Id=9606 Gene_Symbol=SRSF5 Isoform SRP40-1 of Serine/arginine-rich splicing factor 5
IPI00024067	59	193260	6 (5)	5 (4)	0.07	Tax_Id=9606 Gene_Symbol=CLTC Isoform 1 of Clathrin heavy chain 1
IPI00289819	59	281155	7 (6)	7 (6)	0.07	Tax_Id=9606 Gene_Symbol=IGF2R Cation-independent mannose-6-phosphate receptor
IPI00007752	56	50255	3 (3)	2 (2)	0.21	Tax_Id=9606 Gene_Symbol=TUBB2C Tubulin beta-2C chain
IPI00478003	55	164613	2 (1)	2 (1)	0.02	Tax_Id=9606 Gene_Symbol=A2M Alpha-2-macroglobulin
IPI00018278	54	13501	1 (1)	1 (1)	0.25	Tax_Id=9606 Gene_Symbol=H2AFV Histone H2A.V
IPI00016610	52	37987	2 (2)	2 (2)	0.18	Tax_Id=9606 Gene_Symbol=PCBP1 Poly(rC)-binding protein 1
IPI00165041	51	148393	5 (3)	4 (3)	0.07	Tax_Id=9606 Gene_Symbol=TCOF1 Isoform 6 of Treacle protein
IPI00031583	51	110039	3 (3)	3 (3)	0.09	Tax_Id=9606 Gene_Symbol=USO1 Isoform 2 of General vesicular transport factor p115
IPI00215884	49	27842	2 (2)	2 (2)	0.25	Tax_Id=9606 Gene_Symbol=SRSF1 Isoform ASF-1 of Serine/arginine-rich splicing factor 1
IPI00844578	48	142181	3 (2)	3 (2)	0.05	Tax_Id=9606 Gene_Symbol=DHX9 ATP-dependent RNA helicase A
IPI00301263	48	245167	5 (3)	5 (3)	0.04	Tax_Id=9606 Gene_Symbol=CAD CAD protein
IPI00012837	48	110358	2 (2)	2 (2)	0.06	Tax_Id=9606 Gene_Symbol=KIF5B Kinesin-1 heavy chain
IPI00455473	47	214255	1 (1)	1 (1)	0.02	Tax_Id=9606 Gene_Symbol=MIA3 Isoform 1 of Melanoma inhibitory activity protein 3
IPI00021290	47	121674	3 (3)	3 (3)	0.08	Tax_Id=9606 Gene_Symbol=ACLY ATP-citrate synthase
IPI00031627	47	218408	2 (2)	2 (2)	0.03	Tax_Id=9606 Gene_Symbol=POLR2A DNA-directed RNA polymerase II subunit RPB1
IPI00003865	46	71082	3 (3)	3 (3)	0.15	Tax_Id=9606 Gene_Symbol=HSPA8 Isoform 1 of Heat shock cognate 71 kDa protein
IPI00304925	40	70294	2 (2)	2 (2)	0.1	Tax_Id=9606 Gene_Symbol=HSPA1B;HSPA1A Heat shock 70 kDa protein 1A/1B
IPI00783271	46	159003	1 (1)	1 (1)	0.02	Tax_Id=9606 Gene_Symbol=LRPPRC Leucine-rich PPR motif-containing protein, mitochondrial
IPI00000873	46	141642	1 (1)	1 (1)	0.02	Tax_Id=9606 Gene_Symbol=VARS Valyl-tRNA synthetase
IPI00177817	45	111103	5 (4)	5 (4)	0.12	Tax_Id=9606 Gene_Symbol=ATP2A2 Isoform 2 of Sarcoplasmic/endoplasmic reticulum calcium ATPase 2
IPI00019568	45	71475	1 (1)	1 (1)	0.05	Tax_Id=9606 Gene_Symbol=F2 Prothrombin (Fragment)
IPI00413108	44	33464	2 (1)	2 (1)	0.1	Tax_Id=9606 Gene_Symbol=SNORA6;RPSAP15;SNORA62;RPSA 33 kDa protein
IPI00783987	44	188569	2 (2)	2 (2)	0.03	Tax_Id=9606 Gene_Symbol=C3 Complement C3 (Fragment)
IPI00013452	44	172080	1 (1)	1 (1)	0.02	Tax_Id=9606 Gene_Symbol=EPRS Bifunctional aminoacyl-tRNA synthetase
IPI00220644	44	58538	4 (1)	4 (1)	0.06	Tax_Id=9606 Gene_Symbol=PKM2 Isoform M1 of Pyruvate kinase isozymes M1/M2
IPI00021885	43	95656	1 (1)	1 (1)	0.03	Tax_Id=9606 Gene_Symbol=FGA Isoform 1 of Fibrinogen alpha chain
IPI00305461	43	107015	2 (1)	2 (1)	0.03	Tax_Id=9606 Gene_Symbol=ITIH2 Inter-alpha (Globulin) inhibitor H2, isoform CRA_a
IPI00218342	43	108165	2 (1)	2 (1)	0.03	Tax_Id=9606 Gene_Symbol=MTHFD1 C-1-tetrahydrofolate synthase, cytoplasmic
IPI00014424	43	50780	1 (1)	1 (1)	0.06	Tax_Id=9606 Gene_Symbol=EEF1A2 Elongation factor 1-alpha 2
IPI00004970	43	320805	1 (1)	1 (1)	0.01	Tax_Id=9606 Gene_Symbol=UTP20 Small subunit processome component 20 homolog
IPI00021439	43	42052	2 (2)	2 (2)	0.16	Tax_Id=9606 Gene_Symbol=ACTB Actin, cytoplasmic 1
IPI00294501	42	55195	1 (1)	1 (1)	0.06	Tax_Id=9606 Gene_Symbol=DHCR7 7-dehydrocholesterol reductase
IPI00031420	42	55674	2 (1)	2 (1)	0.06	Tax_Id=9606 Gene_Symbol=UGDH UDP-glucose 6-dehydrogenase
IPI00247295	41	1011226	3 (3)	3 (3)	0.01	Tax_Id=9606 Gene_Symbol=SYNE1 Isoform 4 of Nesprin-1
IPI00295857	41	139797	1 (1)	1 (1)	0.02	Tax_Id=9606 Gene_Symbol=COPA Isoform 1 of Coatomer subunit alpha
IPI00179330	40	18296	1 (1)	1 (1)	0.18	Tax_Id=9606 Gene_Symbol=RPS27A Ubiquitin-40S ribosomal protein S27a
IPI00307259	40	256533	1 (1)	1 (1)	0.01	Tax_Id=9606 Gene_Symbol=DNAJC13 DnaJ homolog subfamily C member 13
IPI00902614	39	297200	4 (2)	4 (2)	0.02	Tax_Id=9606 Gene_Symbol=USP24 Ubiquitin carboxyl-terminal hydrolase 24
IPI00375676	39	21340	1 (1)	1 (1)	0.16	Tax_Id=9606 Gene_Symbol=FTL Ferritin
IPI00002335	39	351630	1 (1)	1 (1)	0.01	Tax_Id=9606 Gene_Symbol=HTT huntingtin
IPI00027547	39	11391	1 (1)	1 (1)	0.3	Tax_Id=9606 Gene_Symbol=DCD Dermcidin
IPI00216049	38	51230	2 (2)	2 (2)	0.13	Tax_Id=9606 Gene_Symbol=HNRNPK Isoform 1 of Heterogeneous nuclear ribonucleoprotein K
IPI00217952	38	79555	1 (1)	1 (1)	0.04	Tax_Id=9606 Gene_Symbol=GFPT1 Isoform 1 of Glucosamine--fructose-6-phosphate aminotransferase [isomerizing] 1
IPI00179298	37	485780	2 (2)	2 (2)	0.01	Tax_Id=9606 Gene_Symbol=HUWE1 Uncharacterized protein
IPI00292530	37	101782	1 (1)	1 (1)	0.03	Tax_Id=9606 Gene_Symbol=ITIH1 Inter-alpha-trypsin inhibitor heavy chain H1
IPI00290566	37	60819	1 (1)	1 (1)	0.05	Tax_Id=9606 Gene_Symbol=TCP1 T-complex protein 1 subunit alpha
IPI00186290	36	96246	4 (3)	4 (3)	0.11	Tax_Id=9606 Gene_Symbol=EEF2 Elongation factor 2
IPI00216654	36	74702	1 (1)	1 (1)	0.04	Tax_Id=9606 Gene_Symbol=NOLC1 Isoform Beta of Nucleolar and coiled-body phosphoprotein 1
IPI00241562	36	394794	1 (1)	1 (1)	0.01	Tax_Id=9606 Gene_Symbol=RELN Isoform 2 of Reelin
IPI00010796	35	57480	1 (1)	1 (1)	0.06	Tax_Id=9606 Gene_Symbol=P4HB Protein disulfide-isomerase
IPI00005978	34	25461	1 (1)	1 (1)	0.13	Tax_Id=9606 Gene_Symbol=SRSF2 Serine/arginine-rich splicing factor 2
IPI00478586	34	352448	1 (1)	1 (1)	0.01	Tax_Id=9606 Gene_Symbol=VPS13A Isoform 2 of Vacuolar protein sorting-associated protein 13A
IPI00001639	34	98420	1 (1)	1 (1)	0.03	Tax_Id=9606 Gene_Symbol=KPNB1 Importin subunit beta-1
IPI00828098	34	603690	1 (1)	1 (1)	0.01	Tax_Id=9606 Gene_Symbol=RNF213 protein ALO17 isoform 1
IPI00007334	33	152170	1 (1)	1 (1)	0.02	Tax_Id=9606 Gene_Symbol=ACIN1 Isoform 1 of Apoptotic chromatin condensation inducer in the nucleus
IPI00008998	33	43360	1 (1)	1 (1)	0.08	Tax_Id=9606 Gene_Symbol=PTPLAD1 3-hydroxyacyl-CoA dehydratase 3
IPI00024661	32	119789	1 (1)	1 (1)	0.03	Tax_Id=9606 Gene_Symbol=SEC24C Protein transport protein Sec24C
IPI00029012	32	166867	4 (1)	4 (1)	0.02	Tax_Id=9606 Gene_Symbol=EIF3A Eukaryotic translation initiation factor 3 subunit A
IPI00844215	32	285163	3 (1)	3 (1)	0.01	Tax_Id=9606 Gene_Symbol=SPTAN1 Isoform 1 of Spectrin alpha chain, brain
IPI00087498	32	69233	2 (1)	1 (1)	0.05	Tax_Id=9606 Gene_Symbol=ESCO2 N-acetyltransferase ESCO2
IPI00217465	32	21352	2 (1)	2 (1)	0.16	Tax_Id=9606 Gene_Symbol=HIST1H1C Histone H1.2
IPI00219065	32	174739	1 (1)	1 (1)	0.02	Tax_Id=9606 Gene_Symbol=AGL Isoform 5 of Glycogen debranching enzyme
IPI00016910	31	105962	2 (2)	2 (2)	0.06	Tax_Id=9606 Gene_Symbol=EIF3C;EIF3CL Eukaryotic translation initiation factor 3 subunit C
IPI00166768	31	37403	1 (1)	1 (1)	0.09	Tax_Id=9606 Gene_Symbol=TUBA1C Uncharacterized protein
IPI00007402	30	120751	1 (1)	1 (1)	0.03	Tax_Id=9606 Gene_Symbol=IPO7 Importin-7
IPI00010740	30	76216	1 (1)	1 (1)	0.04	Tax_Id=9606 Gene_Symbol=SFPQ Isoform Long of Splicing factor, proline- and glutamine-rich
IPI00183368	30	343709	1 (1)	1 (1)	0.01	Tax_Id=9606 Gene_Symbol=SMG1 Isoform 3 of Serine/threonine-protein kinase SMG1
IPI00026314	30	86043	1 (1)	1 (1)	0.04	Tax_Id=9606 Gene_Symbol=GSN Isoform 1 of Gelsolin
IPI00383581	30	113539	1 (1)	1 (1)	0.03	Tax_Id=9606 Gene_Symbol=GANAB cDNA FLJ61290, highly similar to Neutral alpha-glucosidase AB
IPI00002255	29	321586	1 (1)	1 (1)	0.01	Tax_Id=9606 Gene_Symbol=LRBA Isoform 1 of Lipopolysaccharide-responsive and beige-like anchor protein
IPI00843975	29	69484	1 (1)	1 (1)	0.05	Tax_Id=9606 Gene_Symbol=EZR Ezrin
IPI00012007	29	48255	2 (2)	2 (2)	0.14	Tax_Id=9606 Gene_Symbol=AHCY Adenosylhomocysteinase
IPI00009841	29	69208	1 (1)	1 (1)	0.05	Tax_Id=9606 Gene_Symbol=EWSR1 RNA-binding protein EWS isoform 1
IPI00022822	29	154607	1 (1)	1 (1)	0.02	Tax_Id=9606 Gene_Symbol=COL18A1 Isoform 2 of Collagen alpha-1(XVIII) chain
IPI00032491	29	100790	1 (1)	1 (1)	0.03	Tax_Id=9606 Gene_Symbol=LEMD3 Inner nuclear membrane protein Man1
IPI00221222	28	14386	1 (1)	1 (1)	0.24	Tax_Id=9606 Gene_Symbol=SUB1 Activated RNA polymerase II transcriptional coactivator p15
IPI00003831	28	135253	1 (1)	1 (1)	0.02	Tax_Id=9606 Gene_Symbol=ATP2B3 Isoform XB of Plasma membrane calcium-transporting ATPase 3
IPI00008986	27	55659	1 (1)	1 (1)	0.06	Tax_Id=9606 Gene_Symbol=SLC7A5 Large neutral amino acids transporter small subunit 1
IPI00902970	27	88392	1 (1)	1 (1)	0.04	Tax_Id=9606 Gene_Symbol=PRRC2C 88 kDa protein
IPI00104050	27	108658	1 (1)	1 (1)	0.03	Tax_Id=9606 Gene_Symbol=THRAP3 Thyroid hormone receptor-associated protein 3
IPI00307820	27	76324	1 (1)	1 (1)	0.04	Tax_Id=9606 Gene_Symbol=HSPA12B Heat shock 70 kDa protein 12B
IPI00006181	26	64560	1 (1)	1 (1)	0.05	Tax_Id=9606 Gene_Symbol=EIF3D Eukaryotic translation initiation factor 3 subunit D
IPI00032179	26	53025	1 (1)	1 (1)	0.06	Tax_Id=9606 Gene_Symbol=SERPINC1 Antithrombin-III
IPI00013933	26	334021	2 (1)	2 (1)	0.01	Tax_Id=9606 Gene_Symbol=DSP Isoform DPI of Desmoplakin
IPI00157790	26	225491	1 (1)	1 (1)	0.01	Tax_Id=9606 Gene_Symbol=KIAA0368 proteasome-associated protein ECM29 homolog
IPI00031534	25	68864	1 (1)	1 (1)	0.05	Tax_Id=9606 Gene_Symbol=ST6GALNAC1 Alpha-N-acetylgalactosaminide alpha-2,6-sialyltransferase 1
IPI00289499	25	65089	1 (1)	1 (1)	0.05	Tax_Id=9606 Gene_Symbol=ATIC Bifunctional purine biosynthesis protein PURH
IPI00023407	25	129554	1 (1)	1 (1)	0.03	Tax_Id=9606 Gene_Symbol=NCKAP1L Nck-associated protein 1-like
IPI00023868	25	175237	1 (1)	1 (1)	0.02	Tax_Id=9606 Gene_Symbol=ABCC2 Canalicular multispecific organic anion transporter 1
IPI00002483	25	56290	1 (1)	1 (1)	0.06	Tax_Id=9606 Gene_Symbol=SLC30A1 Zinc transporter 1
IPI00220113	24	103241	2 (2)	2 (2)	0.06	Tax_Id=9606 Gene_Symbol=MAP4 Isoform 2 of Microtubule-associated protein 4
IPI00007266	24	73433	1 (1)	1 (1)	0.04	Tax_Id=9606 Gene_Symbol=ALAS1 cDNA FLJ56039, highly similar to 5-aminolevulinate synthase, nonspecific, mitochondrial
IPI00219301	24	31707	1 (1)	1 (1)	0.1	Tax_Id=9606 Gene_Symbol=MARCKS Myristoylated alanine-rich C-kinase substrate
IPI00003519	23	110336	1 (1)	1 (1)	0.03	Tax_Id=9606 Gene_Symbol=EFTUD2 116 kDa U5 small nuclear ribonucleoprotein component
IPI00019907	23	66546	1 (1)	1 (1)	0.05	Tax_Id=9606 Gene_Symbol=GPC3 Glypican-3
IPI00641319	23	31030	1 (1)	1 (1)	0.11	Tax_Id=9606 Gene_Symbol=UBA1 Uncharacterized protein
IPI00183974	23	75405	1 (1)	1 (1)	0.04	Tax_Id=9606 Gene_Symbol=MON2 cDNA FLJ41848 fis, clone NT2RI3003382
IPI00009225	23	27004	1 (1)	1 (1)	0.12	Tax_Id=9606 Gene_Symbol=STX8 Syntaxin-8
IPI00479786	23	73355	2 (1)	2 (1)	0.04	Tax_Id=9606 Gene_Symbol=KHSRP Isoform 1 of Far upstream element-binding protein 2
IPI00002186	21	204418	1 (1)	1 (1)	0.02	Tax_Id=9606 Gene_Symbol=ARFGEF2 Brefeldin A-inhibited guanine nucleotide-exchange protein
