# Supplementary material for: Aggregated and Hyperstable Damage-Associated Molecular Patterns Are Released During ER Stress to Modulate Immune Function
Source: Front Cell Dev Biol. 2019 Sep 18;7:198. doi: 10.3389/fcell.2019.00198 (PMC6759876; doi:10.3389/fcell.2019.00198)
Supplement: Supplementary file 9 [file Table_2.XLSX]

## Sheet: Sheet1
Accession	Description	Score	Coverage	# Proteins	# Unique Peptides	# Peptides	# PSMs	# AAs	MW [kDa]	calc. pI
IPI00419258.4	High mobility group protein B1	150.424	40.47	19	11	13	71	215	24.8782	5.74463
	A2	Sequence	# PSMs	# Proteins	# Protein Groups	Protein Group Accessions	Modifications	ΔCn	q-Value	PEP	XCorr	Charge	MH+ [Da]	ΔM [ppm]	RT [min]	# Missed Cleavages
	High	LGEmWNNTAADDKQPYEK	7	14	1	IPI00419258.4	M4(Oxidation)	0	0	8.7622e-17	4.87865	3	2125.95	0.809895	17.2923	1
		Accession	Description	Score	Coverage	# Proteins	# Unique Peptides	# Peptides	# PSMs	# AAs	MW [kDa]	calc. pI
		IPI00419258.4	High mobility group protein B1	150.424	40.47	19	11	13	71	215	24.8782	5.74463
	High	IKGEHPGLSIGDVAK	23	10	1	IPI00419258.4		0	0	9.447e-06	3.84904	3	1520.84	0.864831	19.2657	1
		Accession	Description	Score	Coverage	# Proteins	# Unique Peptides	# Peptides	# PSMs	# AAs	MW [kDa]	calc. pI
		IPI00419258.4	High mobility group protein B1	150.424	40.47	19	11	13	71	215	24.8782	5.74463
	High	LGEmWNNTAADDK	4	15	1	IPI00419258.4	M4(Oxidation)	0	0	1.175e-07	3.397	2	1480.64	1.90324	16.8868	0
		Accession	Description	Score	Coverage	# Proteins	# Unique Peptides	# Peptides	# PSMs	# AAs	MW [kDa]	calc. pI
		IPI00419258.4	High mobility group protein B1	150.424	40.47	19	11	13	71	215	24.8782	5.74463
	High	LGEMWNNTAADDK	1	15	1	IPI00419258.4		0	0	8.058e-05	3.3218	2	1464.64	0.619158	19.9618	0
		Accession	Description	Score	Coverage	# Proteins	# Unique Peptides	# Peptides	# PSMs	# AAs	MW [kDa]	calc. pI
		IPI00419258.4	High mobility group protein B1	150.424	40.47	19	11	13	71	215	24.8782	5.74463
	High	LGEMWNNTAADDKQPYEK	2	14	1	IPI00419258.4		0	0	1.908e-07	3.0612	3	2109.96	1.73266	19.1157	1
		Accession	Description	Score	Coverage	# Proteins	# Unique Peptides	# Peptides	# PSMs	# AAs	MW [kDa]	calc. pI
		IPI00419258.4	High mobility group protein B1	150.424	40.47	19	11	13	71	215	24.8782	5.74463
	High	KHPDASVNFSEFSK	5	7	1	IPI00419258.4		0	0	3.298e-05	2.78685	3	1592.77	0.656838	20.3661	1
		Accession	Description	Score	Coverage	# Proteins	# Unique Peptides	# Peptides	# PSMs	# AAs	MW [kDa]	calc. pI
		IPI00419258.4	High mobility group protein B1	150.424	40.47	19	11	13	71	215	24.8782	5.74463
	High	GEHPGLSIGDVAK	4	10	1	IPI00419258.4		0	0	4.176e-06	2.61932	2	1279.66	0.627735	17.1191	0
		Accession	Description	Score	Coverage	# Proteins	# Unique Peptides	# Peptides	# PSMs	# AAs	MW [kDa]	calc. pI
		IPI00419258.4	High mobility group protein B1	150.424	40.47	19	11	13	71	215	24.8782	5.74463
	High	MSSYAFFVQTcR	1	10	2	IPI00419258.4;IPI00219097.4	C11(Carbamidomethyl)	0	0	0.000518	2.5441	2	1496.67	1.58307	24.9933	0
		Accession	Description	Score	Coverage	# Proteins	# Unique Peptides	# Peptides	# PSMs	# AAs	MW [kDa]	calc. pI
		IPI00419258.4	High mobility group protein B1	150.424	40.47	19	11	13	71	215	24.8782	5.74463
		IPI00219097.4	High mobility group protein B2	38.5868	32.06	2	5	7	15	209	24.0187	7.81104
	High	mSSYAFFVQTcR	1	10	2	IPI00419258.4;IPI00219097.4	M1(Oxidation); C11(Carbamidomethyl)	0	0	0.000107	2.50119	2	1512.66	1.61929	23.6332	0
		Accession	Description	Score	Coverage	# Proteins	# Unique Peptides	# Peptides	# PSMs	# AAs	MW [kDa]	calc. pI
		IPI00419258.4	High mobility group protein B1	150.424	40.47	19	11	13	71	215	24.8782	5.74463
		IPI00219097.4	High mobility group protein B2	38.5868	32.06	2	5	7	15	209	24.0187	7.81104
	High	HPDASVNFSEFSK	2	7	1	IPI00419258.4		0	0	0.002514	2.36692	3	1464.68	0.880488	21.0975	0
		Accession	Description	Score	Coverage	# Proteins	# Unique Peptides	# Peptides	# PSMs	# AAs	MW [kDa]	calc. pI
		IPI00419258.4	High mobility group protein B1	150.424	40.47	19	11	13	71	215	24.8782	5.74463
	High	KLGEmWNNTAADDK	1	15	1	IPI00419258.4	M5(Oxidation)	0	0.001	0.003081	2.71722	3	1608.74	1.8576	14.7893	1
		Accession	Description	Score	Coverage	# Proteins	# Unique Peptides	# Peptides	# PSMs	# AAs	MW [kDa]	calc. pI
		IPI00419258.4	High mobility group protein B1	150.424	40.47	19	11	13	71	215	24.8782	5.74463
	High	GKFEDmAK	4	15	1	IPI00419258.4	M6(Oxidation)	0	0.002	0.005474	2.5016	2	941.441	1.21965	11.0517	1
		Accession	Description	Score	Coverage	# Proteins	# Unique Peptides	# Peptides	# PSMs	# AAs	MW [kDa]	calc. pI
		IPI00419258.4	High mobility group protein B1	150.424	40.47	19	11	13	71	215	24.8782	5.74463
	High	TYIPPKGETK	8	16	1	IPI00419258.4		0	0.002	0.007212	2.40991	2	1133.62	1.63594	10.6313	1
		Accession	Description	Score	Coverage	# Proteins	# Unique Peptides	# Peptides	# PSMs	# AAs	MW [kDa]	calc. pI
		IPI00419258.4	High mobility group protein B1	150.424	40.47	19	11	13	71	215	24.8782	5.74463
	High	YEKDIAAYR	1	10	2	IPI00419258.4;IPI00219097.4		0	0.003	0.01845	2.0609	3	1128.57	1.21041	13.955	1
		Accession	Description	Score	Coverage	# Proteins	# Unique Peptides	# Peptides	# PSMs	# AAs	MW [kDa]	calc. pI
		IPI00419258.4	High mobility group protein B1	150.424	40.47	19	11	13	71	215	24.8782	5.74463
		IPI00219097.4	High mobility group protein B2	38.5868	32.06	2	5	7	15	209	24.0187	7.81104
	High	KLGEMWNNTAADDK	1	15	1	IPI00419258.4		0	0.003	0.01234	2.04067	3	1592.74	2.40076	17.8066	1
		Accession	Description	Score	Coverage	# Proteins	# Unique Peptides	# Peptides	# PSMs	# AAs	MW [kDa]	calc. pI
		IPI00419258.4	High mobility group protein B1	150.424	40.47	19	11	13	71	215	24.8782	5.74463
	High	KLGEmWNNTAADDKQPYEK	1	14	1	IPI00419258.4	M5(Oxidation)	0	0.007	0.05426	3.06884	3	2254.05	0.65587	15.9015	2
		Accession	Description	Score	Coverage	# Proteins	# Unique Peptides	# Peptides	# PSMs	# AAs	MW [kDa]	calc. pI
		IPI00419258.4	High mobility group protein B1	150.424	40.47	19	11	13	71	215	24.8782	5.74463
	High	TYIPPK	3	18	1	IPI00419258.4		0	0.008	0.06982	1.75337	2	718.414	1.12869	12.273	0
		Accession	Description	Score	Coverage	# Proteins	# Unique Peptides	# Peptides	# PSMs	# AAs	MW [kDa]	calc. pI
		IPI00419258.4	High mobility group protein B1	150.424	40.47	19	11	13	71	215	24.8782	5.74463
	Medium	GKFEDMAK	2	15	1	IPI00419258.4		0	0.024	0.281	2.37853	2	925.446	1.08821	12.9454	1
		Accession	Description	Score	Coverage	# Proteins	# Unique Peptides	# Peptides	# PSMs	# AAs	MW [kDa]	calc. pI
		IPI00419258.4	High mobility group protein B1	150.424	40.47	19	11	13	71	215	24.8782	5.74463
IPI00011253.3	40S ribosomal protein S3	143.756	62.55	16	17	17	61	243	26.6714	9.65674
	A2	Sequence	# PSMs	# Proteins	# Protein Groups	Protein Group Accessions	Modifications	ΔCn	q-Value	PEP	XCorr	Charge	MH+ [Da]	ΔM [ppm]	RT [min]	# Missed Cleavages
	High	KPLPDHVSIVEPK	6	6	1	IPI00011253.3		0	0	1.48e-09	5.00581	3	1458.83	1.30783	17.1387	0
		Accession	Description	Score	Coverage	# Proteins	# Unique Peptides	# Peptides	# PSMs	# AAs	MW [kDa]	calc. pI
		IPI00011253.3	40S ribosomal protein S3	143.756	62.55	16	17	17	61	243	26.6714	9.65674
	High	GGKPEPPAMPQPVPTA	3	5	1	IPI00011253.3		0	0	1.504e-06	3.4961	2	1573.81	0.838961	19.4187	0
		Accession	Description	Score	Coverage	# Proteins	# Unique Peptides	# Peptides	# PSMs	# AAs	MW [kDa]	calc. pI
		IPI00011253.3	40S ribosomal protein S3	143.756	62.55	16	17	17	61	243	26.6714	9.65674
	High	DEILPTTPISEQK	4	6	1	IPI00011253.3		0	0	4.239e-05	3.38595	2	1470.77	1.52323	22.217	0
		Accession	Description	Score	Coverage	# Proteins	# Unique Peptides	# Peptides	# PSMs	# AAs	MW [kDa]	calc. pI
		IPI00011253.3	40S ribosomal protein S3	143.756	62.55	16	17	17	61	243	26.6714	9.65674
	High	ELAEDGYSGVEVR	8	12	1	IPI00011253.3		0	0	2.325e-07	3.28576	2	1423.67	1.07124	19.5438	0
		Accession	Description	Score	Coverage	# Proteins	# Unique Peptides	# Peptides	# PSMs	# AAs	MW [kDa]	calc. pI
		IPI00011253.3	40S ribosomal protein S3	143.756	62.55	16	17	17	61	243	26.6714	9.65674
	High	GLcAIAQAESLR	1	6	1	IPI00011253.3	C3(Carbamidomethyl)	0	0	3.871e-05	3.1311	2	1288.67	1.06447	21.8594	0
		Accession	Description	Score	Coverage	# Proteins	# Unique Peptides	# Peptides	# PSMs	# AAs	MW [kDa]	calc. pI
		IPI00011253.3	40S ribosomal protein S3	143.756	62.55	16	17	17	61	243	26.6714	9.65674
	High	AELNEFLTR	3	14	1	IPI00011253.3		0	0	0.0003882	2.99176	2	1092.57	-0.934394	22.51	0
		Accession	Description	Score	Coverage	# Proteins	# Unique Peptides	# Peptides	# PSMs	# AAs	MW [kDa]	calc. pI
		IPI00011253.3	40S ribosomal protein S3	143.756	62.55	16	17	17	61	243	26.6714	9.65674
	High	ImLPWDPTGK	5	6	1	IPI00011253.3	M2(Oxidation)	0	0	0.001732	2.98714	2	1173.6	1.67388	26.9264	0
		Accession	Description	Score	Coverage	# Proteins	# Unique Peptides	# Peptides	# PSMs	# AAs	MW [kDa]	calc. pI
		IPI00011253.3	40S ribosomal protein S3	143.756	62.55	16	17	17	61	243	26.6714	9.65674
	High	TEIIILATR	2	12	1	IPI00011253.3		0	0	0.002559	2.72696	2	1029.63	2.58429	22.883	0
		Accession	Description	Score	Coverage	# Proteins	# Unique Peptides	# Peptides	# PSMs	# AAs	MW [kDa]	calc. pI
		IPI00011253.3	40S ribosomal protein S3	143.756	62.55	16	17	17	61	243	26.6714	9.65674
	High	GGKPEPPAmPQPVPTA	7	5	1	IPI00011253.3	M9(Oxidation)	0	0.001	0.004812	2.94441	2	1589.8	0.650564	15.5396	0
		Accession	Description	Score	Coverage	# Proteins	# Unique Peptides	# Peptides	# PSMs	# AAs	MW [kDa]	calc. pI
		IPI00011253.3	40S ribosomal protein S3	143.756	62.55	16	17	17	61	243	26.6714	9.65674
	High	LLGGLAVR	3	7	1	IPI00011253.3		0	0.001	0.004823	2.74647	2	798.521	1.59084	20.2025	0
		Accession	Description	Score	Coverage	# Proteins	# Unique Peptides	# Peptides	# PSMs	# AAs	MW [kDa]	calc. pI
		IPI00011253.3	40S ribosomal protein S3	143.756	62.55	16	17	17	61	243	26.6714	9.65674
	High	GcEVVVSGK	1	6	1	IPI00011253.3	C2(Carbamidomethyl)	0	0.001	0.004977	2.11601	2	934.467	1.24084	11.8417	0
		Accession	Description	Score	Coverage	# Proteins	# Unique Peptides	# Peptides	# PSMs	# AAs	MW [kDa]	calc. pI
		IPI00011253.3	40S ribosomal protein S3	143.756	62.55	16	17	17	61	243	26.6714	9.65674
	High	FImESGAK	3	4	1	IPI00011253.3	M3(Oxidation)	0	0.001	0.005178	1.91296	2	898.435	1.16627	13.0211	0
		Accession	Description	Score	Coverage	# Proteins	# Unique Peptides	# Peptides	# PSMs	# AAs	MW [kDa]	calc. pI
		IPI00011253.3	40S ribosomal protein S3	143.756	62.55	16	17	17	61	243	26.6714	9.65674
	High	IMLPWDPTGK	4	6	1	IPI00011253.3		0	0.002	0.005178	2.51898	2	1157.6	0.995093	28.0529	0
		Accession	Description	Score	Coverage	# Proteins	# Unique Peptides	# Peptides	# PSMs	# AAs	MW [kDa]	calc. pI
		IPI00011253.3	40S ribosomal protein S3	143.756	62.55	16	17	17	61	243	26.6714	9.65674
	High	ELTAVVQK	1	11	1	IPI00011253.3		0	0.002	0.005178	2.49835	2	887.521	1.30621	13.9614	0
		Accession	Description	Score	Coverage	# Proteins	# Unique Peptides	# Peptides	# PSMs	# AAs	MW [kDa]	calc. pI
		IPI00011253.3	40S ribosomal protein S3	143.756	62.55	16	17	17	61	243	26.6714	9.65674
	High	QGVLGIK	2	5	1	IPI00011253.3		0	0.004	0.02343	2.02346	2	714.452	1.14277	17.1931	0
		Accession	Description	Score	Coverage	# Proteins	# Unique Peptides	# Peptides	# PSMs	# AAs	MW [kDa]	calc. pI
		IPI00011253.3	40S ribosomal protein S3	143.756	62.55	16	17	17	61	243	26.6714	9.65674
	High	AcYGVLR	1	5	1	IPI00011253.3	C2(Carbamidomethyl)	0	0.004	0.04152	1.65787	2	838.425	1.14388	15.9261	0
		Accession	Description	Score	Coverage	# Proteins	# Unique Peptides	# Peptides	# PSMs	# AAs	MW [kDa]	calc. pI
		IPI00011253.3	40S ribosomal protein S3	143.756	62.55	16	17	17	61	243	26.6714	9.65674
	High	FVADGIFK	3	11	1	IPI00011253.3		0	0.006	0.05118	2.2448	2	896.489	1.74355	23.4567	0
		Accession	Description	Score	Coverage	# Proteins	# Unique Peptides	# Peptides	# PSMs	# AAs	MW [kDa]	calc. pI
		IPI00011253.3	40S ribosomal protein S3	143.756	62.55	16	17	17	61	243	26.6714	9.65674
	High	KFVADGIFK	2	11	1	IPI00011253.3		0	0.007	0.06404	2.41236	2	1024.59	2.89638	20.8771	1
		Accession	Description	Score	Coverage	# Proteins	# Unique Peptides	# Peptides	# PSMs	# AAs	MW [kDa]	calc. pI
		IPI00011253.3	40S ribosomal protein S3	143.756	62.55	16	17	17	61	243	26.6714	9.65674
	High	DEILPTTPIsEQK	1	6	1	IPI00011253.3	S10(Phospho)	0	0.008	0.06509	2.12519	2	1550.74	0.24947	23.0274	0
		Accession	Description	Score	Coverage	# Proteins	# Unique Peptides	# Peptides	# PSMs	# AAs	MW [kDa]	calc. pI
		IPI00011253.3	40S ribosomal protein S3	143.756	62.55	16	17	17	61	243	26.6714	9.65674
	Medium	RAcYGVLR	1	4	1	IPI00011253.3	C3(Carbamidomethyl)	0	0.017	0.2195	1.85179	2	994.526	1.28653	13.9156	1
		Accession	Description	Score	Coverage	# Proteins	# Unique Peptides	# Peptides	# PSMs	# AAs	MW [kDa]	calc. pI
		IPI00011253.3	40S ribosomal protein S3	143.756	62.55	16	17	17	61	243	26.6714	9.65674
IPI00848226.1	Guanine nucleotide-binding protein subunit beta-2-like 1	97.1332	46.69	23	15	15	41	317	35.0546	7.69385
	A2	Sequence	# PSMs	# Proteins	# Protein Groups	Protein Group Accessions	Modifications	ΔCn	q-Value	PEP	XCorr	Charge	MH+ [Da]	ΔM [ppm]	RT [min]	# Missed Cleavages
	High	IIVDELKQEVISTSSK	2	9	1	IPI00848226.1		0	0	1.023e-10	4.19156	2	1789	0.277199	23.1464	1
		Accession	Description	Score	Coverage	# Proteins	# Unique Peptides	# Peptides	# PSMs	# AAs	MW [kDa]	calc. pI
		IPI00848226.1	Guanine nucleotide-binding protein subunit beta-2-like 1	97.1332	46.69	23	15	15	41	317	35.0546	7.69385
	High	DGQAmLWDLNEGK	7	11	1	IPI00848226.1	M5(Oxidation)	0	0	4.903e-08	4.06725	2	1492.68	0.897802	25.0687	0
		Accession	Description	Score	Coverage	# Proteins	# Unique Peptides	# Peptides	# PSMs	# AAs	MW [kDa]	calc. pI
		IPI00848226.1	Guanine nucleotide-binding protein subunit beta-2-like 1	97.1332	46.69	23	15	15	41	317	35.0546	7.69385
	High	YWLcAATGPSIK	3	10	1	IPI00848226.1	C4(Carbamidomethyl)	0	0	0.0001212	3.38291	2	1366.69	2.40088	23.5156	0
		Accession	Description	Score	Coverage	# Proteins	# Unique Peptides	# Peptides	# PSMs	# AAs	MW [kDa]	calc. pI
		IPI00848226.1	Guanine nucleotide-binding protein subunit beta-2-like 1	97.1332	46.69	23	15	15	41	317	35.0546	7.69385
	High	FSPNSSNPIIVScGWDK	1	15	1	IPI00848226.1	C13(Carbamidomethyl)	0	0	1.199e-07	3.23882	2	1907.9	0.881162	24.2934	0
		Accession	Description	Score	Coverage	# Proteins	# Unique Peptides	# Peptides	# PSMs	# AAs	MW [kDa]	calc. pI
		IPI00848226.1	Guanine nucleotide-binding protein subunit beta-2-like 1	97.1332	46.69	23	15	15	41	317	35.0546	7.69385
	High	VWQVTIGTR	2	8	1	IPI00848226.1		0	0	0.0001792	3.14144	2	1059.6	1.43039	21.6345	0
		Accession	Description	Score	Coverage	# Proteins	# Unique Peptides	# Peptides	# PSMs	# AAs	MW [kDa]	calc. pI
		IPI00848226.1	Guanine nucleotide-binding protein subunit beta-2-like 1	97.1332	46.69	23	15	15	41	317	35.0546	7.69385
	High	DVLSVAFSSDNR	3	13	1	IPI00848226.1		0	0	6.456e-06	2.97962	2	1309.64	0.482816	25.4935	0
		Accession	Description	Score	Coverage	# Proteins	# Unique Peptides	# Peptides	# PSMs	# AAs	MW [kDa]	calc. pI
		IPI00848226.1	Guanine nucleotide-binding protein subunit beta-2-like 1	97.1332	46.69	23	15	15	41	317	35.0546	7.69385
	High	DGQAMLWDLNEGK	2	11	1	IPI00848226.1		0	0	5.065e-05	2.91991	2	1476.68	1.2666	26.3471	0
		Accession	Description	Score	Coverage	# Proteins	# Unique Peptides	# Peptides	# PSMs	# AAs	MW [kDa]	calc. pI
		IPI00848226.1	Guanine nucleotide-binding protein subunit beta-2-like 1	97.1332	46.69	23	15	15	41	317	35.0546	7.69385
	High	DETNYGIPQR	3	15	1	IPI00848226.1		0	0	0.001109	2.86028	2	1192.56	1.05921	17.3122	0
		Accession	Description	Score	Coverage	# Proteins	# Unique Peptides	# Peptides	# PSMs	# AAs	MW [kDa]	calc. pI
		IPI00848226.1	Guanine nucleotide-binding protein subunit beta-2-like 1	97.1332	46.69	23	15	15	41	317	35.0546	7.69385
	High	YTVQDESHSEWVScVR	1	13	1	IPI00848226.1	C14(Carbamidomethyl)	0	0	0.0001408	2.37776	3	1981.87	0.656569	19.4838	0
		Accession	Description	Score	Coverage	# Proteins	# Unique Peptides	# Peptides	# PSMs	# AAs	MW [kDa]	calc. pI
		IPI00848226.1	Guanine nucleotide-binding protein subunit beta-2-like 1	97.1332	46.69	23	15	15	41	317	35.0546	7.69385
	High	LWNTLGVcK	2	14	1	IPI00848226.1	C8(Carbamidomethyl)	0	0.001	0.005041	2.96391	2	1090.57	1.48577	21.6704	0
		Accession	Description	Score	Coverage	# Proteins	# Unique Peptides	# Peptides	# PSMs	# AAs	MW [kDa]	calc. pI
		IPI00848226.1	Guanine nucleotide-binding protein subunit beta-2-like 1	97.1332	46.69	23	15	15	41	317	35.0546	7.69385
	High	LWDLTTGTTTR	6	12	1	IPI00848226.1		0	0.001	0.00303	2.77453	2	1264.65	0.968837	23.7164	0
		Accession	Description	Score	Coverage	# Proteins	# Unique Peptides	# Peptides	# PSMs	# AAs	MW [kDa]	calc. pI
		IPI00848226.1	Guanine nucleotide-binding protein subunit beta-2-like 1	97.1332	46.69	23	15	15	41	317	35.0546	7.69385
	High	VWNLANcK	2	14	1	IPI00848226.1	C7(Carbamidomethyl)	0	0.001	0.003303	2.68513	2	1004.5	1.48046	19.6525	0
		Accession	Description	Score	Coverage	# Proteins	# Unique Peptides	# Peptides	# PSMs	# AAs	MW [kDa]	calc. pI
		IPI00848226.1	Guanine nucleotide-binding protein subunit beta-2-like 1	97.1332	46.69	23	15	15	41	317	35.0546	7.69385
	High	IIVDELK	1	9	1	IPI00848226.1		0	0.005	0.04302	2.34214	2	829.504	1.16039	18.9099	0
		Accession	Description	Score	Coverage	# Proteins	# Unique Peptides	# Peptides	# PSMs	# AAs	MW [kDa]	calc. pI
		IPI00848226.1	Guanine nucleotide-binding protein subunit beta-2-like 1	97.1332	46.69	23	15	15	41	317	35.0546	7.69385
	Medium	TIImWK	2	14	1	IPI00848226.1	M4(Oxidation)	0	0.016	0.2043	1.61154	2	807.445	1.56218	20.9859	0
		Accession	Description	Score	Coverage	# Proteins	# Unique Peptides	# Peptides	# PSMs	# AAs	MW [kDa]	calc. pI
		IPI00848226.1	Guanine nucleotide-binding protein subunit beta-2-like 1	97.1332	46.69	23	15	15	41	317	35.0546	7.69385
	Medium	IWDLEGK	2	9	1	IPI00848226.1		0	0.032	0.3187	1.5624	2	860.453	1.7608	21.3215	0
		Accession	Description	Score	Coverage	# Proteins	# Unique Peptides	# Peptides	# PSMs	# AAs	MW [kDa]	calc. pI
		IPI00848226.1	Guanine nucleotide-binding protein subunit beta-2-like 1	97.1332	46.69	23	15	15	41	317	35.0546	7.69385
	Medium	DKTIImWK	1	11	1	IPI00848226.1	M6(Oxidation)	0	0.037	0.3593	1.8972	2	1050.57	1.80852	18.72	1
		Accession	Description	Score	Coverage	# Proteins	# Unique Peptides	# Peptides	# PSMs	# AAs	MW [kDa]	calc. pI
		IPI00848226.1	Guanine nucleotide-binding protein subunit beta-2-like 1	97.1332	46.69	23	15	15	41	317	35.0546	7.69385
	Medium	TIIMWK	1	14	1	IPI00848226.1		0	0.043	0.4181	1.52116	2	791.449	1.10694	22.0438	0
		Accession	Description	Score	Coverage	# Proteins	# Unique Peptides	# Peptides	# PSMs	# AAs	MW [kDa]	calc. pI
		IPI00848226.1	Guanine nucleotide-binding protein subunit beta-2-like 1	97.1332	46.69	23	15	15	41	317	35.0546	7.69385
IPI00215884.4	Isoform ASF-1 of Serine/arginine-rich splicing factor 1	84.4079	43.15	4	12	12	37	248	27.7278	10.3599
	A2	Sequence	# PSMs	# Proteins	# Protein Groups	Protein Group Accessions	Modifications	ΔCn	q-Value	PEP	XCorr	Charge	MH+ [Da]	ΔM [ppm]	RT [min]	# Missed Cleavages
	High	IYVGNLPPDIR	5	3	1	IPI00215884.4		0	0	2.244e-05	3.90553	2	1256.7	0.739947	23.7367	0
		Accession	Description	Score	Coverage	# Proteins	# Unique Peptides	# Peptides	# PSMs	# AAs	MW [kDa]	calc. pI
		IPI00215884.4	Isoform ASF-1 of Serine/arginine-rich splicing factor 1	84.4079	43.15	4	12	12	37	248	27.7278	10.3599
	High	VVVSGLPPSGSWQDLK	3	3	1	IPI00215884.4		0	0	5.54e-07	3.38197	2	1668.9	1.34427	25.018	0
		Accession	Description	Score	Coverage	# Proteins	# Unique Peptides	# Peptides	# PSMs	# AAs	MW [kDa]	calc. pI
		IPI00215884.4	Isoform ASF-1 of Serine/arginine-rich splicing factor 1	84.4079	43.15	4	12	12	37	248	27.7278	10.3599
	High	EAGDVcYADVYR	5	4	1	IPI00215884.4	C6(Carbamidomethyl)	0	0	0.0001099	3.00995	2	1417.61	0.837758	19.5909	0
		Accession	Description	Score	Coverage	# Proteins	# Unique Peptides	# Peptides	# PSMs	# AAs	MW [kDa]	calc. pI
		IPI00215884.4	Isoform ASF-1 of Serine/arginine-rich splicing factor 1	84.4079	43.15	4	12	12	37	248	27.7278	10.3599
	High	SHEGETAYIR	4	2	1	IPI00215884.4		0	0	6.912e-06	2.8842	3	1162.55	1.42564	11.9431	0
		Accession	Description	Score	Coverage	# Proteins	# Unique Peptides	# Peptides	# PSMs	# AAs	MW [kDa]	calc. pI
		IPI00215884.4	Isoform ASF-1 of Serine/arginine-rich splicing factor 1	84.4079	43.15	4	12	12	37	248	27.7278	10.3599
	High	KEDMTYAVR	2	4	1	IPI00215884.4		0	0	0.001433	2.75795	2	1112.54	0.925992	13.071	1
		Accession	Description	Score	Coverage	# Proteins	# Unique Peptides	# Peptides	# PSMs	# AAs	MW [kDa]	calc. pI
		IPI00215884.4	Isoform ASF-1 of Serine/arginine-rich splicing factor 1	84.4079	43.15	4	12	12	37	248	27.7278	10.3599
	High	DAEDAVYGR	1	3	1	IPI00215884.4		0	0	0.002199	2.72894	2	995.444	1.41766	14.7368	0
		Accession	Description	Score	Coverage	# Proteins	# Unique Peptides	# Peptides	# PSMs	# AAs	MW [kDa]	calc. pI
		IPI00215884.4	Isoform ASF-1 of Serine/arginine-rich splicing factor 1	84.4079	43.15	4	12	12	37	248	27.7278	10.3599
	High	DGYDYDGYR	3	3	1	IPI00215884.4		0	0	0.0004361	2.45362	2	1123.43	1.2625	18.1006	0
		Accession	Description	Score	Coverage	# Proteins	# Unique Peptides	# Peptides	# PSMs	# AAs	MW [kDa]	calc. pI
		IPI00215884.4	Isoform ASF-1 of Serine/arginine-rich splicing factor 1	84.4079	43.15	4	12	12	37	248	27.7278	10.3599
	High	DGTGVVEFVR	4	4	1	IPI00215884.4		0	0	0.00169	2.35551	2	1078.55	1.33096	21.8732	0
		Accession	Description	Score	Coverage	# Proteins	# Unique Peptides	# Peptides	# PSMs	# AAs	MW [kDa]	calc. pI
		IPI00215884.4	Isoform ASF-1 of Serine/arginine-rich splicing factor 1	84.4079	43.15	4	12	12	37	248	27.7278	10.3599
	High	TKDIEDVFYK	3	3	1	IPI00215884.4		0	0.001	0.005178	2.71525	2	1257.64	0.845498	20.1119	1
		Accession	Description	Score	Coverage	# Proteins	# Unique Peptides	# Peptides	# PSMs	# AAs	MW [kDa]	calc. pI
		IPI00215884.4	Isoform ASF-1 of Serine/arginine-rich splicing factor 1	84.4079	43.15	4	12	12	37	248	27.7278	10.3599
	High	KEDmTYAVR	1	4	1	IPI00215884.4	M4(Oxidation)	0	0.001	0.004774	2.58933	2	1128.54	1.20019	11.454	1
		Accession	Description	Score	Coverage	# Proteins	# Unique Peptides	# Peptides	# PSMs	# AAs	MW [kDa]	calc. pI
		IPI00215884.4	Isoform ASF-1 of Serine/arginine-rich splicing factor 1	84.4079	43.15	4	12	12	37	248	27.7278	10.3599
	High	DIEDVFYK	3	3	1	IPI00215884.4		0	0.002	0.005493	1.9624	2	1028.49	1.34113	25.363	0
		Accession	Description	Score	Coverage	# Proteins	# Unique Peptides	# Peptides	# PSMs	# AAs	MW [kDa]	calc. pI
		IPI00215884.4	Isoform ASF-1 of Serine/arginine-rich splicing factor 1	84.4079	43.15	4	12	12	37	248	27.7278	10.3599
	High	VDGPRsPSYGR	1	2	1	IPI00215884.4	S6(Phospho)	0	0.002	0.005178	1.79731	3	1270.56	1.08797	11.9357	1
		Accession	Description	Score	Coverage	# Proteins	# Unique Peptides	# Peptides	# PSMs	# AAs	MW [kDa]	calc. pI
		IPI00215884.4	Isoform ASF-1 of Serine/arginine-rich splicing factor 1	84.4079	43.15	4	12	12	37	248	27.7278	10.3599
	High	EDmTYAVR	2	4	1	IPI00215884.4	M3(Oxidation)	0	0.003	0.01898	1.6889	2	1000.44	1.10913	14.2097	0
		Accession	Description	Score	Coverage	# Proteins	# Unique Peptides	# Peptides	# PSMs	# AAs	MW [kDa]	calc. pI
		IPI00215884.4	Isoform ASF-1 of Serine/arginine-rich splicing factor 1	84.4079	43.15	4	12	12	37	248	27.7278	10.3599
IPI00021840.1	40S ribosomal protein S6	68.0239	27.31	5	9	9	26	249	28.663	10.8433
	A2	Sequence	# PSMs	# Proteins	# Protein Groups	Protein Group Accessions	Modifications	ΔCn	q-Value	PEP	XCorr	Charge	MH+ [Da]	ΔM [ppm]	RT [min]	# Missed Cleavages
	High	mATEVAADALGEEWK	5	3	1	IPI00021840.1	M1(Oxidation)	0	0	2.189e-12	4.50886	2	1636.75	0.268163	23.2772	0
		Accession	Description	Score	Coverage	# Proteins	# Unique Peptides	# Peptides	# PSMs	# AAs	MW [kDa]	calc. pI
		IPI00021840.1	40S ribosomal protein S6	68.0239	27.31	5	9	9	26	249	28.663	10.8433
	High	MATEVAADALGEEWK	5	3	1	IPI00021840.1		0	0	2.223e-10	4.10538	2	1620.76	2.70683	24.6812	0
		Accession	Description	Score	Coverage	# Proteins	# Unique Peptides	# Peptides	# PSMs	# AAs	MW [kDa]	calc. pI
		IPI00021840.1	40S ribosomal protein S6	68.0239	27.31	5	9	9	26	249	28.663	10.8433
	High	LNISFPATGcQK	2	2	1	IPI00021840.1	C10(Carbamidomethyl)	0	0	5.367e-05	3.19745	2	1335.67	1.13393	21.7841	0
		Accession	Description	Score	Coverage	# Proteins	# Unique Peptides	# Peptides	# PSMs	# AAs	MW [kDa]	calc. pI
		IPI00021840.1	40S ribosomal protein S6	68.0239	27.31	5	9	9	26	249	28.663	10.8433
	High	DIPGLTDTTVPR	5	3	1	IPI00021840.1		0	0	0.0005687	2.97046	2	1284.68	1.25056	22.5536	0
		Accession	Description	Score	Coverage	# Proteins	# Unique Peptides	# Peptides	# PSMs	# AAs	MW [kDa]	calc. pI
		IPI00021840.1	40S ribosomal protein S6	68.0239	27.31	5	9	9	26	249	28.663	10.8433
	High	GEKDIPGLTDTTVPR	1	3	1	IPI00021840.1		0	0.001	0.004812	3.30397	3	1598.84	1.00744	18.9504	1
		Accession	Description	Score	Coverage	# Proteins	# Unique Peptides	# Peptides	# PSMs	# AAs	MW [kDa]	calc. pI
		IPI00021840.1	40S ribosomal protein S6	68.0239	27.31	5	9	9	26	249	28.663	10.8433
	High	KNKEEAAEYAK	1	2	1	IPI00021840.1		0	0.001	0.004532	3.14602	3	1280.65	1.41	9.49055	2
		Accession	Description	Score	Coverage	# Proteins	# Unique Peptides	# Peptides	# PSMs	# AAs	MW [kDa]	calc. pI
		IPI00021840.1	40S ribosomal protein S6	68.0239	27.31	5	9	9	26	249	28.663	10.8433
	High	LIEVDDER	3	2	1	IPI00021840.1		0	0.001	0.004944	2.29089	2	988.495	0.549812	16.3457	0
		Accession	Description	Score	Coverage	# Proteins	# Unique Peptides	# Peptides	# PSMs	# AAs	MW [kDa]	calc. pI
		IPI00021840.1	40S ribosomal protein S6	68.0239	27.31	5	9	9	26	249	28.663	10.8433
	High	LIEVDDERK	1	2	1	IPI00021840.1		0	0.001	0.004187	2.18182	3	1116.59	1.37725	12.8672	1
		Accession	Description	Score	Coverage	# Proteins	# Unique Peptides	# Peptides	# PSMs	# AAs	MW [kDa]	calc. pI
		IPI00021840.1	40S ribosomal protein S6	68.0239	27.31	5	9	9	26	249	28.663	10.8433
	High	LFNLSK	2	3	1	IPI00021840.1		0	0.004	0.02807	2.00699	2	721.425	1.14518	19.0584	0
		Accession	Description	Score	Coverage	# Proteins	# Unique Peptides	# Peptides	# PSMs	# AAs	MW [kDa]	calc. pI
		IPI00021840.1	40S ribosomal protein S6	68.0239	27.31	5	9	9	26	249	28.663	10.8433
	High	NKEEAAEYAK	1	2	1	IPI00021840.1		0	0.008	0.06941	1.90139	2	1152.55	-0.143321	9.59959	1
		Accession	Description	Score	Coverage	# Proteins	# Unique Peptides	# Peptides	# PSMs	# AAs	MW [kDa]	calc. pI
		IPI00021840.1	40S ribosomal protein S6	68.0239	27.31	5	9	9	26	249	28.663	10.8433
IPI00299573.12	60S ribosomal protein L7a	61.5099	46.24	6	16	16	31	266	29.977	10.6089
	A2	Sequence	# PSMs	# Proteins	# Protein Groups	Protein Group Accessions	Modifications	ΔCn	q-Value	PEP	XCorr	Charge	MH+ [Da]	ΔM [ppm]	RT [min]	# Missed Cleavages
	High	AGVNTVTTLVENK	4	4	1	IPI00299573.12		0	0	7.338e-06	4.19492	2	1345.73	1.3562	20.5129	0
		Accession	Description	Score	Coverage	# Proteins	# Unique Peptides	# Peptides	# PSMs	# AAs	MW [kDa]	calc. pI
		IPI00299573.12	60S ribosomal protein L7a	61.5099	46.24	6	16	16	31	266	29.977	10.6089
	High	KTcTTVAFTQVNSEDK	1	3	1	IPI00299573.12	C3(Carbamidomethyl)	0	0	6.219e-10	4.00089	3	1828.88	0.790896	15.5718	1
		Accession	Description	Score	Coverage	# Proteins	# Unique Peptides	# Peptides	# PSMs	# AAs	MW [kDa]	calc. pI
		IPI00299573.12	60S ribosomal protein L7a	61.5099	46.24	6	16	16	31	266	29.977	10.6089
	High	TcTTVAFTQVNSEDK	3	3	1	IPI00299573.12	C2(Carbamidomethyl)	0	0	8.219e-11	2.92294	2	1700.78	0.104337	18.3111	0
		Accession	Description	Score	Coverage	# Proteins	# Unique Peptides	# Peptides	# PSMs	# AAs	MW [kDa]	calc. pI
		IPI00299573.12	60S ribosomal protein L7a	61.5099	46.24	6	16	16	31	266	29.977	10.6089
	High	TcTTVAFTQVNSEDKGALAK	1	2	1	IPI00299573.12	C2(Carbamidomethyl)	0	0	0.001055	2.89941	3	2141.05	0.0907413	18.4457	1
		Accession	Description	Score	Coverage	# Proteins	# Unique Peptides	# Peptides	# PSMs	# AAs	MW [kDa]	calc. pI
		IPI00299573.12	60S ribosomal protein L7a	61.5099	46.24	6	16	16	31	266	29.977	10.6089
	High	NFGIGQDIQPK	3	3	1	IPI00299573.12		0	0	0.00246	2.36988	2	1216.63	1.51026	20.9815	0
		Accession	Description	Score	Coverage	# Proteins	# Unique Peptides	# Peptides	# PSMs	# AAs	MW [kDa]	calc. pI
		IPI00299573.12	60S ribosomal protein L7a	61.5099	46.24	6	16	16	31	266	29.977	10.6089
	High	KVVNPLFEK	3	2	1	IPI00299573.12		0	0.002	0.005178	2.87522	3	1073.64	1.6191	17.6012	1
		Accession	Description	Score	Coverage	# Proteins	# Unique Peptides	# Peptides	# PSMs	# AAs	MW [kDa]	calc. pI
		IPI00299573.12	60S ribosomal protein L7a	61.5099	46.24	6	16	16	31	266	29.977	10.6089
	High	KVAPAPAVVK	2	3	1	IPI00299573.12		0	0.002	0.005178	2.41293	2	979.631	1.35958	11.438	1
		Accession	Description	Score	Coverage	# Proteins	# Unique Peptides	# Peptides	# PSMs	# AAs	MW [kDa]	calc. pI
		IPI00299573.12	60S ribosomal protein L7a	61.5099	46.24	6	16	16	31	266	29.977	10.6089
	High	MGVPYcIIK	1	3	1	IPI00299573.12	C6(Carbamidomethyl)	0	0.002	0.005178	1.74994	2	1080.56	1.19241	22.7982	0
		Accession	Description	Score	Coverage	# Proteins	# Unique Peptides	# Peptides	# PSMs	# AAs	MW [kDa]	calc. pI
		IPI00299573.12	60S ribosomal protein L7a	61.5099	46.24	6	16	16	31	266	29.977	10.6089
	High	TNYNDRYDEIR	2	3	1	IPI00299573.12		0	0.002	0.005412	1.37229	3	1458.66	1.17159	14.8447	1
		Accession	Description	Score	Coverage	# Proteins	# Unique Peptides	# Peptides	# PSMs	# AAs	MW [kDa]	calc. pI
		IPI00299573.12	60S ribosomal protein L7a	61.5099	46.24	6	16	16	31	266	29.977	10.6089
	High	VPPAINQFTQALDR	2	3	1	IPI00299573.12		0	0.003	0.01162	1.61115	2	1569.84	0.612653	26.1192	0
		Accession	Description	Score	Coverage	# Proteins	# Unique Peptides	# Peptides	# PSMs	# AAs	MW [kDa]	calc. pI
		IPI00299573.12	60S ribosomal protein L7a	61.5099	46.24	6	16	16	31	266	29.977	10.6089
	High	VAPAPAVVK	1	3	1	IPI00299573.12		0	0.004	0.02394	1.1428	2	851.536	1.7783	12.6651	0
		Accession	Description	Score	Coverage	# Proteins	# Unique Peptides	# Peptides	# PSMs	# AAs	MW [kDa]	calc. pI
		IPI00299573.12	60S ribosomal protein L7a	61.5099	46.24	6	16	16	31	266	29.977	10.6089
	High	AGVNTVTTLVENKK	2	4	1	IPI00299573.12		0	0.005	0.04827	2.42797	2	1473.83	2.14988	17.7158	1
		Accession	Description	Score	Coverage	# Proteins	# Unique Peptides	# Peptides	# PSMs	# AAs	MW [kDa]	calc. pI
		IPI00299573.12	60S ribosomal protein L7a	61.5099	46.24	6	16	16	31	266	29.977	10.6089
	High	mGVPYcIIK	1	3	1	IPI00299573.12	M1(Oxidation); C6(Carbamidomethyl)	0	0.007	0.05371	1.83992	2	1096.55	0.914115	21.3706	0
		Accession	Description	Score	Coverage	# Proteins	# Unique Peptides	# Peptides	# PSMs	# AAs	MW [kDa]	calc. pI
		IPI00299573.12	60S ribosomal protein L7a	61.5099	46.24	6	16	16	31	266	29.977	10.6089
	High	LVEAIR	2	4	1	IPI00299573.12		0	0.009	0.08206	1.56617	2	700.436	1.20133	13.8395	0
		Accession	Description	Score	Coverage	# Proteins	# Unique Peptides	# Peptides	# PSMs	# AAs	MW [kDa]	calc. pI
		IPI00299573.12	60S ribosomal protein L7a	61.5099	46.24	6	16	16	31	266	29.977	10.6089
	Medium	QTATQLLK	1	3	1	IPI00299573.12		0	0.015	0.185	1.41772	2	902.532	1.05308	14.8319	0
		Accession	Description	Score	Coverage	# Proteins	# Unique Peptides	# Peptides	# PSMs	# AAs	MW [kDa]	calc. pI
		IPI00299573.12	60S ribosomal protein L7a	61.5099	46.24	6	16	16	31	266	29.977	10.6089
	Medium	VVNPLFEK	1	2	1	IPI00299573.12		0.0256	0.03	0.3071	1.89546	2	945.541	0.399542	21.1276	0
		Accession	Description	Score	Coverage	# Proteins	# Unique Peptides	# Peptides	# PSMs	# AAs	MW [kDa]	calc. pI
		IPI00299573.12	60S ribosomal protein L7a	61.5099	46.24	6	16	16	31	266	29.977	10.6089
	Medium	HWGGNVLGPK	1	3	1	IPI00299573.12		0	0.038	0.365	1.405	2	1064.56	0.921968	17.3055	0
		Accession	Description	Score	Coverage	# Proteins	# Unique Peptides	# Peptides	# PSMs	# AAs	MW [kDa]	calc. pI
		IPI00299573.12	60S ribosomal protein L7a	61.5099	46.24	6	16	16	31	266	29.977	10.6089
IPI00220327.4	Keratin, type II cytoskeletal 1	61.4497	34.16	2	17	20	24	644	65.999	8.11865
	A2	Sequence	# PSMs	# Proteins	# Protein Groups	Protein Group Accessions	Modifications	ΔCn	q-Value	PEP	XCorr	Charge	MH+ [Da]	ΔM [ppm]	RT [min]	# Missed Cleavages
	High	FLEQQNQVLQTK	1	3	2	IPI00021304.1;IPI00220327.4		0	0	4.888e-07	4.04968	2	1475.79	1.74015	18.5891	0
		Accession	Description	Score	Coverage	# Proteins	# Unique Peptides	# Peptides	# PSMs	# AAs	MW [kDa]	calc. pI
		IPI00220327.4	Keratin, type II cytoskeletal 1	61.4497	34.16	2	17	20	24	644	65.999	8.11865
		IPI00021304.1	Keratin, type II cytoskeletal 2 epidermal	24.9023	15.97	7	7	9	9	645	65.8254	8.00146
	High	GGGGGGYGSGGSSYGSGGGSYGSGGGGGGGR	2	1	1	IPI00220327.4		0	0	0.001945	3.93466	2	2383.95	-0.827421	14.1045	0
		Accession	Description	Score	Coverage	# Proteins	# Unique Peptides	# Peptides	# PSMs	# AAs	MW [kDa]	calc. pI
		IPI00220327.4	Keratin, type II cytoskeletal 1	61.4497	34.16	2	17	20	24	644	65.999	8.11865
	High	LNDLEDALQQAK	1	1	1	IPI00220327.4		0	0	2.388e-07	3.58986	2	1357.7	1.43641	22.641	0
		Accession	Description	Score	Coverage	# Proteins	# Unique Peptides	# Peptides	# PSMs	# AAs	MW [kDa]	calc. pI
		IPI00220327.4	Keratin, type II cytoskeletal 1	61.4497	34.16	2	17	20	24	644	65.999	8.11865
	High	YEELQITAGR	1	2	1	IPI00220327.4		0	0	2.519e-07	3.10903	2	1179.6	1.27586	19.2413	0
		Accession	Description	Score	Coverage	# Proteins	# Unique Peptides	# Peptides	# PSMs	# AAs	MW [kDa]	calc. pI
		IPI00220327.4	Keratin, type II cytoskeletal 1	61.4497	34.16	2	17	20	24	644	65.999	8.11865
	High	NMQDmVEDYR	1	1	1	IPI00220327.4	M5(Oxidation)	0	0	0.0001283	3.01762	2	1316.53	0.894882	18.0127	0
		Accession	Description	Score	Coverage	# Proteins	# Unique Peptides	# Peptides	# PSMs	# AAs	MW [kDa]	calc. pI
		IPI00220327.4	Keratin, type II cytoskeletal 1	61.4497	34.16	2	17	20	24	644	65.999	8.11865
	High	AEAESLYQSK	1	1	1	IPI00220327.4		0	0	0.001426	2.96977	2	1125.54	2.06297	14.0127	0
		Accession	Description	Score	Coverage	# Proteins	# Unique Peptides	# Peptides	# PSMs	# AAs	MW [kDa]	calc. pI
		IPI00220327.4	Keratin, type II cytoskeletal 1	61.4497	34.16	2	17	20	24	644	65.999	8.11865
	High	WELLQQVDTSTR	1	1	1	IPI00220327.4		0	0	1.135e-05	2.77388	2	1475.75	1.90769	25.1606	0
		Accession	Description	Score	Coverage	# Proteins	# Unique Peptides	# Peptides	# PSMs	# AAs	MW [kDa]	calc. pI
		IPI00220327.4	Keratin, type II cytoskeletal 1	61.4497	34.16	2	17	20	24	644	65.999	8.11865
	High	SLNNQFASFIDK	2	1	1	IPI00220327.4		0	0	0.0001134	2.69281	2	1383.69	1.49535	25.3217	0
		Accession	Description	Score	Coverage	# Proteins	# Unique Peptides	# Peptides	# PSMs	# AAs	MW [kDa]	calc. pI
		IPI00220327.4	Keratin, type II cytoskeletal 1	61.4497	34.16	2	17	20	24	644	65.999	8.11865
	High	TNAENEFVTIK	1	1	1	IPI00220327.4		0	0	0.0002441	2.63177	2	1265.64	0.766327	19.7012	0
		Accession	Description	Score	Coverage	# Proteins	# Unique Peptides	# Peptides	# PSMs	# AAs	MW [kDa]	calc. pI
		IPI00220327.4	Keratin, type II cytoskeletal 1	61.4497	34.16	2	17	20	24	644	65.999	8.11865
	High	SGGGFSSGSAGIINYQR	1	1	1	IPI00220327.4		0	0	5.406e-05	2.61991	2	1657.79	0.92888	20.6959	0
		Accession	Description	Score	Coverage	# Proteins	# Unique Peptides	# Peptides	# PSMs	# AAs	MW [kDa]	calc. pI
		IPI00220327.4	Keratin, type II cytoskeletal 1	61.4497	34.16	2	17	20	24	644	65.999	8.11865
	High	SKAEAESLYQSK	1	1	1	IPI00220327.4		0	0	0.0005289	2.57544	2	1340.67	-0.0330045	12.3499	1
		Accession	Description	Score	Coverage	# Proteins	# Unique Peptides	# Peptides	# PSMs	# AAs	MW [kDa]	calc. pI
		IPI00220327.4	Keratin, type II cytoskeletal 1	61.4497	34.16	2	17	20	24	644	65.999	8.11865
	High	NKYEDEINKR	1	11	3	IPI00009867.3;IPI00220327.4;IPI00554648.3		0	0	0.002295	2.56771	3	1308.66	1.04879	12.9248	2
		Accession	Description	Score	Coverage	# Proteins	# Unique Peptides	# Peptides	# PSMs	# AAs	MW [kDa]	calc. pI
		IPI00220327.4	Keratin, type II cytoskeletal 1	61.4497	34.16	2	17	20	24	644	65.999	8.11865
		IPI00009867.3	Keratin, type II cytoskeletal 5	19.6007	12.03	2	6	7	8	590	62.34	7.73779
		IPI00554648.3	Keratin, type II cytoskeletal 8	12.137	10.14	4	4	5	5	483	53.6711	5.59229
	High	IEISELNR	1	2	2	IPI00021304.1;IPI00220327.4		0	0.001	0.004303	2.80266	2	973.533	1.28197	18.7127	0
		Accession	Description	Score	Coverage	# Proteins	# Unique Peptides	# Peptides	# PSMs	# AAs	MW [kDa]	calc. pI
		IPI00220327.4	Keratin, type II cytoskeletal 1	61.4497	34.16	2	17	20	24	644	65.999	8.11865
		IPI00021304.1	Keratin, type II cytoskeletal 2 epidermal	24.9023	15.97	7	7	9	9	645	65.8254	8.00146
	High	NmQDmVEDYR	1	1	1	IPI00220327.4	M2(Oxidation); M5(Oxidation)	0	0.001	0.003173	2.74973	2	1332.52	1.12748	14.0354	0
		Accession	Description	Score	Coverage	# Proteins	# Unique Peptides	# Peptides	# PSMs	# AAs	MW [kDa]	calc. pI
		IPI00220327.4	Keratin, type II cytoskeletal 1	61.4497	34.16	2	17	20	24	644	65.999	8.11865
	High	LRSEIDNVKK	2	1	1	IPI00220327.4		0	0.001	0.004964	2.42396	3	1201.69	0.816201	11.82	2
		Accession	Description	Score	Coverage	# Proteins	# Unique Peptides	# Peptides	# PSMs	# AAs	MW [kDa]	calc. pI
		IPI00220327.4	Keratin, type II cytoskeletal 1	61.4497	34.16	2	17	20	24	644	65.999	8.11865
	High	AQYEDIAQK	1	1	1	IPI00220327.4		0	0.002	0.006659	2.58314	2	1065.52	1.61747	13.7403	0
		Accession	Description	Score	Coverage	# Proteins	# Unique Peptides	# Peptides	# PSMs	# AAs	MW [kDa]	calc. pI
		IPI00220327.4	Keratin, type II cytoskeletal 1	61.4497	34.16	2	17	20	24	644	65.999	8.11865
	High	TLLEGEESR	1	1	1	IPI00220327.4		0	0.002	0.007346	1.88454	2	1033.52	1.14	14.9811	0
		Accession	Description	Score	Coverage	# Proteins	# Unique Peptides	# Peptides	# PSMs	# AAs	MW [kDa]	calc. pI
		IPI00220327.4	Keratin, type II cytoskeletal 1	61.4497	34.16	2	17	20	24	644	65.999	8.11865
	High	SLVNLGGSK	1	1	1	IPI00220327.4		0	0.002	0.005556	1.70087	2	874.5	1.34196	17.0572	0
		Accession	Description	Score	Coverage	# Proteins	# Unique Peptides	# Peptides	# PSMs	# AAs	MW [kDa]	calc. pI
		IPI00220327.4	Keratin, type II cytoskeletal 1	61.4497	34.16	2	17	20	24	644	65.999	8.11865
	High	DYQELmNTK	1	1	1	IPI00220327.4	M6(Oxidation)	0	0.003	0.009648	1.94021	2	1157.52	1.76993	14.5357	0
		Accession	Description	Score	Coverage	# Proteins	# Unique Peptides	# Peptides	# PSMs	# AAs	MW [kDa]	calc. pI
		IPI00220327.4	Keratin, type II cytoskeletal 1	61.4497	34.16	2	17	20	24	644	65.999	8.11865
	Medium	SISISVAR	1	1	1	IPI00220327.4		0	0.021	0.2587	1.51955	2	832.49	1.12953	17.2357	0
		Accession	Description	Score	Coverage	# Proteins	# Unique Peptides	# Peptides	# PSMs	# AAs	MW [kDa]	calc. pI
		IPI00220327.4	Keratin, type II cytoskeletal 1	61.4497	34.16	2	17	20	24	644	65.999	8.11865
	Medium	DVDGAYmTK	1	1	1	IPI00220327.4	M7(Oxidation)	0	0.029	0.2996	1.29895	2	1015.44	1.1773	12.7399	0
		Accession	Description	Score	Coverage	# Proteins	# Unique Peptides	# Peptides	# PSMs	# AAs	MW [kDa]	calc. pI
		IPI00220327.4	Keratin, type II cytoskeletal 1	61.4497	34.16	2	17	20	24	644	65.999	8.11865
IPI00910902.1	cDNA FLJ50573, highly similar to Homo sapiens NAD(P)H dehydrogenase, quinone 1 (NQO1), transcript variant 3, mRNA	59.6179	33.66	4	7	7	31	202	22.7789	8.49951
	A2	Sequence	# PSMs	# Proteins	# Protein Groups	Protein Group Accessions	Modifications	ΔCn	q-Value	PEP	XCorr	Charge	MH+ [Da]	ΔM [ppm]	RT [min]	# Missed Cleavages
	High	DPANFQYPAESVLAYK	1	4	1	IPI00910902.1		0	0	1.056e-07	3.60808	2	1812.88	1.85522	26.7672	0
		Accession	Description	Score	Coverage	# Proteins	# Unique Peptides	# Peptides	# PSMs	# AAs	MW [kDa]	calc. pI
		IPI00910902.1	cDNA FLJ50573, highly similar to Homo sapiens NAD(P)H dehydrogenase, quinone 1 (NQO1), transcript variant 3, mRNA	59.6179	33.66	4	7	7	31	202	22.7789	8.49951
	High	EGHLSPDIVAEQK	8	4	1	IPI00910902.1		0	0	6.664e-06	3.57153	2	1422.72	1.67126	16.551	0
		Accession	Description	Score	Coverage	# Proteins	# Unique Peptides	# Peptides	# PSMs	# AAs	MW [kDa]	calc. pI
		IPI00910902.1	cDNA FLJ50573, highly similar to Homo sapiens NAD(P)H dehydrogenase, quinone 1 (NQO1), transcript variant 3, mRNA	59.6179	33.66	4	7	7	31	202	22.7789	8.49951
	High	ALIVLAHSER	6	4	1	IPI00910902.1		0	0	5.555e-06	3.2981	2	1108.65	1.00465	17.0644	0
		Accession	Description	Score	Coverage	# Proteins	# Unique Peptides	# Peptides	# PSMs	# AAs	MW [kDa]	calc. pI
		IPI00910902.1	cDNA FLJ50573, highly similar to Homo sapiens NAD(P)H dehydrogenase, quinone 1 (NQO1), transcript variant 3, mRNA	59.6179	33.66	4	7	7	31	202	22.7789	8.49951
	High	IQILEGWK	3	4	1	IPI00910902.1		0	0.001	0.005178	2.81323	2	986.568	1.31122	24.4977	0
		Accession	Description	Score	Coverage	# Proteins	# Unique Peptides	# Peptides	# PSMs	# AAs	MW [kDa]	calc. pI
		IPI00910902.1	cDNA FLJ50573, highly similar to Homo sapiens NAD(P)H dehydrogenase, quinone 1 (NQO1), transcript variant 3, mRNA	59.6179	33.66	4	7	7	31	202	22.7789	8.49951
	High	LKDPANFQYPAESVLAYK	1	4	1	IPI00910902.1		0	0.001	0.005178	2.25767	3	2054.07	3.19407	24.2724	1
		Accession	Description	Score	Coverage	# Proteins	# Unique Peptides	# Peptides	# PSMs	# AAs	MW [kDa]	calc. pI
		IPI00910902.1	cDNA FLJ50573, highly similar to Homo sapiens NAD(P)H dehydrogenase, quinone 1 (NQO1), transcript variant 3, mRNA	59.6179	33.66	4	7	7	31	202	22.7789	8.49951
	High	TSFNYAMK	4	4	1	IPI00910902.1		0	0.001	0.005178	1.87271	2	961.446	1.26911	18.2241	0
		Accession	Description	Score	Coverage	# Proteins	# Unique Peptides	# Peptides	# PSMs	# AAs	MW [kDa]	calc. pI
		IPI00910902.1	cDNA FLJ50573, highly similar to Homo sapiens NAD(P)H dehydrogenase, quinone 1 (NQO1), transcript variant 3, mRNA	59.6179	33.66	4	7	7	31	202	22.7789	8.49951
	High	TSFNYAmK	6	4	1	IPI00910902.1	M7(Oxidation)	0	0.002	0.005178	1.73624	2	977.44	0.518544	15.798	0
		Accession	Description	Score	Coverage	# Proteins	# Unique Peptides	# Peptides	# PSMs	# AAs	MW [kDa]	calc. pI
		IPI00910902.1	cDNA FLJ50573, highly similar to Homo sapiens NAD(P)H dehydrogenase, quinone 1 (NQO1), transcript variant 3, mRNA	59.6179	33.66	4	7	7	31	202	22.7789	8.49951
	High	FGLSVGHHLGK	2	4	1	IPI00910902.1		0	0.004	0.02968	2.60631	3	1151.63	1.24712	19.4763	0
		Accession	Description	Score	Coverage	# Proteins	# Unique Peptides	# Peptides	# PSMs	# AAs	MW [kDa]	calc. pI
		IPI00910902.1	cDNA FLJ50573, highly similar to Homo sapiens NAD(P)H dehydrogenase, quinone 1 (NQO1), transcript variant 3, mRNA	59.6179	33.66	4	7	7	31	202	22.7789	8.49951
IPI00419880.6	40S ribosomal protein S3a	57.7715	32.58	15	11	11	36	264	29.9257	9.72998
	A2	Sequence	# PSMs	# Proteins	# Protein Groups	Protein Group Accessions	Modifications	ΔCn	q-Value	PEP	XCorr	Charge	MH+ [Da]	ΔM [ppm]	RT [min]	# Missed Cleavages
	High	KTSYAQHQQVR	1	10	1	IPI00419880.6		0	0	5.967e-08	4.15169	3	1345.7	1.51636	9.46151	1
		Accession	Description	Score	Coverage	# Proteins	# Unique Peptides	# Peptides	# PSMs	# AAs	MW [kDa]	calc. pI
		IPI00419880.6	40S ribosomal protein S3a	57.7715	32.58	15	11	11	36	264	29.9257	9.72998
	High	LmELHGEGSSSGK	4	7	1	IPI00419880.6	M2(Oxidation)	0	0	4.089e-07	2.77264	3	1347.62	1.49387	10.8546	0
		Accession	Description	Score	Coverage	# Proteins	# Unique Peptides	# Peptides	# PSMs	# AAs	MW [kDa]	calc. pI
		IPI00419880.6	40S ribosomal protein S3a	57.7715	32.58	15	11	11	36	264	29.9257	9.72998
	High	LITEDVQGK	1	10	1	IPI00419880.6		0	0	0.001859	2.70295	2	1002.55	1.06205	14.3378	0
		Accession	Description	Score	Coverage	# Proteins	# Unique Peptides	# Peptides	# PSMs	# AAs	MW [kDa]	calc. pI
		IPI00419880.6	40S ribosomal protein S3a	57.7715	32.58	15	11	11	36	264	29.9257	9.72998
	High	LMELHGEGSSSGK	2	7	1	IPI00419880.6		0	0	1.86e-06	1.95163	2	1331.63	0.797141	12.7844	0
		Accession	Description	Score	Coverage	# Proteins	# Unique Peptides	# Peptides	# PSMs	# AAs	MW [kDa]	calc. pI
		IPI00419880.6	40S ribosomal protein S3a	57.7715	32.58	15	11	11	36	264	29.9257	9.72998
	High	APAMFNIR	1	7	1	IPI00419880.6		0	0.001	0.004625	2.71371	2	919.483	1.42536	21.2404	0
		Accession	Description	Score	Coverage	# Proteins	# Unique Peptides	# Peptides	# PSMs	# AAs	MW [kDa]	calc. pI
		IPI00419880.6	40S ribosomal protein S3a	57.7715	32.58	15	11	11	36	264	29.9257	9.72998
	High	APAmFNIR	5	7	1	IPI00419880.6	M4(Oxidation)	0	0.001	0.005178	2.68416	2	935.479	2.00859	17.3004	0
		Accession	Description	Score	Coverage	# Proteins	# Unique Peptides	# Peptides	# PSMs	# AAs	MW [kDa]	calc. pI
		IPI00419880.6	40S ribosomal protein S3a	57.7715	32.58	15	11	11	36	264	29.9257	9.72998
	High	TTDGYLLR	3	12	1	IPI00419880.6		0	0.002	0.005178	2.43569	2	938.495	1.3518	18.8697	0
		Accession	Description	Score	Coverage	# Proteins	# Unique Peptides	# Peptides	# PSMs	# AAs	MW [kDa]	calc. pI
		IPI00419880.6	40S ribosomal protein S3a	57.7715	32.58	15	11	11	36	264	29.9257	9.72998
	High	KVVDPFSK	1	6	1	IPI00419880.6		0	0.002	0.005689	2.33742	2	919.526	0.836294	15.6873	1
		Accession	Description	Score	Coverage	# Proteins	# Unique Peptides	# Peptides	# PSMs	# AAs	MW [kDa]	calc. pI
		IPI00419880.6	40S ribosomal protein S3a	57.7715	32.58	15	11	11	36	264	29.9257	9.72998
	High	MMEIMTR	1	9	1	IPI00419880.6		0	0.002	0.005283	2.16131	2	911.416	0.904832	18.9354	0
		Accession	Description	Score	Coverage	# Proteins	# Unique Peptides	# Peptides	# PSMs	# AAs	MW [kDa]	calc. pI
		IPI00419880.6	40S ribosomal protein S3a	57.7715	32.58	15	11	11	36	264	29.9257	9.72998
	High	MmEIMTR	7	9	1	IPI00419880.6	M2(Oxidation)	0	0.002	0.007115	1.97319	2	927.41	0.185865	17.8707	0
		Accession	Description	Score	Coverage	# Proteins	# Unique Peptides	# Peptides	# PSMs	# AAs	MW [kDa]	calc. pI
		IPI00419880.6	40S ribosomal protein S3a	57.7715	32.58	15	11	11	36	264	29.9257	9.72998
	High	EVQTNDLK	1	8	1	IPI00419880.6		0	0.002	0.005669	1.77937	2	946.485	1.49912	11.3182	0
		Accession	Description	Score	Coverage	# Proteins	# Unique Peptides	# Peptides	# PSMs	# AAs	MW [kDa]	calc. pI
		IPI00419880.6	40S ribosomal protein S3a	57.7715	32.58	15	11	11	36	264	29.9257	9.72998
	High	VVDPFSK	2	6	1	IPI00419880.6		0	0.003	0.01253	1.72578	2	791.431	1.04788	18.4591	0
		Accession	Description	Score	Coverage	# Proteins	# Unique Peptides	# Peptides	# PSMs	# AAs	MW [kDa]	calc. pI
		IPI00419880.6	40S ribosomal protein S3a	57.7715	32.58	15	11	11	36	264	29.9257	9.72998
	High	MmEImTR	5	9	1	IPI00419880.6	M2(Oxidation); M5(Oxidation)	0	0.003	0.01756	1.63013	2	943.406	1.36748	14.0155	0
		Accession	Description	Score	Coverage	# Proteins	# Unique Peptides	# Peptides	# PSMs	# AAs	MW [kDa]	calc. pI
		IPI00419880.6	40S ribosomal protein S3a	57.7715	32.58	15	11	11	36	264	29.9257	9.72998
	High	LFcVGFTK	1	11	1	IPI00419880.6	C3(Carbamidomethyl)	0	0.003	0.009969	1.56427	2	971.503	1.56486	23.4921	0
		Accession	Description	Score	Coverage	# Proteins	# Unique Peptides	# Peptides	# PSMs	# AAs	MW [kDa]	calc. pI
		IPI00419880.6	40S ribosomal protein S3a	57.7715	32.58	15	11	11	36	264	29.9257	9.72998
	High	DWYDVK	1	8	1	IPI00419880.6		0	0.008	0.06687	2.1613	2	825.379	1.65458	21.4737	0
		Accession	Description	Score	Coverage	# Proteins	# Unique Peptides	# Peptides	# PSMs	# AAs	MW [kDa]	calc. pI
		IPI00419880.6	40S ribosomal protein S3a	57.7715	32.58	15	11	11	36	264	29.9257	9.72998
IPI00219018.7	Glyceraldehyde-3-phosphate dehydrogenase	56.2586	25.97	6	8	8	24	335	36.0304	8.45557
	A2	Sequence	# PSMs	# Proteins	# Protein Groups	Protein Group Accessions	Modifications	ΔCn	q-Value	PEP	XCorr	Charge	MH+ [Da]	ΔM [ppm]	RT [min]	# Missed Cleavages
	High	IISNAScTTNcLAPLAK	5	4	1	IPI00219018.7	C7(Carbamidomethyl); C11(Carbamidomethyl)	0	0	8.539e-11	3.97036	2	1833.92	0.752964	20.1405	0
		Accession	Description	Score	Coverage	# Proteins	# Unique Peptides	# Peptides	# PSMs	# AAs	MW [kDa]	calc. pI
		IPI00219018.7	Glyceraldehyde-3-phosphate dehydrogenase	56.2586	25.97	6	8	8	24	335	36.0304	8.45557
	High	LISWYDNEFGYSNR	1	3	1	IPI00219018.7		0	0	9.255e-08	3.87999	2	1763.81	1.58866	27.2523	0
		Accession	Description	Score	Coverage	# Proteins	# Unique Peptides	# Peptides	# PSMs	# AAs	MW [kDa]	calc. pI
		IPI00219018.7	Glyceraldehyde-3-phosphate dehydrogenase	56.2586	25.97	6	8	8	24	335	36.0304	8.45557
	High	VPTANVSVVDLTcR	3	3	1	IPI00219018.7	C13(Carbamidomethyl)	0	0	1.834e-05	3.44564	2	1530.8	1.32682	23.0658	0
		Accession	Description	Score	Coverage	# Proteins	# Unique Peptides	# Peptides	# PSMs	# AAs	MW [kDa]	calc. pI
		IPI00219018.7	Glyceraldehyde-3-phosphate dehydrogenase	56.2586	25.97	6	8	8	24	335	36.0304	8.45557
	High	GALQNIIPASTGAAK	3	3	1	IPI00219018.7		0	0	2.75e-05	3.28793	2	1411.79	1.48518	22.081	0
		Accession	Description	Score	Coverage	# Proteins	# Unique Peptides	# Peptides	# PSMs	# AAs	MW [kDa]	calc. pI
		IPI00219018.7	Glyceraldehyde-3-phosphate dehydrogenase	56.2586	25.97	6	8	8	24	335	36.0304	8.45557
	High	VVDLMAHMASK	1	3	1	IPI00219018.7		0	0	0.0004441	2.91288	2	1201.61	2.851	18.8533	0
		Accession	Description	Score	Coverage	# Proteins	# Unique Peptides	# Peptides	# PSMs	# AAs	MW [kDa]	calc. pI
		IPI00219018.7	Glyceraldehyde-3-phosphate dehydrogenase	56.2586	25.97	6	8	8	24	335	36.0304	8.45557
	High	VVDLMAHmASKE	2	3	1	IPI00219018.7	M8(Oxidation)	0	0	0.00171	2.60629	2	1346.65	1.97079	15.1548	1
		Accession	Description	Score	Coverage	# Proteins	# Unique Peptides	# Peptides	# PSMs	# AAs	MW [kDa]	calc. pI
		IPI00219018.7	Glyceraldehyde-3-phosphate dehydrogenase	56.2586	25.97	6	8	8	24	335	36.0304	8.45557
	High	VVDLMAHMASKE	1	3	1	IPI00219018.7		0.02	0	3.509e-05	2.45229	2	1330.65	0.00778661	19.4643	1
		Accession	Description	Score	Coverage	# Proteins	# Unique Peptides	# Peptides	# PSMs	# AAs	MW [kDa]	calc. pI
		IPI00219018.7	Glyceraldehyde-3-phosphate dehydrogenase	56.2586	25.97	6	8	8	24	335	36.0304	8.45557
	High	VVDLMAHmASK	1	3	1	IPI00219018.7	M8(Oxidation)	0	0	0.0009908	2.18147	2	1217.6	0.673751	14.6345	0
		Accession	Description	Score	Coverage	# Proteins	# Unique Peptides	# Peptides	# PSMs	# AAs	MW [kDa]	calc. pI
		IPI00219018.7	Glyceraldehyde-3-phosphate dehydrogenase	56.2586	25.97	6	8	8	24	335	36.0304	8.45557
	High	VGVNGFGR	1	3	1	IPI00219018.7		0	0.001	0.005178	2.48279	2	805.432	1.06694	15.9189	0
		Accession	Description	Score	Coverage	# Proteins	# Unique Peptides	# Peptides	# PSMs	# AAs	MW [kDa]	calc. pI
		IPI00219018.7	Glyceraldehyde-3-phosphate dehydrogenase	56.2586	25.97	6	8	8	24	335	36.0304	8.45557
	High	VVDLmAHmASK	1	3	1	IPI00219018.7	M5(Oxidation); M8(Oxidation)	0	0.002	0.005181	1.82769	2	1233.6	0.828916	11.5397	0
		Accession	Description	Score	Coverage	# Proteins	# Unique Peptides	# Peptides	# PSMs	# AAs	MW [kDa]	calc. pI
		IPI00219018.7	Glyceraldehyde-3-phosphate dehydrogenase	56.2586	25.97	6	8	8	24	335	36.0304	8.45557
	High	VVDLmAHmASKE	1	3	1	IPI00219018.7	M5(Oxidation); M8(Oxidation)	0	0.003	0.01493	1.92901	2	1362.64	1.7377	12.0079	1
		Accession	Description	Score	Coverage	# Proteins	# Unique Peptides	# Peptides	# PSMs	# AAs	MW [kDa]	calc. pI
		IPI00219018.7	Glyceraldehyde-3-phosphate dehydrogenase	56.2586	25.97	6	8	8	24	335	36.0304	8.45557
	High	LTGMAFR	1	4	1	IPI00219018.7		0	0.004	0.03911	1.4275	2	795.419	1.0468	18.4182	0
		Accession	Description	Score	Coverage	# Proteins	# Unique Peptides	# Peptides	# PSMs	# AAs	MW [kDa]	calc. pI
		IPI00219018.7	Glyceraldehyde-3-phosphate dehydrogenase	56.2586	25.97	6	8	8	24	335	36.0304	8.45557
	High	LTGmAFR	3	4	1	IPI00219018.7	M4(Oxidation)	0	0.004	0.03539	1.38712	2	811.414	1.20013	15.9736	0
		Accession	Description	Score	Coverage	# Proteins	# Unique Peptides	# Peptides	# PSMs	# AAs	MW [kDa]	calc. pI
		IPI00219018.7	Glyceraldehyde-3-phosphate dehydrogenase	56.2586	25.97	6	8	8	24	335	36.0304	8.45557
IPI00217465.5	Histone H1.2	50.6362	15.96	5	5	5	20	213	21.3517	10.9312
	A2	Sequence	# PSMs	# Proteins	# Protein Groups	Protein Group Accessions	Modifications	ΔCn	q-Value	PEP	XCorr	Charge	MH+ [Da]	ΔM [ppm]	RT [min]	# Missed Cleavages
	High	KASGPPVSELITK	3	3	1	IPI00217465.5		0	0	1.06e-07	4.38898	3	1326.76	1.01939	17.1539	1
		Accession	Description	Score	Coverage	# Proteins	# Unique Peptides	# Peptides	# PSMs	# AAs	MW [kDa]	calc. pI
		IPI00217465.5	Histone H1.2	50.6362	15.96	5	5	5	20	213	21.3517	10.9312
	High	KALAAAGYDVEK	3	5	1	IPI00217465.5		0	0	0.0001358	3.48901	2	1235.66	1.51602	14.007	1
		Accession	Description	Score	Coverage	# Proteins	# Unique Peptides	# Peptides	# PSMs	# AAs	MW [kDa]	calc. pI
		IPI00217465.5	Histone H1.2	50.6362	15.96	5	5	5	20	213	21.3517	10.9312
	High	ASGPPVSELITK	6	3	1	IPI00217465.5		0	0	8.007e-05	3.26953	2	1198.67	1.06258	20.611	0
		Accession	Description	Score	Coverage	# Proteins	# Unique Peptides	# Peptides	# PSMs	# AAs	MW [kDa]	calc. pI
		IPI00217465.5	Histone H1.2	50.6362	15.96	5	5	5	20	213	21.3517	10.9312
	High	SGVSLAALK	2	3	1	IPI00217465.5		0	0	0.0001376	3.21586	2	845.51	1.37219	19.1239	0
		Accession	Description	Score	Coverage	# Proteins	# Unique Peptides	# Peptides	# PSMs	# AAs	MW [kDa]	calc. pI
		IPI00217465.5	Histone H1.2	50.6362	15.96	5	5	5	20	213	21.3517	10.9312
	High	ALAAAGYDVEK	6	5	1	IPI00217465.5		0	0	0.0001397	2.97857	2	1107.57	1.36007	16.9471	0
		Accession	Description	Score	Coverage	# Proteins	# Unique Peptides	# Peptides	# PSMs	# AAs	MW [kDa]	calc. pI
		IPI00217465.5	Histone H1.2	50.6362	15.96	5	5	5	20	213	21.3517	10.9312
IPI00794746.1	Uncharacterized protein	47.1622	49.04	13	12	12	23	208	24.4174	10.6675
	A2	Sequence	# PSMs	# Proteins	# Protein Groups	Protein Group Accessions	Modifications	ΔCn	q-Value	PEP	XCorr	Charge	MH+ [Da]	ΔM [ppm]	RT [min]	# Missed Cleavages
	High	IALTDNALIAR	2	3	1	IPI00794746.1		0	0	1.675e-08	3.74678	2	1170.69	1.22422	22.9912	0
		Accession	Description	Score	Coverage	# Proteins	# Unique Peptides	# Peptides	# PSMs	# AAs	MW [kDa]	calc. pI
		IPI00794746.1	Uncharacterized protein	47.1622	49.04	13	12	12	23	208	24.4174	10.6675
	High	TTHFVEGGDAGNR	2	3	1	IPI00794746.1		0	0	8.277e-06	3.74001	3	1360.63	1.44046	11.2625	0
		Accession	Description	Score	Coverage	# Proteins	# Unique Peptides	# Peptides	# PSMs	# AAs	MW [kDa]	calc. pI
		IPI00794746.1	Uncharacterized protein	47.1622	49.04	13	12	12	23	208	24.4174	10.6675
	High	TTHFVEGGDAGNREDQINR	3	3	1	IPI00794746.1		0	0	2.689e-11	3.52777	4	2115.98	1.17085	13.7613	1
		Accession	Description	Score	Coverage	# Proteins	# Unique Peptides	# Peptides	# PSMs	# AAs	MW [kDa]	calc. pI
		IPI00794746.1	Uncharacterized protein	47.1622	49.04	13	12	12	23	208	24.4174	10.6675
	High	AGNFYVPAEPK	2	5	1	IPI00794746.1		0	0	0.0006953	2.78439	2	1192.6	1.66096	19.2864	0
		Accession	Description	Score	Coverage	# Proteins	# Unique Peptides	# Peptides	# PSMs	# AAs	MW [kDa]	calc. pI
		IPI00794746.1	Uncharacterized protein	47.1622	49.04	13	12	12	23	208	24.4174	10.6675
	High	EANNFLWPFK	1	4	1	IPI00794746.1		0	0	0.001419	2.50397	2	1265.63	0.388925	30.0885	0
		Accession	Description	Score	Coverage	# Proteins	# Unique Peptides	# Peptides	# PSMs	# AAs	MW [kDa]	calc. pI
		IPI00794746.1	Uncharacterized protein	47.1622	49.04	13	12	12	23	208	24.4174	10.6675
	High	SVNELIYK	2	4	1	IPI00794746.1		0	0.001	0.005148	2.53081	2	965.531	1.08365	18.4116	0
		Accession	Description	Score	Coverage	# Proteins	# Unique Peptides	# Peptides	# PSMs	# AAs	MW [kDa]	calc. pI
		IPI00794746.1	Uncharacterized protein	47.1622	49.04	13	12	12	23	208	24.4174	10.6675
	High	ASINMLR	1	5	1	IPI00794746.1		0	0.002	0.007288	2.41019	2	804.441	1.59647	17.2214	0
		Accession	Description	Score	Coverage	# Proteins	# Unique Peptides	# Peptides	# PSMs	# AAs	MW [kDa]	calc. pI
		IPI00794746.1	Uncharacterized protein	47.1622	49.04	13	12	12	23	208	24.4174	10.6675
	High	QIFNGTFVK	2	5	1	IPI00794746.1		0	0.002	0.006959	1.7123	2	1053.57	0.927099	22.1534	0
		Accession	Description	Score	Coverage	# Proteins	# Unique Peptides	# Peptides	# PSMs	# AAs	MW [kDa]	calc. pI
		IPI00794746.1	Uncharacterized protein	47.1622	49.04	13	12	12	23	208	24.4174	10.6675
	High	ASINmLR	3	5	1	IPI00794746.1	M5(Oxidation)	0	0.003	0.0114	2.0669	2	820.436	1.51421	14.4226	0
		Accession	Description	Score	Coverage	# Proteins	# Unique Peptides	# Peptides	# PSMs	# AAs	MW [kDa]	calc. pI
		IPI00794746.1	Uncharacterized protein	47.1622	49.04	13	12	12	23	208	24.4174	10.6675
	Medium	LAFVIR	2	7	1	IPI00794746.1		0	0.01	0.1018	1.4132	2	718.462	1.42308	22.6283	0
		Accession	Description	Score	Coverage	# Proteins	# Unique Peptides	# Peptides	# PSMs	# AAs	MW [kDa]	calc. pI
		IPI00794746.1	Uncharacterized protein	47.1622	49.04	13	12	12	23	208	24.4174	10.6675
	Medium	KAGNFYVPAEPK	1	5	1	IPI00794746.1		0	0.018	0.2353	2.07776	3	1320.7	1.69818	16.504	1
		Accession	Description	Score	Coverage	# Proteins	# Unique Peptides	# Peptides	# PSMs	# AAs	MW [kDa]	calc. pI
		IPI00794746.1	Uncharacterized protein	47.1622	49.04	13	12	12	23	208	24.4174	10.6675
	Medium	IVEPYIAWGYPNLK	1	3	1	IPI00794746.1		0	0.038	0.3653	1.32023	2	1662.89	1.48283	28.7626	0
		Accession	Description	Score	Coverage	# Proteins	# Unique Peptides	# Peptides	# PSMs	# AAs	MW [kDa]	calc. pI
		IPI00794746.1	Uncharacterized protein	47.1622	49.04	13	12	12	23	208	24.4174	10.6675
	Medium	VLQLLR	1	12	1	IPI00794746.1		0	0.039	0.3793	1.64902	2	741.499	1.62497	20.562	0
		Accession	Description	Score	Coverage	# Proteins	# Unique Peptides	# Peptides	# PSMs	# AAs	MW [kDa]	calc. pI
		IPI00794746.1	Uncharacterized protein	47.1622	49.04	13	12	12	23	208	24.4174	10.6675
IPI00000816.1	Isoform 1 of 14-3-3 protein epsilon	46.3544	51.76	10	12	13	24	255	29.1554	4.7417
	A2	Sequence	# PSMs	# Proteins	# Protein Groups	Protein Group Accessions	Modifications	ΔCn	q-Value	PEP	XCorr	Charge	MH+ [Da]	ΔM [ppm]	RT [min]	# Missed Cleavages
	High	DNLTLWTSDmQGDGEEQNK	1	3	1	IPI00000816.1	M10(Oxidation)	0	0	5.623e-09	3.99874	2	2196.94	1.34259	23.5951	0
		Accession	Description	Score	Coverage	# Proteins	# Unique Peptides	# Peptides	# PSMs	# AAs	MW [kDa]	calc. pI
		IPI00000816.1	Isoform 1 of 14-3-3 protein epsilon	46.3544	51.76	10	12	13	24	255	29.1554	4.7417
	High	KEAAENSLVAYK	1	3	1	IPI00000816.1		0	0	7.479e-05	3.9157	3	1322.7	1.93142	14.6169	1
		Accession	Description	Score	Coverage	# Proteins	# Unique Peptides	# Peptides	# PSMs	# AAs	MW [kDa]	calc. pI
		IPI00000816.1	Isoform 1 of 14-3-3 protein epsilon	46.3544	51.76	10	12	13	24	255	29.1554	4.7417
	High	DNLTLWTSDMQGDGEEQNK	1	3	1	IPI00000816.1		0	0	0.0001004	3.47882	2	2180.94	1.03584	26.0072	0
		Accession	Description	Score	Coverage	# Proteins	# Unique Peptides	# Peptides	# PSMs	# AAs	MW [kDa]	calc. pI
		IPI00000816.1	Isoform 1 of 14-3-3 protein epsilon	46.3544	51.76	10	12	13	24	255	29.1554	4.7417
	High	HLIPAANTGESK	3	3	1	IPI00000816.1		0	0	6.998e-06	2.77097	3	1237.65	0.975628	13.0146	0
		Accession	Description	Score	Coverage	# Proteins	# Unique Peptides	# Peptides	# PSMs	# AAs	MW [kDa]	calc. pI
		IPI00000816.1	Isoform 1 of 14-3-3 protein epsilon	46.3544	51.76	10	12	13	24	255	29.1554	4.7417
	High	VAGmDVELTVEER	1	5	1	IPI00000816.1	M4(Oxidation)	0	0	2.952e-05	2.70964	2	1463.71	1.02347	19.4109	0
		Accession	Description	Score	Coverage	# Proteins	# Unique Peptides	# Peptides	# PSMs	# AAs	MW [kDa]	calc. pI
		IPI00000816.1	Isoform 1 of 14-3-3 protein epsilon	46.3544	51.76	10	12	13	24	255	29.1554	4.7417
	High	AASDIAmTELPPTHPIR	3	3	1	IPI00000816.1	M7(Oxidation)	0	0	2.523e-05	1.81597	3	1835.93	0.463097	19.8751	0
		Accession	Description	Score	Coverage	# Proteins	# Unique Peptides	# Peptides	# PSMs	# AAs	MW [kDa]	calc. pI
		IPI00000816.1	Isoform 1 of 14-3-3 protein epsilon	46.3544	51.76	10	12	13	24	255	29.1554	4.7417
	High	IISSIEQKEENK	2	6	1	IPI00000816.1		0	0.001	0.004883	2.95636	2	1417.76	1.19286	12.8725	1
		Accession	Description	Score	Coverage	# Proteins	# Unique Peptides	# Peptides	# PSMs	# AAs	MW [kDa]	calc. pI
		IPI00000816.1	Isoform 1 of 14-3-3 protein epsilon	46.3544	51.76	10	12	13	24	255	29.1554	4.7417
	High	EAAENSLVAYK	1	3	1	IPI00000816.1		0	0.001	0.004279	2.90993	2	1194.6	0.922976	17.2005	0
		Accession	Description	Score	Coverage	# Proteins	# Unique Peptides	# Peptides	# PSMs	# AAs	MW [kDa]	calc. pI
		IPI00000816.1	Isoform 1 of 14-3-3 protein epsilon	46.3544	51.76	10	12	13	24	255	29.1554	4.7417
	High	EALQDVEDENQ	1	2	1	IPI00000816.1		0	0.001	0.002829	2.64094	2	1289.55	0.757781	18.3902	0
		Accession	Description	Score	Coverage	# Proteins	# Unique Peptides	# Peptides	# PSMs	# AAs	MW [kDa]	calc. pI
		IPI00000816.1	Isoform 1 of 14-3-3 protein epsilon	46.3544	51.76	10	12	13	24	255	29.1554	4.7417
	High	YDEmVESMK	3	5	1	IPI00000816.1	M4(Oxidation)	0	0.001	0.005178	2.16908	2	1147.47	1.06462	15.2956	0
		Accession	Description	Score	Coverage	# Proteins	# Unique Peptides	# Peptides	# PSMs	# AAs	MW [kDa]	calc. pI
		IPI00000816.1	Isoform 1 of 14-3-3 protein epsilon	46.3544	51.76	10	12	13	24	255	29.1554	4.7417
	High	YLAEFATGNDR	1	5	1	IPI00000816.1		0	0.001	0.004746	1.86081	2	1256.59	0.374626	19.7202	0
		Accession	Description	Score	Coverage	# Proteins	# Unique Peptides	# Peptides	# PSMs	# AAs	MW [kDa]	calc. pI
		IPI00000816.1	Isoform 1 of 14-3-3 protein epsilon	46.3544	51.76	10	12	13	24	255	29.1554	4.7417
	High	AASDIAMTELPPTHPIR	1	3	1	IPI00000816.1		0	0.002	0.005178	1.99036	3	1819.94	0.926199	21.2115	0
		Accession	Description	Score	Coverage	# Proteins	# Unique Peptides	# Peptides	# PSMs	# AAs	MW [kDa]	calc. pI
		IPI00000816.1	Isoform 1 of 14-3-3 protein epsilon	46.3544	51.76	10	12	13	24	255	29.1554	4.7417
	High	QmVETELK	2	4	1	IPI00000816.1	M2(Oxidation)	0	0.002	0.005178	1.92791	2	993.493	1.22645	13.5653	0
		Accession	Description	Score	Coverage	# Proteins	# Unique Peptides	# Peptides	# PSMs	# AAs	MW [kDa]	calc. pI
		IPI00000816.1	Isoform 1 of 14-3-3 protein epsilon	46.3544	51.76	10	12	13	24	255	29.1554	4.7417
	High	YDEMVESMK	1	5	1	IPI00000816.1		0	0.003	0.009841	1.91725	2	1131.47	1.00886	17.6796	0
		Accession	Description	Score	Coverage	# Proteins	# Unique Peptides	# Peptides	# PSMs	# AAs	MW [kDa]	calc. pI
		IPI00000816.1	Isoform 1 of 14-3-3 protein epsilon	46.3544	51.76	10	12	13	24	255	29.1554	4.7417
	Medium	IISSIEQK	1	6	1	IPI00000816.1		0	0.033	0.3232	1.78505	2	917.531	1.19596	13.7002	0
		Accession	Description	Score	Coverage	# Proteins	# Unique Peptides	# Peptides	# PSMs	# AAs	MW [kDa]	calc. pI
		IPI00000816.1	Isoform 1 of 14-3-3 protein epsilon	46.3544	51.76	10	12	13	24	255	29.1554	4.7417
	Medium	NLLSVAYK	1	26	6	IPI00000816.1;IPI00021263.3;IPI00645801.1;IPI00794254.4;IPI00796727.1;IPI01014209.1		0	0.036	0.3463	1.86256	2	907.526	1.7437	21.6203	0
		Accession	Description	Score	Coverage	# Proteins	# Unique Peptides	# Peptides	# PSMs	# AAs	MW [kDa]	calc. pI
		IPI00000816.1	Isoform 1 of 14-3-3 protein epsilon	46.3544	51.76	10	12	13	24	255	29.1554	4.7417
		IPI01014209.1	cDNA FLJ51843, highly similar to 14-3-3 protein gamma	12.1382	14.22	6	2	3	4	225	25.6406	4.91943
		IPI00021263.3	14-3-3 protein zeta/delta	10.2497	18.78	14	3	4	4	245	27.7277	4.79248
		IPI00796727.1	Uncharacterized protein	7.59902	22.15	6	2	3	3	149	17.0376	5.78271
		IPI00794254.4	Tyrosine 3-monooxygenase/tryptophan 5-monooxygenase activation protein, eta polypeptide	4.84909	12.35	5	1	2	2	162	18.6636	7.28369
		IPI00645801.1	Tyrosine 3-monooxygenase/tryptophan 5-monooxygenase activation protein, beta polypeptide	1.86256	29.73	7	1	2	2	74	8.42323	7.25439
IPI00010896.3	Chloride intracellular channel protein 1	42.3905	34.44	8	7	8	22	241	26.9057	5.17334
	A2	Sequence	# PSMs	# Proteins	# Protein Groups	Protein Group Accessions	Modifications	ΔCn	q-Value	PEP	XCorr	Charge	MH+ [Da]	ΔM [ppm]	RT [min]	# Missed Cleavages
	High	GVTFNVTTVDTK	2	1	1	IPI00010896.3		0	0	0.002579	3.42973	2	1281.67	3.00356	21.3802	0
		Accession	Description	Score	Coverage	# Proteins	# Unique Peptides	# Peptides	# PSMs	# AAs	MW [kDa]	calc. pI
		IPI00010896.3	Chloride intracellular channel protein 1	42.3905	34.44	8	7	8	22	241	26.9057	5.17334
	High	LAALNPESNTAGLDIFAK	2	1	1	IPI00010896.3		0	0	8.933e-08	3.33496	2	1844.98	-0.111679	27.39	0
		Accession	Description	Score	Coverage	# Proteins	# Unique Peptides	# Peptides	# PSMs	# AAs	MW [kDa]	calc. pI
		IPI00010896.3	Chloride intracellular channel protein 1	42.3905	34.44	8	7	8	22	241	26.9057	5.17334
	High	NSNPALNDNLEK	5	1	1	IPI00010896.3		0	0	4.346e-06	3.30842	2	1328.65	0.880574	15.3995	0
		Accession	Description	Score	Coverage	# Proteins	# Unique Peptides	# Peptides	# PSMs	# AAs	MW [kDa]	calc. pI
		IPI00010896.3	Chloride intracellular channel protein 1	42.3905	34.44	8	7	8	22	241	26.9057	5.17334
	High	LHIVQVVcK	4	1	1	IPI00010896.3	C8(Carbamidomethyl)	0	0	1.675e-06	2.30976	3	1095.64	0.907048	17.0301	0
		Accession	Description	Score	Coverage	# Proteins	# Unique Peptides	# Peptides	# PSMs	# AAs	MW [kDa]	calc. pI
		IPI00010896.3	Chloride intracellular channel protein 1	42.3905	34.44	8	7	8	22	241	26.9057	5.17334
	High	IGNcPFSQR	3	1	1	IPI00010896.3	C4(Carbamidomethyl)	0	0.002	0.005178	2.30755	2	1078.51	0.838644	16	0
		Accession	Description	Score	Coverage	# Proteins	# Unique Peptides	# Peptides	# PSMs	# AAs	MW [kDa]	calc. pI
		IPI00010896.3	Chloride intracellular channel protein 1	42.3905	34.44	8	7	8	22	241	26.9057	5.17334
	High	YLSNAYAR	3	1	1	IPI00010896.3		0	0.003	0.01071	1.99618	2	957.48	1.27188	14.2868	0
		Accession	Description	Score	Coverage	# Proteins	# Unique Peptides	# Peptides	# PSMs	# AAs	MW [kDa]	calc. pI
		IPI00010896.3	Chloride intracellular channel protein 1	42.3905	34.44	8	7	8	22	241	26.9057	5.17334
	High	GFTIPEAFR	1	1	1	IPI00010896.3		0	0.003	0.01857	1.6659	2	1037.54	0.979977	25.501	0
		Accession	Description	Score	Coverage	# Proteins	# Unique Peptides	# Peptides	# PSMs	# AAs	MW [kDa]	calc. pI
		IPI00010896.3	Chloride intracellular channel protein 1	42.3905	34.44	8	7	8	22	241	26.9057	5.17334
	Medium	FSAYIK	2	11	2	IPI00001960.4;IPI00010896.3		0	0.01	0.09504	1.49632	2	728.399	1.06375	16.3394	0
		Accession	Description	Score	Coverage	# Proteins	# Unique Peptides	# Peptides	# PSMs	# AAs	MW [kDa]	calc. pI
		IPI00010896.3	Chloride intracellular channel protein 1	42.3905	34.44	8	7	8	22	241	26.9057	5.17334
		IPI00001960.4	Chloride intracellular channel protein 4	8.5764	16.6	10	3	4	6	253	28.7537	5.59229
IPI00009865.4	Keratin, type I cytoskeletal 10	40.9911	28.6	27	12	15	18	584	58.7917	5.21143
	A2	Sequence	# PSMs	# Proteins	# Protein Groups	Protein Group Accessions	Modifications	ΔCn	q-Value	PEP	XCorr	Charge	MH+ [Da]	ΔM [ppm]	RT [min]	# Missed Cleavages
	High	LENEIQTYR	1	1	1	IPI00009865.4		0	0	6.768e-06	3.6671	2	1165.59	0.483403	16.4773	0
		Accession	Description	Score	Coverage	# Proteins	# Unique Peptides	# Peptides	# PSMs	# AAs	MW [kDa]	calc. pI
		IPI00009865.4	Keratin, type I cytoskeletal 10	40.9911	28.6	27	12	15	18	584	58.7917	5.21143
	High	ALEESNYELEGK	1	1	1	IPI00009865.4		0	0	4.685e-06	3.37543	2	1381.65	0.986091	17.6153	0
		Accession	Description	Score	Coverage	# Proteins	# Unique Peptides	# Peptides	# PSMs	# AAs	MW [kDa]	calc. pI
		IPI00009865.4	Keratin, type I cytoskeletal 10	40.9911	28.6	27	12	15	18	584	58.7917	5.21143
	High	SQYEQLAEQNR	1	1	1	IPI00009865.4		0	0	3.619e-06	3.28439	2	1365.64	0.148404	15.3503	0
		Accession	Description	Score	Coverage	# Proteins	# Unique Peptides	# Peptides	# PSMs	# AAs	MW [kDa]	calc. pI
		IPI00009865.4	Keratin, type I cytoskeletal 10	40.9911	28.6	27	12	15	18	584	58.7917	5.21143
	High	VTmQNLNDR	2	9	2	IPI00009865.4;IPI00384444.6	M3(Oxidation)	0	0	0.0003888	2.13076	2	1106.53	1.09433	11.5862	0
		Accession	Description	Score	Coverage	# Proteins	# Unique Peptides	# Peptides	# PSMs	# AAs	MW [kDa]	calc. pI
		IPI00009865.4	Keratin, type I cytoskeletal 10	40.9911	28.6	27	12	15	18	584	58.7917	5.21143
		IPI00384444.6	Keratin, type I cytoskeletal 14	23.2449	15.25	53	3	7	9	472	51.5294	5.16064
	High	SLLEGEGSSGGGGR	1	1	1	IPI00009865.4		0	0	0.001362	2.11639	2	1262.6	0.486789	14.6561	0
		Accession	Description	Score	Coverage	# Proteins	# Unique Peptides	# Peptides	# PSMs	# AAs	MW [kDa]	calc. pI
		IPI00009865.4	Keratin, type I cytoskeletal 10	40.9911	28.6	27	12	15	18	584	58.7917	5.21143
	High	QSLEASLAETEGR	1	1	1	IPI00009865.4		0	0	0.0001627	2.07322	2	1390.68	0.105396	20.4871	0
		Accession	Description	Score	Coverage	# Proteins	# Unique Peptides	# Peptides	# PSMs	# AAs	MW [kDa]	calc. pI
		IPI00009865.4	Keratin, type I cytoskeletal 10	40.9911	28.6	27	12	15	18	584	58.7917	5.21143
	High	DAEAWFNEK	1	4	1	IPI00009865.4		0	0.001	0.005048	2.47925	2	1109.49	1.69043	22.833	0
		Accession	Description	Score	Coverage	# Proteins	# Unique Peptides	# Peptides	# PSMs	# AAs	MW [kDa]	calc. pI
		IPI00009865.4	Keratin, type I cytoskeletal 10	40.9911	28.6	27	12	15	18	584	58.7917	5.21143
	High	VLDELTLTK	1	1	1	IPI00009865.4		0	0.001	0.002889	2.01379	2	1031.6	1.739	21.3222	0
		Accession	Description	Score	Coverage	# Proteins	# Unique Peptides	# Peptides	# PSMs	# AAs	MW [kDa]	calc. pI
		IPI00009865.4	Keratin, type I cytoskeletal 10	40.9911	28.6	27	12	15	18	584	58.7917	5.21143
	High	SGGGGGGGGcGGGGGVSSLR	1	1	1	IPI00009865.4	C10(Carbamidomethyl)	0	0.001	0.005178	1.8308	2	1549.68	-0.00749027	12.7119	0
		Accession	Description	Score	Coverage	# Proteins	# Unique Peptides	# Peptides	# PSMs	# AAs	MW [kDa]	calc. pI
		IPI00009865.4	Keratin, type I cytoskeletal 10	40.9911	28.6	27	12	15	18	584	58.7917	5.21143
	High	VTMQNLNDR	1	9	2	IPI00009865.4;IPI00384444.6		0	0.001	0.004856	1.77431	2	1090.53	1.48466	14.7276	0
		Accession	Description	Score	Coverage	# Proteins	# Unique Peptides	# Peptides	# PSMs	# AAs	MW [kDa]	calc. pI
		IPI00009865.4	Keratin, type I cytoskeletal 10	40.9911	28.6	27	12	15	18	584	58.7917	5.21143
		IPI00384444.6	Keratin, type I cytoskeletal 14	23.2449	15.25	53	3	7	9	472	51.5294	5.16064
	High	SQYEQLAEQNRK	1	1	1	IPI00009865.4		0	0.003	0.01117	2.37323	2	1493.74	1.03508	13.1617	1
		Accession	Description	Score	Coverage	# Proteins	# Unique Peptides	# Peptides	# PSMs	# AAs	MW [kDa]	calc. pI
		IPI00009865.4	Keratin, type I cytoskeletal 10	40.9911	28.6	27	12	15	18	584	58.7917	5.21143
	High	LAADDFR	1	39	4	IPI00009865.4;IPI00384444.6;IPI00479145.3;IPI00554788.5		0	0.003	0.009074	1.87959	2	807.4	1.12455	16.3043	0
		Accession	Description	Score	Coverage	# Proteins	# Unique Peptides	# Peptides	# PSMs	# AAs	MW [kDa]	calc. pI
		IPI00009865.4	Keratin, type I cytoskeletal 10	40.9911	28.6	27	12	15	18	584	58.7917	5.21143
		IPI00384444.6	Keratin, type I cytoskeletal 14	23.2449	15.25	53	3	7	9	472	51.5294	5.16064
		IPI00479145.3	Keratin, type I cytoskeletal 19	10.7237	11	29	1	5	5	400	44.0791	5.13525
		IPI00554788.5	Keratin, type I cytoskeletal 18	7.03033	6.51	14	1	3	3	430	48.0285	5.45264
	High	LKYENEVALR	1	1	1	IPI00009865.4		0	0.003	0.008169	1.77466	3	1234.68	0.584271	16.682	1
		Accession	Description	Score	Coverage	# Proteins	# Unique Peptides	# Peptides	# PSMs	# AAs	MW [kDa]	calc. pI
		IPI00009865.4	Keratin, type I cytoskeletal 10	40.9911	28.6	27	12	15	18	584	58.7917	5.21143
	High	AETEcQNTEYQQLLDIK	2	1	1	IPI00009865.4	C5(Carbamidomethyl)	0	0.005	0.04798	3.95853	2	2082.96	-2.69769	24.8484	0
		Accession	Description	Score	Coverage	# Proteins	# Unique Peptides	# Peptides	# PSMs	# AAs	MW [kDa]	calc. pI
		IPI00009865.4	Keratin, type I cytoskeletal 10	40.9911	28.6	27	12	15	18	584	58.7917	5.21143
	High	GSLGGGFSSGGFSGGSFSR	1	1	1	IPI00009865.4		0	0.008	0.06574	1.93317	2	1707.77	-0.195058	23.2357	0
		Accession	Description	Score	Coverage	# Proteins	# Unique Peptides	# Peptides	# PSMs	# AAs	MW [kDa]	calc. pI
		IPI00009865.4	Keratin, type I cytoskeletal 10	40.9911	28.6	27	12	15	18	584	58.7917	5.21143
	Medium	LASYLDK	1	28	4	IPI00009865.4;IPI00019359.4;IPI00384444.6;IPI00479145.3		0	0.035	0.334	1.74123	2	809.442	1.48821	15.3013	0
		Accession	Description	Score	Coverage	# Proteins	# Unique Peptides	# Peptides	# PSMs	# AAs	MW [kDa]	calc. pI
		IPI00009865.4	Keratin, type I cytoskeletal 10	40.9911	28.6	27	12	15	18	584	58.7917	5.21143
		IPI00019359.4	Keratin, type I cytoskeletal 9	28.2843	19.74	8	10	11	14	623	62.0268	5.23682
		IPI00384444.6	Keratin, type I cytoskeletal 14	23.2449	15.25	53	3	7	9	472	51.5294	5.16064
		IPI00479145.3	Keratin, type I cytoskeletal 19	10.7237	11	29	1	5	5	400	44.0791	5.13525
IPI00007676.3	Estradiol 17-beta-dehydrogenase 12	40.2786	22.44	4	9	9	16	312	34.3022	9.31982
	A2	Sequence	# PSMs	# Proteins	# Protein Groups	Protein Group Accessions	Modifications	ΔCn	q-Value	PEP	XCorr	Charge	MH+ [Da]	ΔM [ppm]	RT [min]	# Missed Cleavages
	High	SKDKLDQVSSEIK	1	2	1	IPI00007676.3		0	0	0.0005004	3.48626	3	1476.79	1.70749	15.2541	2
		Accession	Description	Score	Coverage	# Proteins	# Unique Peptides	# Peptides	# PSMs	# AAs	MW [kDa]	calc. pI
		IPI00007676.3	Estradiol 17-beta-dehydrogenase 12	40.2786	22.44	4	9	9	16	312	34.3022	9.31982
	High	TIAVDFASEDIYDK	1	3	1	IPI00007676.3		0	0	3.153e-08	3.48595	2	1586.76	0.205048	25.1251	0
		Accession	Description	Score	Coverage	# Proteins	# Unique Peptides	# Peptides	# PSMs	# AAs	MW [kDa]	calc. pI
		IPI00007676.3	Estradiol 17-beta-dehydrogenase 12	40.2786	22.44	4	9	9	16	312	34.3022	9.31982
	High	mTQLVLPGMVER	3	3	1	IPI00007676.3	M1(Oxidation)	0	0	4.574e-05	2.91246	2	1389.73	1.75077	23.9348	0
		Accession	Description	Score	Coverage	# Proteins	# Unique Peptides	# Peptides	# PSMs	# AAs	MW [kDa]	calc. pI
		IPI00007676.3	Estradiol 17-beta-dehydrogenase 12	40.2786	22.44	4	9	9	16	312	34.3022	9.31982
	High	LDQVSSEIKEK	2	2	1	IPI00007676.3		0	0	9.871e-05	2.35364	3	1275.68	1.34791	13.2053	1
		Accession	Description	Score	Coverage	# Proteins	# Unique Peptides	# Peptides	# PSMs	# AAs	MW [kDa]	calc. pI
		IPI00007676.3	Estradiol 17-beta-dehydrogenase 12	40.2786	22.44	4	9	9	16	312	34.3022	9.31982
	High	DKLDQVSSEIK	1	2	1	IPI00007676.3		0	0.001	0.003039	3.13669	2	1261.66	1.07891	16.5752	1
		Accession	Description	Score	Coverage	# Proteins	# Unique Peptides	# Peptides	# PSMs	# AAs	MW [kDa]	calc. pI
		IPI00007676.3	Estradiol 17-beta-dehydrogenase 12	40.2786	22.44	4	9	9	16	312	34.3022	9.31982
	High	KPTLDKPSPETFVK	2	2	1	IPI00007676.3		0	0.001	0.004902	2.79596	3	1586.88	1.74914	16.6175	0
		Accession	Description	Score	Coverage	# Proteins	# Unique Peptides	# Peptides	# PSMs	# AAs	MW [kDa]	calc. pI
		IPI00007676.3	Estradiol 17-beta-dehydrogenase 12	40.2786	22.44	4	9	9	16	312	34.3022	9.31982
	High	MTQLVLPGMVER	1	3	1	IPI00007676.3		0	0.001	0.004974	2.3835	2	1373.73	1.89056	25.4314	0
		Accession	Description	Score	Coverage	# Proteins	# Unique Peptides	# Peptides	# PSMs	# AAs	MW [kDa]	calc. pI
		IPI00007676.3	Estradiol 17-beta-dehydrogenase 12	40.2786	22.44	4	9	9	16	312	34.3022	9.31982
	High	LDQVSSEIK	1	2	1	IPI00007676.3		0	0.001	0.005178	2.38236	2	1018.54	1.36864	14.6795	0
		Accession	Description	Score	Coverage	# Proteins	# Unique Peptides	# Peptides	# PSMs	# AAs	MW [kDa]	calc. pI
		IPI00007676.3	Estradiol 17-beta-dehydrogenase 12	40.2786	22.44	4	9	9	16	312	34.3022	9.31982
	High	mTQLVLPGmVER	2	3	1	IPI00007676.3	M1(Oxidation); M9(Oxidation)	0	0.002	0.005179	1.90844	2	1405.72	-0.469949	21.8096	0
		Accession	Description	Score	Coverage	# Proteins	# Unique Peptides	# Peptides	# PSMs	# AAs	MW [kDa]	calc. pI
		IPI00007676.3	Estradiol 17-beta-dehydrogenase 12	40.2786	22.44	4	9	9	16	312	34.3022	9.31982
	Medium	SYAEELAK	1	2	1	IPI00007676.3		0	0.011	0.1156	1.78062	2	910.452	0.710423	15.0169	0
		Accession	Description	Score	Coverage	# Proteins	# Unique Peptides	# Peptides	# PSMs	# AAs	MW [kDa]	calc. pI
		IPI00007676.3	Estradiol 17-beta-dehydrogenase 12	40.2786	22.44	4	9	9	16	312	34.3022	9.31982
	Medium	IVMNMNK	1	2	1	IPI00007676.3		0	0.013	0.1548	1.63565	2	849.434	1.67054	14.2217	0
		Accession	Description	Score	Coverage	# Proteins	# Unique Peptides	# Peptides	# PSMs	# AAs	MW [kDa]	calc. pI
		IPI00007676.3	Estradiol 17-beta-dehydrogenase 12	40.2786	22.44	4	9	9	16	312	34.3022	9.31982
IPI00219097.4	High mobility group protein B2	38.5868	32.06	2	5	7	15	209	24.0187	7.81104
	A2	Sequence	# PSMs	# Proteins	# Protein Groups	Protein Group Accessions	Modifications	ΔCn	q-Value	PEP	XCorr	Charge	MH+ [Da]	ΔM [ppm]	RT [min]	# Missed Cleavages
	High	LGEmWSEQSAK	3	1	1	IPI00219097.4	M4(Oxidation)	0	0	1.725e-05	3.70242	2	1281.58	0.0985494	16.3692	0
		Accession	Description	Score	Coverage	# Proteins	# Unique Peptides	# Peptides	# PSMs	# AAs	MW [kDa]	calc. pI
		IPI00219097.4	High mobility group protein B2	38.5868	32.06	2	5	7	15	209	24.0187	7.81104
	High	SEHPGLSIGDTAK	4	2	1	IPI00219097.4		0	0	9.494e-07	3.31316	3	1311.66	0.801759	14.4871	0
		Accession	Description	Score	Coverage	# Proteins	# Unique Peptides	# Peptides	# PSMs	# AAs	MW [kDa]	calc. pI
		IPI00219097.4	High mobility group protein B2	38.5868	32.06	2	5	7	15	209	24.0187	7.81104
	High	KLGEmWSEQSAK	2	1	1	IPI00219097.4	M5(Oxidation)	0	0	0.0003382	2.98283	3	1409.68	1.50937	14.2824	1
		Accession	Description	Score	Coverage	# Proteins	# Unique Peptides	# Peptides	# PSMs	# AAs	MW [kDa]	calc. pI
		IPI00219097.4	High mobility group protein B2	38.5868	32.06	2	5	7	15	209	24.0187	7.81104
	High	MSSYAFFVQTcR	1	10	2	IPI00419258.4;IPI00219097.4	C11(Carbamidomethyl)	0	0	0.000518	2.5441	2	1496.67	1.58307	24.9933	0
		Accession	Description	Score	Coverage	# Proteins	# Unique Peptides	# Peptides	# PSMs	# AAs	MW [kDa]	calc. pI
		IPI00419258.4	High mobility group protein B1	150.424	40.47	19	11	13	71	215	24.8782	5.74463
		IPI00219097.4	High mobility group protein B2	38.5868	32.06	2	5	7	15	209	24.0187	7.81104
	High	mSSYAFFVQTcR	1	10	2	IPI00419258.4;IPI00219097.4	M1(Oxidation); C11(Carbamidomethyl)	0	0	0.000107	2.50119	2	1512.66	1.61929	23.6332	0
		Accession	Description	Score	Coverage	# Proteins	# Unique Peptides	# Peptides	# PSMs	# AAs	MW [kDa]	calc. pI
		IPI00419258.4	High mobility group protein B1	150.424	40.47	19	11	13	71	215	24.8782	5.74463
		IPI00219097.4	High mobility group protein B2	38.5868	32.06	2	5	7	15	209	24.0187	7.81104
	High	LGEMWSEQSAK	1	1	1	IPI00219097.4		0	0.001	0.00423	2.33755	2	1265.59	3.21946	19.3196	0
		Accession	Description	Score	Coverage	# Proteins	# Unique Peptides	# Peptides	# PSMs	# AAs	MW [kDa]	calc. pI
		IPI00219097.4	High mobility group protein B2	38.5868	32.06	2	5	7	15	209	24.0187	7.81104
	High	HPDSSVNFAEFSK	1	2	1	IPI00219097.4		0	0.002	0.005178	1.82972	2	1464.68	0.514625	19.4323	0
		Accession	Description	Score	Coverage	# Proteins	# Unique Peptides	# Peptides	# PSMs	# AAs	MW [kDa]	calc. pI
		IPI00219097.4	High mobility group protein B2	38.5868	32.06	2	5	7	15	209	24.0187	7.81104
	High	YEKDIAAYR	1	10	2	IPI00419258.4;IPI00219097.4		0	0.003	0.01845	2.0609	3	1128.57	1.21041	13.955	1
		Accession	Description	Score	Coverage	# Proteins	# Unique Peptides	# Peptides	# PSMs	# AAs	MW [kDa]	calc. pI
		IPI00419258.4	High mobility group protein B1	150.424	40.47	19	11	13	71	215	24.8782	5.74463
		IPI00219097.4	High mobility group protein B2	38.5868	32.06	2	5	7	15	209	24.0187	7.81104
	Medium	SKFEDmAK	1	2	1	IPI00219097.4	M6(Oxidation)	0	0.03	0.3053	1.87472	2	971.451	0.804058	9.55037	1
		Accession	Description	Score	Coverage	# Proteins	# Unique Peptides	# Peptides	# PSMs	# AAs	MW [kDa]	calc. pI
		IPI00219097.4	High mobility group protein B2	38.5868	32.06	2	5	7	15	209	24.0187	7.81104
IPI00013485.3	40S ribosomal protein S2	37.9466	32.76	14	9	9	22	293	31.3046	10.2427
	A2	Sequence	# PSMs	# Proteins	# Protein Groups	Protein Group Accessions	Modifications	ΔCn	q-Value	PEP	XCorr	Charge	MH+ [Da]	ΔM [ppm]	RT [min]	# Missed Cleavages
	High	LLmmAGIDDcYTSAR	2	4	1	IPI00013485.3	M3(Oxidation); M4(Oxidation); C10(Carbamidomethyl)	0	0	4.045e-06	3.91831	2	1748.77	1.1232	19.7931	0
		Accession	Description	Score	Coverage	# Proteins	# Unique Peptides	# Peptides	# PSMs	# AAs	MW [kDa]	calc. pI
		IPI00013485.3	40S ribosomal protein S2	37.9466	32.76	14	9	9	22	293	31.3046	10.2427
	High	TYSYLTPDLWK	1	6	1	IPI00013485.3		0	0	6.166e-06	3.00425	2	1386.7	0.87743	27.2296	0
		Accession	Description	Score	Coverage	# Proteins	# Unique Peptides	# Peptides	# PSMs	# AAs	MW [kDa]	calc. pI
		IPI00013485.3	40S ribosomal protein S2	37.9466	32.76	14	9	9	22	293	31.3046	10.2427
	High	SPYQEFTDHLVK	4	4	1	IPI00013485.3		0	0	0.0003709	2.87235	3	1463.72	1.85222	22.6678	0
		Accession	Description	Score	Coverage	# Proteins	# Unique Peptides	# Peptides	# PSMs	# AAs	MW [kDa]	calc. pI
		IPI00013485.3	40S ribosomal protein S2	37.9466	32.76	14	9	9	22	293	31.3046	10.2427
	High	AEDKEWMPVTK	2	6	1	IPI00013485.3		0	0	0.0002783	2.64509	3	1333.65	1.42945	17.077	1
		Accession	Description	Score	Coverage	# Proteins	# Unique Peptides	# Peptides	# PSMs	# AAs	MW [kDa]	calc. pI
		IPI00013485.3	40S ribosomal protein S2	37.9466	32.76	14	9	9	22	293	31.3046	10.2427
	High	GcTATLGNFAK	2	3	1	IPI00013485.3	C2(Carbamidomethyl)	0	0	0.0001095	2.55589	2	1139.55	1.19053	17.8676	0
		Accession	Description	Score	Coverage	# Proteins	# Unique Peptides	# Peptides	# PSMs	# AAs	MW [kDa]	calc. pI
		IPI00013485.3	40S ribosomal protein S2	37.9466	32.76	14	9	9	22	293	31.3046	10.2427
	High	LLmMAGIDDcYTSAR	1	4	1	IPI00013485.3	M3(Oxidation); C10(Carbamidomethyl)	0	0	0.002452	2.38611	2	1732.77	1.51002	23.5664	0
		Accession	Description	Score	Coverage	# Proteins	# Unique Peptides	# Peptides	# PSMs	# AAs	MW [kDa]	calc. pI
		IPI00013485.3	40S ribosomal protein S2	37.9466	32.76	14	9	9	22	293	31.3046	10.2427
	High	IGKPHTVPcK	3	6	1	IPI00013485.3	C9(Carbamidomethyl)	0	0	0.0001901	2.30527	3	1136.63	1.68275	9.50348	0
		Accession	Description	Score	Coverage	# Proteins	# Unique Peptides	# Peptides	# PSMs	# AAs	MW [kDa]	calc. pI
		IPI00013485.3	40S ribosomal protein S2	37.9466	32.76	14	9	9	22	293	31.3046	10.2427
	High	AEDKEWmPVTK	2	6	1	IPI00013485.3	M7(Oxidation)	0	0	0.001071	2.16525	3	1349.64	2.28588	13.9126	1
		Accession	Description	Score	Coverage	# Proteins	# Unique Peptides	# Peptides	# PSMs	# AAs	MW [kDa]	calc. pI
		IPI00013485.3	40S ribosomal protein S2	37.9466	32.76	14	9	9	22	293	31.3046	10.2427
	High	GTGIVSAPVPK	2	6	1	IPI00013485.3		0	0.002	0.005805	2.18872	2	1025.6	1.08615	16.4355	0
		Accession	Description	Score	Coverage	# Proteins	# Unique Peptides	# Peptides	# PSMs	# AAs	MW [kDa]	calc. pI
		IPI00013485.3	40S ribosomal protein S2	37.9466	32.76	14	9	9	22	293	31.3046	10.2427
	High	ATFDAISK	2	5	1	IPI00013485.3		0	0.002	0.005178	1.88832	2	852.447	1.16119	16.4376	0
		Accession	Description	Score	Coverage	# Proteins	# Unique Peptides	# Peptides	# PSMs	# AAs	MW [kDa]	calc. pI
		IPI00013485.3	40S ribosomal protein S2	37.9466	32.76	14	9	9	22	293	31.3046	10.2427
	Medium	LSIVPVR	1	9	1	IPI00013485.3		0	0.03	0.3096	1.94467	2	783.51	1.6018	19.3317	0
		Accession	Description	Score	Coverage	# Proteins	# Unique Peptides	# Peptides	# PSMs	# AAs	MW [kDa]	calc. pI
		IPI00013485.3	40S ribosomal protein S2	37.9466	32.76	14	9	9	22	293	31.3046	10.2427
IPI00219682.6	Erythrocyte band 7 integral membrane protein	37.9392	32.64	7	8	8	13	288	31.7107	7.88428
	A2	Sequence	# PSMs	# Proteins	# Protein Groups	Protein Group Accessions	Modifications	ΔCn	q-Value	PEP	XCorr	Charge	MH+ [Da]	ΔM [ppm]	RT [min]	# Missed Cleavages
	High	VQNATLAVANITNADSATR	2	2	1	IPI00219682.6		0	0	1.193e-12	5.58588	2	1930	1.59037	21.5193	0
		Accession	Description	Score	Coverage	# Proteins	# Unique Peptides	# Peptides	# PSMs	# AAs	MW [kDa]	calc. pI
		IPI00219682.6	Erythrocyte band 7 integral membrane protein	37.9392	32.64	7	8	8	13	288	31.7107	7.88428
	High	EASmVITESPAALQLR	2	3	1	IPI00219682.6	M4(Oxidation)	0	0	1.501e-14	3.79849	3	1731.9	0.828561	22.8102	0
		Accession	Description	Score	Coverage	# Proteins	# Unique Peptides	# Peptides	# PSMs	# AAs	MW [kDa]	calc. pI
		IPI00219682.6	Erythrocyte band 7 integral membrane protein	37.9392	32.64	7	8	8	13	288	31.7107	7.88428
	High	VIAAEGEmNASR	3	3	1	IPI00219682.6	M8(Oxidation)	0	0	1.978e-08	3.70988	2	1263.6	1.09812	11.3885	0
		Accession	Description	Score	Coverage	# Proteins	# Unique Peptides	# Peptides	# PSMs	# AAs	MW [kDa]	calc. pI
		IPI00219682.6	Erythrocyte band 7 integral membrane protein	37.9392	32.64	7	8	8	13	288	31.7107	7.88428
	High	YLQTLTTIAAEK	1	4	1	IPI00219682.6		0	0	1.603e-06	2.91696	2	1351.75	0.866362	21.9315	0
		Accession	Description	Score	Coverage	# Proteins	# Unique Peptides	# Peptides	# PSMs	# AAs	MW [kDa]	calc. pI
		IPI00219682.6	Erythrocyte band 7 integral membrane protein	37.9392	32.64	7	8	8	13	288	31.7107	7.88428
	High	LLAQTTLR	1	2	1	IPI00219682.6		0	0.001	0.00494	2.3608	2	915.562	0.0788129	16.4011	0
		Accession	Description	Score	Coverage	# Proteins	# Unique Peptides	# Peptides	# PSMs	# AAs	MW [kDa]	calc. pI
		IPI00219682.6	Erythrocyte band 7 integral membrane protein	37.9392	32.64	7	8	8	13	288	31.7107	7.88428
	High	EASMVITESPAALQLR	1	3	1	IPI00219682.6		0	0.002	0.005261	2.63176	2	1715.9	2.68265	24.9579	0
		Accession	Description	Score	Coverage	# Proteins	# Unique Peptides	# Peptides	# PSMs	# AAs	MW [kDa]	calc. pI
		IPI00219682.6	Erythrocyte band 7 integral membrane protein	37.9392	32.64	7	8	8	13	288	31.7107	7.88428
	High	NLSQILSDR	1	2	1	IPI00219682.6		0	0.002	0.005178	1.98189	2	1045.57	2.64216	21.9287	0
		Accession	Description	Score	Coverage	# Proteins	# Unique Peptides	# Peptides	# PSMs	# AAs	MW [kDa]	calc. pI
		IPI00219682.6	Erythrocyte band 7 integral membrane protein	37.9392	32.64	7	8	8	13	288	31.7107	7.88428
	High	LPVQLQR	1	5	1	IPI00219682.6		0	0.002	0.005239	1.63078	2	853.527	1.48638	16.7892	0
		Accession	Description	Score	Coverage	# Proteins	# Unique Peptides	# Peptides	# PSMs	# AAs	MW [kDa]	calc. pI
		IPI00219682.6	Erythrocyte band 7 integral membrane protein	37.9392	32.64	7	8	8	13	288	31.7107	7.88428
	Medium	LPDSFKDSPSK	1	3	1	IPI00219682.6		0	0.031	0.3109	1.33052	2	1220.62	-0.0254339	13.9982	1
		Accession	Description	Score	Coverage	# Proteins	# Unique Peptides	# Peptides	# PSMs	# AAs	MW [kDa]	calc. pI
		IPI00219682.6	Erythrocyte band 7 integral membrane protein	37.9392	32.64	7	8	8	13	288	31.7107	7.88428
IPI00640037.2	cDNA FLJ38496 fis, clone FELIV1000137, highly similar to 60S RIBOSOMAL PROTEIN L5	33.7012	32.39	2	8	8	19	247	28.0262	9.12939
	A2	Sequence	# PSMs	# Proteins	# Protein Groups	Protein Group Accessions	Modifications	ΔCn	q-Value	PEP	XCorr	Charge	MH+ [Da]	ΔM [ppm]	RT [min]	# Missed Cleavages
	High	YLmEEDEDAYKK	2	2	1	IPI00640037.2	M3(Oxidation)	0	0	6.53e-06	3.62661	3	1549.68	2.07216	13.9954	1
		Accession	Description	Score	Coverage	# Proteins	# Unique Peptides	# Peptides	# PSMs	# AAs	MW [kDa]	calc. pI
		IPI00640037.2	cDNA FLJ38496 fis, clone FELIV1000137, highly similar to 60S RIBOSOMAL PROTEIN L5	33.7012	32.39	2	8	8	19	247	28.0262	9.12939
	High	GAVDGGLSIPHSTK	2	2	1	IPI00640037.2		0	0	0.0002162	3.12653	2	1338.7	-0.129899	16.4041	0
		Accession	Description	Score	Coverage	# Proteins	# Unique Peptides	# Peptides	# PSMs	# AAs	MW [kDa]	calc. pI
		IPI00640037.2	cDNA FLJ38496 fis, clone FELIV1000137, highly similar to 60S RIBOSOMAL PROTEIN L5	33.7012	32.39	2	8	8	19	247	28.0262	9.12939
	High	DIIcQIAYAR	2	2	1	IPI00640037.2	C4(Carbamidomethyl)	0	0	0.00197	2.95824	2	1222.63	1.90538	23.9624	0
		Accession	Description	Score	Coverage	# Proteins	# Unique Peptides	# Peptides	# PSMs	# AAs	MW [kDa]	calc. pI
		IPI00640037.2	cDNA FLJ38496 fis, clone FELIV1000137, highly similar to 60S RIBOSOMAL PROTEIN L5	33.7012	32.39	2	8	8	19	247	28.0262	9.12939
	High	EFNAEVHR	1	2	1	IPI00640037.2		0	0.001	0.005178	2.25075	2	1001.48	2.07785	11.992	0
		Accession	Description	Score	Coverage	# Proteins	# Unique Peptides	# Peptides	# PSMs	# AAs	MW [kDa]	calc. pI
		IPI00640037.2	cDNA FLJ38496 fis, clone FELIV1000137, highly similar to 60S RIBOSOMAL PROTEIN L5	33.7012	32.39	2	8	8	19	247	28.0262	9.12939
	High	NSVTPDmMEEMYK	4	2	1	IPI00640037.2	M7(Oxidation)	0	0.001	0.005178	2.15543	2	1590.65	0.741522	20.5743	0
		Accession	Description	Score	Coverage	# Proteins	# Unique Peptides	# Peptides	# PSMs	# AAs	MW [kDa]	calc. pI
		IPI00640037.2	cDNA FLJ38496 fis, clone FELIV1000137, highly similar to 60S RIBOSOMAL PROTEIN L5	33.7012	32.39	2	8	8	19	247	28.0262	9.12939
	High	RFPGYDSESK	3	2	1	IPI00640037.2		0	0.001	0.00343	2.13508	3	1185.55	1.14119	13.6972	1
		Accession	Description	Score	Coverage	# Proteins	# Unique Peptides	# Peptides	# PSMs	# AAs	MW [kDa]	calc. pI
		IPI00640037.2	cDNA FLJ38496 fis, clone FELIV1000137, highly similar to 60S RIBOSOMAL PROTEIN L5	33.7012	32.39	2	8	8	19	247	28.0262	9.12939
	High	NSVTPDmmEEmYK	1	2	1	IPI00640037.2	M7(Oxidation); M8(Oxidation); M11(Oxidation)	0	0.002	0.00523	1.8139	2	1622.64	1.05134	13.9054	0
		Accession	Description	Score	Coverage	# Proteins	# Unique Peptides	# Peptides	# PSMs	# AAs	MW [kDa]	calc. pI
		IPI00640037.2	cDNA FLJ38496 fis, clone FELIV1000137, highly similar to 60S RIBOSOMAL PROTEIN L5	33.7012	32.39	2	8	8	19	247	28.0262	9.12939
	High	HImGQNVADYmR	1	2	1	IPI00640037.2	M3(Oxidation); M11(Oxidation)	0	0.002	0.005724	1.63758	2	1466.65	-0.51605	13.4892	0
		Accession	Description	Score	Coverage	# Proteins	# Unique Peptides	# Peptides	# PSMs	# AAs	MW [kDa]	calc. pI
		IPI00640037.2	cDNA FLJ38496 fis, clone FELIV1000137, highly similar to 60S RIBOSOMAL PROTEIN L5	33.7012	32.39	2	8	8	19	247	28.0262	9.12939
	High	NSVTPDMmEEmYK	2	2	1	IPI00640037.2	M8(Oxidation); M11(Oxidation)	0	0.002	0.005292	1.63129	2	1606.64	0.328136	18.2006	0
		Accession	Description	Score	Coverage	# Proteins	# Unique Peptides	# Peptides	# PSMs	# AAs	MW [kDa]	calc. pI
		IPI00640037.2	cDNA FLJ38496 fis, clone FELIV1000137, highly similar to 60S RIBOSOMAL PROTEIN L5	33.7012	32.39	2	8	8	19	247	28.0262	9.12939
	Medium	NSVTPDmmEEMYKK	1	2	1	IPI00640037.2	M7(Oxidation); M8(Oxidation)	0	0.02	0.2562	1.502	3	1734.74	0.6484	13.7376	1
		Accession	Description	Score	Coverage	# Proteins	# Unique Peptides	# Peptides	# PSMs	# AAs	MW [kDa]	calc. pI
		IPI00640037.2	cDNA FLJ38496 fis, clone FELIV1000137, highly similar to 60S RIBOSOMAL PROTEIN L5	33.7012	32.39	2	8	8	19	247	28.0262	9.12939
IPI00021842.1	Apolipoprotein E	33.6492	36.91	5	11	11	13	317	36.1318	5.73193
	A2	Sequence	# PSMs	# Proteins	# Protein Groups	Protein Group Accessions	Modifications	ΔCn	q-Value	PEP	XCorr	Charge	MH+ [Da]	ΔM [ppm]	RT [min]	# Missed Cleavages
	High	VQAAVGTSAAPVPSDNH	1	1	1	IPI00021842.1		0	0	5.365e-14	4.72948	2	1620.8	1.40243	15.6165	0
		Accession	Description	Score	Coverage	# Proteins	# Unique Peptides	# Peptides	# PSMs	# AAs	MW [kDa]	calc. pI
		IPI00021842.1	Apolipoprotein E	33.6492	36.91	5	11	11	13	317	36.1318	5.73193
	High	SELEEQLTPVAEETR	1	4	1	IPI00021842.1		0	0	2.66e-07	3.89328	2	1730.85	1.49645	21.2961	0
		Accession	Description	Score	Coverage	# Proteins	# Unique Peptides	# Peptides	# PSMs	# AAs	MW [kDa]	calc. pI
		IPI00021842.1	Apolipoprotein E	33.6492	36.91	5	11	11	13	317	36.1318	5.73193
	High	AATVGSLAGQPLQER	1	2	1	IPI00021842.1		0	0	4.431e-05	3.57616	2	1497.8	0.725653	18.9519	0
		Accession	Description	Score	Coverage	# Proteins	# Unique Peptides	# Peptides	# PSMs	# AAs	MW [kDa]	calc. pI
		IPI00021842.1	Apolipoprotein E	33.6492	36.91	5	11	11	13	317	36.1318	5.73193
	High	LGADMEDVcGR	1	4	1	IPI00021842.1	C9(Carbamidomethyl)	0	0	0.0001301	3.41173	2	1222.52	1.53649	17.715	0
		Accession	Description	Score	Coverage	# Proteins	# Unique Peptides	# Peptides	# PSMs	# AAs	MW [kDa]	calc. pI
		IPI00021842.1	Apolipoprotein E	33.6492	36.91	5	11	11	13	317	36.1318	5.73193
	High	LEEQAQQIR	1	1	1	IPI00021842.1		0	0	0.0002189	3.10109	2	1114.59	2.49144	12.6861	0
		Accession	Description	Score	Coverage	# Proteins	# Unique Peptides	# Peptides	# PSMs	# AAs	MW [kDa]	calc. pI
		IPI00021842.1	Apolipoprotein E	33.6492	36.91	5	11	11	13	317	36.1318	5.73193
	High	GEVQAmLGQSTEELR	1	4	1	IPI00021842.1	M6(Oxidation)	0	0	1.819e-08	2.92453	2	1663.8	0.901816	19.0919	0
		Accession	Description	Score	Coverage	# Proteins	# Unique Peptides	# Peptides	# PSMs	# AAs	MW [kDa]	calc. pI
		IPI00021842.1	Apolipoprotein E	33.6492	36.91	5	11	11	13	317	36.1318	5.73193
	High	LAVYQAGAR	1	4	1	IPI00021842.1		0	0	0.001666	2.3812	2	948.528	1.91918	14.7406	0
		Accession	Description	Score	Coverage	# Proteins	# Unique Peptides	# Peptides	# PSMs	# AAs	MW [kDa]	calc. pI
		IPI00021842.1	Apolipoprotein E	33.6492	36.91	5	11	11	13	317	36.1318	5.73193
	High	AKLEEQAQQIR	2	1	1	IPI00021842.1		0	0.001	0.003387	3.06601	2	1313.72	2.10623	13.2459	1
		Accession	Description	Score	Coverage	# Proteins	# Unique Peptides	# Peptides	# PSMs	# AAs	MW [kDa]	calc. pI
		IPI00021842.1	Apolipoprotein E	33.6492	36.91	5	11	11	13	317	36.1318	5.73193
	High	LQAEAFQAR	1	1	1	IPI00021842.1		0	0.002	0.005179	2.76488	2	1033.54	1.25736	16.0713	0
		Accession	Description	Score	Coverage	# Proteins	# Unique Peptides	# Peptides	# PSMs	# AAs	MW [kDa]	calc. pI
		IPI00021842.1	Apolipoprotein E	33.6492	36.91	5	11	11	13	317	36.1318	5.73193
	High	QWAGLVEK	1	1	1	IPI00021842.1		0	0.007	0.0616	1.60731	2	930.506	1.56328	19.3755	0
		Accession	Description	Score	Coverage	# Proteins	# Unique Peptides	# Peptides	# PSMs	# AAs	MW [kDa]	calc. pI
		IPI00021842.1	Apolipoprotein E	33.6492	36.91	5	11	11	13	317	36.1318	5.73193
	High	LGADmEDVcGR	1	4	1	IPI00021842.1	M5(Oxidation); C9(Carbamidomethyl)	0	0.007	0.05894	1.32345	2	1238.52	2.1727	13.7353	0
		Accession	Description	Score	Coverage	# Proteins	# Unique Peptides	# Peptides	# PSMs	# AAs	MW [kDa]	calc. pI
		IPI00021842.1	Apolipoprotein E	33.6492	36.91	5	11	11	13	317	36.1318	5.73193
	Medium	WELALGR	1	5	1	IPI00021842.1		0	0.023	0.2767	1.18968	2	844.468	1.04341	23.7496	0
		Accession	Description	Score	Coverage	# Proteins	# Unique Peptides	# Peptides	# PSMs	# AAs	MW [kDa]	calc. pI
		IPI00021842.1	Apolipoprotein E	33.6492	36.91	5	11	11	13	317	36.1318	5.73193
IPI00926019.1	Uncharacterized protein	32.8983	32.3	3	6	6	12	257	27.6533	5.2876
	A2	Sequence	# PSMs	# Proteins	# Protein Groups	Protein Group Accessions	Modifications	ΔCn	q-Value	PEP	XCorr	Charge	MH+ [Da]	ΔM [ppm]	RT [min]	# Missed Cleavages
	High	SAGcGccPmcALPLGAAcGVATAR	1	3	1	IPI00926019.1	C4(Carbamidomethyl); C6(Carbamidomethyl); C7(Carbamidomethyl); M9(Oxidation); C10(Carbamidomethyl); C18(Carbamidomethyl)	0	0	2.855e-07	4.418	3	2484.04	-1.1783	21.9913	0
		Accession	Description	Score	Coverage	# Proteins	# Unique Peptides	# Peptides	# PSMs	# AAs	MW [kDa]	calc. pI
		IPI00926019.1	Uncharacterized protein	32.8983	32.3	3	6	6	12	257	27.6533	5.2876
	High	SAGcGccPMcALPLGAAcGVATAR	1	3	1	IPI00926019.1	C4(Carbamidomethyl); C6(Carbamidomethyl); C7(Carbamidomethyl); C10(Carbamidomethyl); C18(Carbamidomethyl)	0	0	4.124e-08	4.09048	3	2468.05	3.97493	24.6496	0
		Accession	Description	Score	Coverage	# Proteins	# Unique Peptides	# Peptides	# PSMs	# AAs	MW [kDa]	calc. pI
		IPI00926019.1	Uncharacterized protein	32.8983	32.3	3	6	6	12	257	27.6533	5.2876
	High	ALPGEQQPLHALTR	1	3	1	IPI00926019.1		0	0	3.267e-05	3.58654	2	1530.84	0.970878	18.537	0
		Accession	Description	Score	Coverage	# Proteins	# Unique Peptides	# Peptides	# PSMs	# AAs	MW [kDa]	calc. pI
		IPI00926019.1	Uncharacterized protein	32.8983	32.3	3	6	6	12	257	27.6533	5.2876
	High	LALcPPVSAScSEVTR	5	3	1	IPI00926019.1	C4(Carbamidomethyl); C11(Carbamidomethyl)	0	0	2.534e-11	3.08034	2	1746.85	0.679715	21.0879	0
		Accession	Description	Score	Coverage	# Proteins	# Unique Peptides	# Peptides	# PSMs	# AAs	MW [kDa]	calc. pI
		IPI00926019.1	Uncharacterized protein	32.8983	32.3	3	6	6	12	257	27.6533	5.2876
	High	IPGSPEIR	2	3	1	IPI00926019.1		0	0.002	0.005178	2.24074	2	868.49	1.0712	15.0674	0
		Accession	Description	Score	Coverage	# Proteins	# Unique Peptides	# Peptides	# PSMs	# AAs	MW [kDa]	calc. pI
		IPI00926019.1	Uncharacterized protein	32.8983	32.3	3	6	6	12	257	27.6533	5.2876
	High	GDPNcQIYFNVQN	1	3	1	IPI00926019.1	C5(Carbamidomethyl)	0	0.003	0.009727	2.34526	2	1568.68	1.23989	24.6177	0
		Accession	Description	Score	Coverage	# Proteins	# Unique Peptides	# Peptides	# PSMs	# AAs	MW [kDa]	calc. pI
		IPI00926019.1	Uncharacterized protein	32.8983	32.3	3	6	6	12	257	27.6533	5.2876
	Medium	FYLPNcNK	1	2	1	IPI00926019.1	C6(Carbamidomethyl)	0	0.045	0.4587	1.72633	2	1055.5	1.4514	18.5512	0
		Accession	Description	Score	Coverage	# Proteins	# Unique Peptides	# Peptides	# PSMs	# AAs	MW [kDa]	calc. pI
		IPI00926019.1	Uncharacterized protein	32.8983	32.3	3	6	6	12	257	27.6533	5.2876
IPI00017334.1	Prohibitin	32.4979	37.87	8	11	11	16	272	29.7859	5.75732
	A2	Sequence	# PSMs	# Proteins	# Protein Groups	Protein Group Accessions	Modifications	ΔCn	q-Value	PEP	XCorr	Charge	MH+ [Da]	ΔM [ppm]	RT [min]	# Missed Cleavages
	High	IFTSIGEDYDER	4	6	1	IPI00017334.1		0	0	6.511e-06	3.43962	2	1444.66	1.00284	21.7905	0
		Accession	Description	Score	Coverage	# Proteins	# Unique Peptides	# Peptides	# PSMs	# AAs	MW [kDa]	calc. pI
		IPI00017334.1	Prohibitin	32.4979	37.87	8	11	11	16	272	29.7859	5.75732
	High	FDAGELITQR	2	6	1	IPI00017334.1		0	0	1.664e-05	3.35049	2	1149.59	1.56673	22.4801	0
		Accession	Description	Score	Coverage	# Proteins	# Unique Peptides	# Peptides	# PSMs	# AAs	MW [kDa]	calc. pI
		IPI00017334.1	Prohibitin	32.4979	37.87	8	11	11	16	272	29.7859	5.75732
	High	DLQNVNITLR	1	6	1	IPI00017334.1		0	0	0.001513	3.14932	2	1185.66	0.683271	22.3133	0
		Accession	Description	Score	Coverage	# Proteins	# Unique Peptides	# Peptides	# PSMs	# AAs	MW [kDa]	calc. pI
		IPI00017334.1	Prohibitin	32.4979	37.87	8	11	11	16	272	29.7859	5.75732
	High	KAAIISAEGDSK	1	2	1	IPI00017334.1		0	0	0.002719	3.13345	3	1189.64	1.67317	11.127	1
		Accession	Description	Score	Coverage	# Proteins	# Unique Peptides	# Peptides	# PSMs	# AAs	MW [kDa]	calc. pI
		IPI00017334.1	Prohibitin	32.4979	37.87	8	11	11	16	272	29.7859	5.75732
	High	AAIISAEGDSK	1	2	1	IPI00017334.1		0	0.002	0.005178	2.03312	2	1061.55	0.938386	13.4973	0
		Accession	Description	Score	Coverage	# Proteins	# Unique Peptides	# Peptides	# PSMs	# AAs	MW [kDa]	calc. pI
		IPI00017334.1	Prohibitin	32.4979	37.87	8	11	11	16	272	29.7859	5.75732
	High	VFESIGK	1	7	1	IPI00017334.1		0	0.002	0.006872	1.94979	2	779.431	1.06402	15.4059	0
		Accession	Description	Score	Coverage	# Proteins	# Unique Peptides	# Peptides	# PSMs	# AAs	MW [kDa]	calc. pI
		IPI00017334.1	Prohibitin	32.4979	37.87	8	11	11	16	272	29.7859	5.75732
	High	QVSDDLTER	1	5	1	IPI00017334.1		0	0.002	0.005178	1.79347	2	1062.51	0.94912	13.9751	0
		Accession	Description	Score	Coverage	# Proteins	# Unique Peptides	# Peptides	# PSMs	# AAs	MW [kDa]	calc. pI
		IPI00017334.1	Prohibitin	32.4979	37.87	8	11	11	16	272	29.7859	5.75732
	High	EFTEAVEAK	1	6	1	IPI00017334.1		0	0.003	0.00996	1.73466	2	1023.5	1.61491	14.9472	0
		Accession	Description	Score	Coverage	# Proteins	# Unique Peptides	# Peptides	# PSMs	# AAs	MW [kDa]	calc. pI
		IPI00017334.1	Prohibitin	32.4979	37.87	8	11	11	16	272	29.7859	5.75732
	High	NITYLPAGQSVLLQLPQ	1	1	1	IPI00017334.1		0	0.005	0.0447	2.41738	2	1855.04	2.27887	32.4672	0
		Accession	Description	Score	Coverage	# Proteins	# Unique Peptides	# Peptides	# PSMs	# AAs	MW [kDa]	calc. pI
		IPI00017334.1	Prohibitin	32.4979	37.87	8	11	11	16	272	29.7859	5.75732
	Medium	AVIFDR	1	6	1	IPI00017334.1		0	0.016	0.1996	1.58123	2	720.405	0.898543	17.3595	0
		Accession	Description	Score	Coverage	# Proteins	# Unique Peptides	# Peptides	# PSMs	# AAs	MW [kDa]	calc. pI
		IPI00017334.1	Prohibitin	32.4979	37.87	8	11	11	16	272	29.7859	5.75732
	Medium	VLPSITTEILK	2	6	1	IPI00017334.1		0	0.024	0.2806	1.14238	2	1213.74	1.31625	25.3693	0
		Accession	Description	Score	Coverage	# Proteins	# Unique Peptides	# Peptides	# PSMs	# AAs	MW [kDa]	calc. pI
		IPI00017334.1	Prohibitin	32.4979	37.87	8	11	11	16	272	29.7859	5.75732
IPI00219678.3	Eukaryotic translation initiation factor 2 subunit 1	31.7232	26.98	2	9	9	14	315	36.0894	5.08447
	A2	Sequence	# PSMs	# Proteins	# Protein Groups	Protein Group Accessions	Modifications	ΔCn	q-Value	PEP	XCorr	Charge	MH+ [Da]	ΔM [ppm]	RT [min]	# Missed Cleavages
	High	AGLNcSTENMPIK	1	1	1	IPI00219678.3	C5(Carbamidomethyl)	0	0	5.763e-07	3.68259	2	1434.67	1.30637	17.9216	0
		Accession	Description	Score	Coverage	# Proteins	# Unique Peptides	# Peptides	# PSMs	# AAs	MW [kDa]	calc. pI
		IPI00219678.3	Eukaryotic translation initiation factor 2 subunit 1	31.7232	26.98	2	9	9	14	315	36.0894	5.08447
	High	AGLNcSTENmPIK	3	1	1	IPI00219678.3	C5(Carbamidomethyl); M10(Oxidation)	0	0	0.0007287	3.25772	2	1450.67	-0.0833171	14.1776	0
		Accession	Description	Score	Coverage	# Proteins	# Unique Peptides	# Peptides	# PSMs	# AAs	MW [kDa]	calc. pI
		IPI00219678.3	Eukaryotic translation initiation factor 2 subunit 1	31.7232	26.98	2	9	9	14	315	36.0894	5.08447
	High	VVTDTDETELAR	1	1	1	IPI00219678.3		0	0	7.311e-07	2.6586	2	1348.66	-0.562415	15.8999	0
		Accession	Description	Score	Coverage	# Proteins	# Unique Peptides	# Peptides	# PSMs	# AAs	MW [kDa]	calc. pI
		IPI00219678.3	Eukaryotic translation initiation factor 2 subunit 1	31.7232	26.98	2	9	9	14	315	36.0894	5.08447
	High	YVMTTTTLER	1	1	1	IPI00219678.3		0	0.001	0.004215	2.42052	2	1214.61	0.483413	18.5041	0
		Accession	Description	Score	Coverage	# Proteins	# Unique Peptides	# Peptides	# PSMs	# AAs	MW [kDa]	calc. pI
		IPI00219678.3	Eukaryotic translation initiation factor 2 subunit 1	31.7232	26.98	2	9	9	14	315	36.0894	5.08447
	High	EVLINNINR	1	1	1	IPI00219678.3		0	0.001	0.004112	2.32897	2	1084.61	0.588749	18.1486	0
		Accession	Description	Score	Coverage	# Proteins	# Unique Peptides	# Peptides	# PSMs	# AAs	MW [kDa]	calc. pI
		IPI00219678.3	Eukaryotic translation initiation factor 2 subunit 1	31.7232	26.98	2	9	9	14	315	36.0894	5.08447
	High	GVFNVQMEPK	1	1	1	IPI00219678.3		0	0.001	0.005178	2.30726	2	1148.58	0.770595	21.1568	0
		Accession	Description	Score	Coverage	# Proteins	# Unique Peptides	# Peptides	# PSMs	# AAs	MW [kDa]	calc. pI
		IPI00219678.3	Eukaryotic translation initiation factor 2 subunit 1	31.7232	26.98	2	9	9	14	315	36.0894	5.08447
	High	YVmTTTTLER	1	1	1	IPI00219678.3	M3(Oxidation)	0	0.001	0.005178	1.91757	2	1230.6	0.740625	15.0726	0
		Accession	Description	Score	Coverage	# Proteins	# Unique Peptides	# Peptides	# PSMs	# AAs	MW [kDa]	calc. pI
		IPI00219678.3	Eukaryotic translation initiation factor 2 subunit 1	31.7232	26.98	2	9	9	14	315	36.0894	5.08447
	High	GVFNVQmEPK	1	1	1	IPI00219678.3	M7(Oxidation)	0	0.002	0.005178	2.52495	2	1164.57	2.08664	17.7485	0
		Accession	Description	Score	Coverage	# Proteins	# Unique Peptides	# Peptides	# PSMs	# AAs	MW [kDa]	calc. pI
		IPI00219678.3	Eukaryotic translation initiation factor 2 subunit 1	31.7232	26.98	2	9	9	14	315	36.0894	5.08447
	High	TAWVFDDK	1	1	1	IPI00219678.3		0	0.002	0.005206	2.32389	2	981.469	0.898814	22.4134	0
		Accession	Description	Score	Coverage	# Proteins	# Unique Peptides	# Peptides	# PSMs	# AAs	MW [kDa]	calc. pI
		IPI00219678.3	Eukaryotic translation initiation factor 2 subunit 1	31.7232	26.98	2	9	9	14	315	36.0894	5.08447
	High	NEcVVVIR	1	2	1	IPI00219678.3	C3(Carbamidomethyl)	0	0.003	0.0125	1.95421	2	988.527	2.27071	17.0419	0
		Accession	Description	Score	Coverage	# Proteins	# Unique Peptides	# Peptides	# PSMs	# AAs	MW [kDa]	calc. pI
		IPI00219678.3	Eukaryotic translation initiation factor 2 subunit 1	31.7232	26.98	2	9	9	14	315	36.0894	5.08447
	Medium	INLIAPPR	1	1	1	IPI00219678.3		0	0.01	0.08834	2.16045	2	893.558	1.48925	19.9688	0
		Accession	Description	Score	Coverage	# Proteins	# Unique Peptides	# Peptides	# PSMs	# AAs	MW [kDa]	calc. pI
		IPI00219678.3	Eukaryotic translation initiation factor 2 subunit 1	31.7232	26.98	2	9	9	14	315	36.0894	5.08447
	Medium	TVYSILR	1	1	1	IPI00219678.3		0	0.033	0.3235	1.44792	2	851.5	1.32717	20.3074	0
		Accession	Description	Score	Coverage	# Proteins	# Unique Peptides	# Peptides	# PSMs	# AAs	MW [kDa]	calc. pI
		IPI00219678.3	Eukaryotic translation initiation factor 2 subunit 1	31.7232	26.98	2	9	9	14	315	36.0894	5.08447
IPI00295386.7	Carbonyl reductase [NADPH] 1	29.6451	36.1	5	9	9	11	277	30.3559	8.32373
	A2	Sequence	# PSMs	# Proteins	# Protein Groups	Protein Group Accessions	Modifications	ΔCn	q-Value	PEP	XCorr	Charge	MH+ [Da]	ΔM [ppm]	RT [min]	# Missed Cleavages
	High	GQAAVQQLQAEGLSPR	1	5	1	IPI00295386.7		0	0	5.629e-14	4.8861	2	1652.87	0.791974	19.866	0
		Accession	Description	Score	Coverage	# Proteins	# Unique Peptides	# Peptides	# PSMs	# AAs	MW [kDa]	calc. pI
		IPI00295386.7	Carbonyl reductase [NADPH] 1	29.6451	36.1	5	9	9	11	277	30.3559	8.32373
	High	SETITEEELVGLmNK	1	1	1	IPI00295386.7	M13(Oxidation)	0	0	2.796e-09	3.32032	2	1708.83	0.461373	23.3826	0
		Accession	Description	Score	Coverage	# Proteins	# Unique Peptides	# Peptides	# PSMs	# AAs	MW [kDa]	calc. pI
		IPI00295386.7	Carbonyl reductase [NADPH] 1	29.6451	36.1	5	9	9	11	277	30.3559	8.32373
	High	VVNVSSImSVR	1	1	1	IPI00295386.7	M8(Oxidation)	0	0	8.556e-08	3.14969	2	1206.65	1.43648	18.4554	0
		Accession	Description	Score	Coverage	# Proteins	# Unique Peptides	# Peptides	# PSMs	# AAs	MW [kDa]	calc. pI
		IPI00295386.7	Carbonyl reductase [NADPH] 1	29.6451	36.1	5	9	9	11	277	30.3559	8.32373
	High	VVNVSSIMSVR	1	1	1	IPI00295386.7		0	0	4.282e-05	3.02517	2	1190.66	2.61876	23.359	0
		Accession	Description	Score	Coverage	# Proteins	# Unique Peptides	# Peptides	# PSMs	# AAs	MW [kDa]	calc. pI
		IPI00295386.7	Carbonyl reductase [NADPH] 1	29.6451	36.1	5	9	9	11	277	30.3559	8.32373
	High	ILLNAccPGWVR	1	1	1	IPI00295386.7	C6(Carbamidomethyl); C7(Carbamidomethyl)	0	0	0.001276	2.59467	2	1458.74	1.27948	24.1412	0
		Accession	Description	Score	Coverage	# Proteins	# Unique Peptides	# Peptides	# PSMs	# AAs	MW [kDa]	calc. pI
		IPI00295386.7	Carbonyl reductase [NADPH] 1	29.6451	36.1	5	9	9	11	277	30.3559	8.32373
	High	LFSGDVVLTAR	1	4	1	IPI00295386.7		0	0	0.0003983	2.22815	2	1177.66	0.335652	23.1288	0
		Accession	Description	Score	Coverage	# Proteins	# Unique Peptides	# Peptides	# PSMs	# AAs	MW [kDa]	calc. pI
		IPI00295386.7	Carbonyl reductase [NADPH] 1	29.6451	36.1	5	9	9	11	277	30.3559	8.32373
	High	IGVTVLSR	1	2	1	IPI00295386.7		0	0.001	0.005178	2.65086	2	844.527	1.89297	18.5449	0
		Accession	Description	Score	Coverage	# Proteins	# Unique Peptides	# Peptides	# PSMs	# AAs	MW [kDa]	calc. pI
		IPI00295386.7	Carbonyl reductase [NADPH] 1	29.6451	36.1	5	9	9	11	277	30.3559	8.32373
	High	SETITEEELVGLMNK	1	1	1	IPI00295386.7		0	0.001	0.004765	2.29781	2	1692.84	-0.158475	27.8135	0
		Accession	Description	Score	Coverage	# Proteins	# Unique Peptides	# Peptides	# PSMs	# AAs	MW [kDa]	calc. pI
		IPI00295386.7	Carbonyl reductase [NADPH] 1	29.6451	36.1	5	9	9	11	277	30.3559	8.32373
	High	GIGLAIVR	1	4	1	IPI00295386.7		0	0.003	0.01191	1.7532	2	798.522	2.8138	21.8535	0
		Accession	Description	Score	Coverage	# Proteins	# Unique Peptides	# Peptides	# PSMs	# AAs	MW [kDa]	calc. pI
		IPI00295386.7	Carbonyl reductase [NADPH] 1	29.6451	36.1	5	9	9	11	277	30.3559	8.32373
	Medium	TNFFGTR	1	4	1	IPI00295386.7		0	0.01	0.09242	1.83631	2	842.416	1.10298	18.8834	0
		Accession	Description	Score	Coverage	# Proteins	# Unique Peptides	# Peptides	# PSMs	# AAs	MW [kDa]	calc. pI
		IPI00295386.7	Carbonyl reductase [NADPH] 1	29.6451	36.1	5	9	9	11	277	30.3559	8.32373
	Medium	EGWPSSAYGVTK	1	1	1	IPI00295386.7		0	0.048	0.4704	1.90287	2	1281.61	1.40391	20.1373	0
		Accession	Description	Score	Coverage	# Proteins	# Unique Peptides	# Peptides	# PSMs	# AAs	MW [kDa]	calc. pI
		IPI00295386.7	Carbonyl reductase [NADPH] 1	29.6451	36.1	5	9	9	11	277	30.3559	8.32373
IPI00465248.5	Isoform alpha-enolase of Alpha-enolase	29.1418	25.58	11	10	10	12	434	47.1393	7.38623
	A2	Sequence	# PSMs	# Proteins	# Protein Groups	Protein Group Accessions	Modifications	ΔCn	q-Value	PEP	XCorr	Charge	MH+ [Da]	ΔM [ppm]	RT [min]	# Missed Cleavages
	High	VNQIGSVTESLQAcK	1	6	1	IPI00465248.5	C14(Carbamidomethyl)	0	0	8.445e-11	3.92476	2	1633.82	1.49027	20.3725	0
		Accession	Description	Score	Coverage	# Proteins	# Unique Peptides	# Peptides	# PSMs	# AAs	MW [kDa]	calc. pI
		IPI00465248.5	Isoform alpha-enolase of Alpha-enolase	29.1418	25.58	11	10	10	12	434	47.1393	7.38623
	High	DATNVGDEGGFAPNILENK	1	2	1	IPI00465248.5		0	0	4.944e-05	3.56874	2	1960.93	2.02824	25.0089	0
		Accession	Description	Score	Coverage	# Proteins	# Unique Peptides	# Peptides	# PSMs	# AAs	MW [kDa]	calc. pI
		IPI00465248.5	Isoform alpha-enolase of Alpha-enolase	29.1418	25.58	11	10	10	12	434	47.1393	7.38623
	High	IDKLmIEmDGTENK	1	1	1	IPI00465248.5	M5(Oxidation); M8(Oxidation)	0	0	1.923e-05	2.81375	3	1668.78	0.996668	15.4334	1
		Accession	Description	Score	Coverage	# Proteins	# Unique Peptides	# Peptides	# PSMs	# AAs	MW [kDa]	calc. pI
		IPI00465248.5	Isoform alpha-enolase of Alpha-enolase	29.1418	25.58	11	10	10	12	434	47.1393	7.38623
	High	GNPTVEVDLFTSK	1	1	1	IPI00465248.5		0	0	5.272e-06	2.766	2	1406.72	2.1572	24.1751	0
		Accession	Description	Score	Coverage	# Proteins	# Unique Peptides	# Peptides	# PSMs	# AAs	MW [kDa]	calc. pI
		IPI00465248.5	Isoform alpha-enolase of Alpha-enolase	29.1418	25.58	11	10	10	12	434	47.1393	7.38623
	High	IGAEVYHNLK	2	2	1	IPI00465248.5		0	0	0.0005016	2.67434	2	1143.62	0.683251	15.1678	0
		Accession	Description	Score	Coverage	# Proteins	# Unique Peptides	# Peptides	# PSMs	# AAs	MW [kDa]	calc. pI
		IPI00465248.5	Isoform alpha-enolase of Alpha-enolase	29.1418	25.58	11	10	10	12	434	47.1393	7.38623
	High	VVIGmDVAASEFFR	1	2	1	IPI00465248.5	M5(Oxidation)	0	0	0.000338	2.42354	2	1556.78	-0.913114	26.8461	0
		Accession	Description	Score	Coverage	# Proteins	# Unique Peptides	# Peptides	# PSMs	# AAs	MW [kDa]	calc. pI
		IPI00465248.5	Isoform alpha-enolase of Alpha-enolase	29.1418	25.58	11	10	10	12	434	47.1393	7.38623
	High	LMIEmDGTENK	1	1	1	IPI00465248.5	M5(Oxidation)	0	0	7.394e-06	2.41875	2	1296.58	1.32268	15.937	0
		Accession	Description	Score	Coverage	# Proteins	# Unique Peptides	# Peptides	# PSMs	# AAs	MW [kDa]	calc. pI
		IPI00465248.5	Isoform alpha-enolase of Alpha-enolase	29.1418	25.58	11	10	10	12	434	47.1393	7.38623
	High	YISPDQLADLYK	1	2	1	IPI00465248.5		0	0.001	0.003942	2.67386	2	1425.73	1.92608	26.2578	0
		Accession	Description	Score	Coverage	# Proteins	# Unique Peptides	# Peptides	# PSMs	# AAs	MW [kDa]	calc. pI
		IPI00465248.5	Isoform alpha-enolase of Alpha-enolase	29.1418	25.58	11	10	10	12	434	47.1393	7.38623
	High	ScNcLLLK	1	2	1	IPI00465248.5	C2(Carbamidomethyl); C4(Carbamidomethyl)	0	0.001	0.004822	1.91853	2	1007.5	0.948449	18.0301	0
		Accession	Description	Score	Coverage	# Proteins	# Unique Peptides	# Peptides	# PSMs	# AAs	MW [kDa]	calc. pI
		IPI00465248.5	Isoform alpha-enolase of Alpha-enolase	29.1418	25.58	11	10	10	12	434	47.1393	7.38623
	High	LmIEmDGTENK	1	1	1	IPI00465248.5	M2(Oxidation); M5(Oxidation)	0	0.005	0.04226	2.17115	2	1312.58	1.3676	14.0272	0
		Accession	Description	Score	Coverage	# Proteins	# Unique Peptides	# Peptides	# PSMs	# AAs	MW [kDa]	calc. pI
		IPI00465248.5	Isoform alpha-enolase of Alpha-enolase	29.1418	25.58	11	10	10	12	434	47.1393	7.38623
	Medium	YDLDFK	1	11	1	IPI00465248.5		0	0.025	0.2886	1.7884	2	800.384	1.56716	20.8704	0
		Accession	Description	Score	Coverage	# Proteins	# Unique Peptides	# Peptides	# PSMs	# AAs	MW [kDa]	calc. pI
		IPI00465248.5	Isoform alpha-enolase of Alpha-enolase	29.1418	25.58	11	10	10	12	434	47.1393	7.38623
IPI00217030.10	40S ribosomal protein S4, X isoform	28.453	22.81	5	4	7	12	263	29.5791	10.1548
	A2	Sequence	# PSMs	# Proteins	# Protein Groups	Protein Group Accessions	Modifications	ΔCn	q-Value	PEP	XCorr	Charge	MH+ [Da]	ΔM [ppm]	RT [min]	# Missed Cleavages
	High	FDTGNLcmVTGGANLGR	2	1	1	IPI00217030.10	C7(Carbamidomethyl); M8(Oxidation)	0	0	1.242e-07	3.36026	2	1798.82	0.426231	22.5386	0
		Accession	Description	Score	Coverage	# Proteins	# Unique Peptides	# Peptides	# PSMs	# AAs	MW [kDa]	calc. pI
		IPI00217030.10	40S ribosomal protein S4, X isoform	28.453	22.81	5	4	7	12	263	29.5791	10.1548
	High	FDTGNLcMVTGGANLGR	1	1	1	IPI00217030.10	C7(Carbamidomethyl)	0	0	1.526e-06	3.2484	2	1782.83	1.95993	24.6429	0
		Accession	Description	Score	Coverage	# Proteins	# Unique Peptides	# Peptides	# PSMs	# AAs	MW [kDa]	calc. pI
		IPI00217030.10	40S ribosomal protein S4, X isoform	28.453	22.81	5	4	7	12	263	29.5791	10.1548
	High	LSNIFVIGK	2	1	1	IPI00217030.10		0	0	0.0003536	2.61362	2	990.599	0.885719	24.2588	0
		Accession	Description	Score	Coverage	# Proteins	# Unique Peptides	# Peptides	# PSMs	# AAs	MW [kDa]	calc. pI
		IPI00217030.10	40S ribosomal protein S4, X isoform	28.453	22.81	5	4	7	12	263	29.5791	10.1548
	High	YALTGDEVKK	2	7	2	IPI00217030.10;IPI00643830.2		0	0.001	0.003734	2.79645	2	1123.6	1.73964	13.3397	1
		Accession	Description	Score	Coverage	# Proteins	# Unique Peptides	# Peptides	# PSMs	# AAs	MW [kDa]	calc. pI
		IPI00217030.10	40S ribosomal protein S4, X isoform	28.453	22.81	5	4	7	12	263	29.5791	10.1548
		IPI00643830.2	Uncharacterized protein	13.1294	10.31	9	1	4	6	262	29.365	10.2427
	High	YALTGDEVK	2	7	2	IPI00217030.10;IPI00643830.2		0	0.002	0.005178	2.45802	2	995.507	2.0854	16.1736	0
		Accession	Description	Score	Coverage	# Proteins	# Unique Peptides	# Peptides	# PSMs	# AAs	MW [kDa]	calc. pI
		IPI00217030.10	40S ribosomal protein S4, X isoform	28.453	22.81	5	4	7	12	263	29.5791	10.1548
		IPI00643830.2	Uncharacterized protein	13.1294	10.31	9	1	4	6	262	29.365	10.2427
	High	HPGSFDVVHVK	1	3	2	IPI00217030.10;IPI00643830.2		0	0.002	0.005322	2.00192	3	1221.64	1.06152	18.086	0
		Accession	Description	Score	Coverage	# Proteins	# Unique Peptides	# Peptides	# PSMs	# AAs	MW [kDa]	calc. pI
		IPI00217030.10	40S ribosomal protein S4, X isoform	28.453	22.81	5	4	7	12	263	29.5791	10.1548
		IPI00643830.2	Uncharacterized protein	13.1294	10.31	9	1	4	6	262	29.365	10.2427
	Medium	ITDFIK	1	1	1	IPI00217030.10		0	0.01	0.09434	1.85315	2	736.425	1.40421	17.9991	0
		Accession	Description	Score	Coverage	# Proteins	# Unique Peptides	# Peptides	# PSMs	# AAs	MW [kDa]	calc. pI
		IPI00217030.10	40S ribosomal protein S4, X isoform	28.453	22.81	5	4	7	12	263	29.5791	10.1548
	Medium	YPDPLIK	1	2	1	IPI00217030.10		0	0.036	0.3496	1.93981	2	845.478	1.48154	19.6938	0
		Accession	Description	Score	Coverage	# Proteins	# Unique Peptides	# Peptides	# PSMs	# AAs	MW [kDa]	calc. pI
		IPI00217030.10	40S ribosomal protein S4, X isoform	28.453	22.81	5	4	7	12	263	29.5791	10.1548
IPI00019359.4	Keratin, type I cytoskeletal 9	28.2843	19.74	8	10	11	14	623	62.0268	5.23682
	A2	Sequence	# PSMs	# Proteins	# Protein Groups	Protein Group Accessions	Modifications	ΔCn	q-Value	PEP	XCorr	Charge	MH+ [Da]	ΔM [ppm]	RT [min]	# Missed Cleavages
	High	GGSGGSYGGGGSGGGYGGGSGSR	1	1	1	IPI00019359.4		0	0	3.011e-16	4.36175	2	1791.73	0.152725	11.5422	0
		Accession	Description	Score	Coverage	# Proteins	# Unique Peptides	# Peptides	# PSMs	# AAs	MW [kDa]	calc. pI
		IPI00019359.4	Keratin, type I cytoskeletal 9	28.2843	19.74	8	10	11	14	623	62.0268	5.23682
	High	VQALEEANNDLENK	2	1	1	IPI00019359.4		0	0	3.628e-10	4.15422	2	1586.77	0.655378	18.0198	0
		Accession	Description	Score	Coverage	# Proteins	# Unique Peptides	# Peptides	# PSMs	# AAs	MW [kDa]	calc. pI
		IPI00019359.4	Keratin, type I cytoskeletal 9	28.2843	19.74	8	10	11	14	623	62.0268	5.23682
	High	SGGGGGGGLGSGGSIR	1	1	1	IPI00019359.4		0	0	9.588e-14	4.00969	2	1232.6	1.92765	12.788	0
		Accession	Description	Score	Coverage	# Proteins	# Unique Peptides	# Peptides	# PSMs	# AAs	MW [kDa]	calc. pI
		IPI00019359.4	Keratin, type I cytoskeletal 9	28.2843	19.74	8	10	11	14	623	62.0268	5.23682
	High	QGVDADINGLR	1	1	1	IPI00019359.4		0	0.001	0.004759	2.38024	2	1157.59	0.631573	18.7022	0
		Accession	Description	Score	Coverage	# Proteins	# Unique Peptides	# Peptides	# PSMs	# AAs	MW [kDa]	calc. pI
		IPI00019359.4	Keratin, type I cytoskeletal 9	28.2843	19.74	8	10	11	14	623	62.0268	5.23682
	High	QVLDNLTmEK	1	1	1	IPI00019359.4	M8(Oxidation)	0	0.001	0.00372	2.19195	2	1206.6	-0.475242	18.0956	0
		Accession	Description	Score	Coverage	# Proteins	# Unique Peptides	# Peptides	# PSMs	# AAs	MW [kDa]	calc. pI
		IPI00019359.4	Keratin, type I cytoskeletal 9	28.2843	19.74	8	10	11	14	623	62.0268	5.23682
	High	STMQELNSR	1	1	1	IPI00019359.4		0	0.001	0.003694	2.11706	2	1065.5	-0.0620583	13.244	0
		Accession	Description	Score	Coverage	# Proteins	# Unique Peptides	# Peptides	# PSMs	# AAs	MW [kDa]	calc. pI
		IPI00019359.4	Keratin, type I cytoskeletal 9	28.2843	19.74	8	10	11	14	623	62.0268	5.23682
	High	STmQELNSR	2	1	1	IPI00019359.4	M3(Oxidation)	0	0.001	0.005178	1.38396	2	1081.5	1.14166	11.1609	0
		Accession	Description	Score	Coverage	# Proteins	# Unique Peptides	# Peptides	# PSMs	# AAs	MW [kDa]	calc. pI
		IPI00019359.4	Keratin, type I cytoskeletal 9	28.2843	19.74	8	10	11	14	623	62.0268	5.23682
	High	QEYEQLIAK	1	1	1	IPI00019359.4		0	0.002	0.006922	2.08926	2	1121.58	1.01211	18.473	0
		Accession	Description	Score	Coverage	# Proteins	# Unique Peptides	# Peptides	# PSMs	# AAs	MW [kDa]	calc. pI
		IPI00019359.4	Keratin, type I cytoskeletal 9	28.2843	19.74	8	10	11	14	623	62.0268	5.23682
	High	TLLDIDNTR	1	1	1	IPI00019359.4		0	0.002	0.005178	1.82978	2	1060.56	0.959257	20.7285	0
		Accession	Description	Score	Coverage	# Proteins	# Unique Peptides	# Peptides	# PSMs	# AAs	MW [kDa]	calc. pI
		IPI00019359.4	Keratin, type I cytoskeletal 9	28.2843	19.74	8	10	11	14	623	62.0268	5.23682
	Medium	MTLDDFR	1	1	1	IPI00019359.4		0	0.032	0.3181	1.30333	2	897.415	1.18906	21.909	0
		Accession	Description	Score	Coverage	# Proteins	# Unique Peptides	# Peptides	# PSMs	# AAs	MW [kDa]	calc. pI
		IPI00019359.4	Keratin, type I cytoskeletal 9	28.2843	19.74	8	10	11	14	623	62.0268	5.23682
	Medium	LASYLDK	1	28	4	IPI00009865.4;IPI00019359.4;IPI00384444.6;IPI00479145.3		0	0.035	0.334	1.74123	2	809.442	1.48821	15.3013	0
		Accession	Description	Score	Coverage	# Proteins	# Unique Peptides	# Peptides	# PSMs	# AAs	MW [kDa]	calc. pI
		IPI00009865.4	Keratin, type I cytoskeletal 10	40.9911	28.6	27	12	15	18	584	58.7917	5.21143
		IPI00019359.4	Keratin, type I cytoskeletal 9	28.2843	19.74	8	10	11	14	623	62.0268	5.23682
		IPI00384444.6	Keratin, type I cytoskeletal 14	23.2449	15.25	53	3	7	9	472	51.5294	5.16064
		IPI00479145.3	Keratin, type I cytoskeletal 19	10.7237	11	29	1	5	5	400	44.0791	5.13525
	Medium	FEMEQNLR	1	1	1	IPI00019359.4		0	0.043	0.4367	1.4403	2	1066.5	2.32998	18.5605	0
		Accession	Description	Score	Coverage	# Proteins	# Unique Peptides	# Peptides	# PSMs	# AAs	MW [kDa]	calc. pI
		IPI00019359.4	Keratin, type I cytoskeletal 9	28.2843	19.74	8	10	11	14	623	62.0268	5.23682
IPI00940656.2	ANP32A protein	27.6118	30	7	3	8	13	210	24.1682	4.81787
	A2	Sequence	# PSMs	# Proteins	# Protein Groups	Protein Group Accessions	Modifications	ΔCn	q-Value	PEP	XCorr	Charge	MH+ [Da]	ΔM [ppm]	RT [min]	# Missed Cleavages
	High	cPNLTHLNLSGNK	2	2	1	IPI00940656.2	C1(Carbamidomethyl)	0	0	2.442e-06	3.76604	2	1467.74	1.01641	17.8226	0
		Accession	Description	Score	Coverage	# Proteins	# Unique Peptides	# Peptides	# PSMs	# AAs	MW [kDa]	calc. pI
		IPI00940656.2	ANP32A protein	27.6118	30	7	3	8	13	210	24.1682	4.81787
	High	VSGGLEVLAEK	2	3	1	IPI00940656.2		0	0	0.001997	3.50827	2	1101.62	1.17945	20.3423	0
		Accession	Description	Score	Coverage	# Proteins	# Unique Peptides	# Peptides	# PSMs	# AAs	MW [kDa]	calc. pI
		IPI00940656.2	ANP32A protein	27.6118	30	7	3	8	13	210	24.1682	4.81787
	High	IKDLSTIEPLK	3	8	2	IPI00759824.2;IPI00940656.2		0	0	1.102e-09	3.18514	3	1256.75	1.31612	19.2148	1
		Accession	Description	Score	Coverage	# Proteins	# Unique Peptides	# Peptides	# PSMs	# AAs	MW [kDa]	calc. pI
		IPI00940656.2	ANP32A protein	27.6118	30	7	3	8	13	210	24.1682	4.81787
		IPI00759824.2	Isoform 2 of Acidic leucine-rich nuclear phosphoprotein 32 family member B	20.8597	32.31	5	3	8	13	195	22.2629	4.29736
	High	ELVLDNSR	1	4	1	IPI00940656.2		0	0.002	0.005443	2.91877	2	945.501	1.37286	15.6589	0
		Accession	Description	Score	Coverage	# Proteins	# Unique Peptides	# Peptides	# PSMs	# AAs	MW [kDa]	calc. pI
		IPI00940656.2	ANP32A protein	27.6118	30	7	3	8	13	210	24.1682	4.81787
	High	DLSTIEPLK	1	8	2	IPI00759824.2;IPI00940656.2		0	0.002	0.005178	2.57752	2	1015.57	1.51519	21.9503	0
		Accession	Description	Score	Coverage	# Proteins	# Unique Peptides	# Peptides	# PSMs	# AAs	MW [kDa]	calc. pI
		IPI00940656.2	ANP32A protein	27.6118	30	7	3	8	13	210	24.1682	4.81787
		IPI00759824.2	Isoform 2 of Acidic leucine-rich nuclear phosphoprotein 32 family member B	20.8597	32.31	5	3	8	13	195	22.2629	4.29736
	High	DLSTIEPLKK	2	7	2	IPI00940656.2;IPI00759824.2		0	0.008	0.06878	1.56424	2	1143.66	1.39947	18.0483	1
		Accession	Description	Score	Coverage	# Proteins	# Unique Peptides	# Peptides	# PSMs	# AAs	MW [kDa]	calc. pI
		IPI00940656.2	ANP32A protein	27.6118	30	7	3	8	13	210	24.1682	4.81787
		IPI00759824.2	Isoform 2 of Acidic leucine-rich nuclear phosphoprotein 32 family member B	20.8597	32.31	5	3	8	13	195	22.2629	4.29736
	Medium	LLPQLTYLDGYDR	1	5	2	IPI00759824.2;IPI00940656.2		0	0.012	0.1221	1.39291	2	1566.82	1.59041	27.8104	0
		Accession	Description	Score	Coverage	# Proteins	# Unique Peptides	# Peptides	# PSMs	# AAs	MW [kDa]	calc. pI
		IPI00940656.2	ANP32A protein	27.6118	30	7	3	8	13	210	24.1682	4.81787
		IPI00759824.2	Isoform 2 of Acidic leucine-rich nuclear phosphoprotein 32 family member B	20.8597	32.31	5	3	8	13	195	22.2629	4.29736
	Medium	IHLELR	1	6	2	IPI00759824.2;IPI00940656.2		0	0.041	0.4051	1.56992	2	780.473	0.889121	17.1664	0
		Accession	Description	Score	Coverage	# Proteins	# Unique Peptides	# Peptides	# PSMs	# AAs	MW [kDa]	calc. pI
		IPI00940656.2	ANP32A protein	27.6118	30	7	3	8	13	210	24.1682	4.81787
		IPI00759824.2	Isoform 2 of Acidic leucine-rich nuclear phosphoprotein 32 family member B	20.8597	32.31	5	3	8	13	195	22.2629	4.29736
IPI00106491.3	mRNA turnover protein 4 homolog	27.4154	43.1	2	11	11	18	239	27.5429	8.29443
	A2	Sequence	# PSMs	# Proteins	# Protein Groups	Protein Group Accessions	Modifications	ΔCn	q-Value	PEP	XCorr	Charge	MH+ [Da]	ΔM [ppm]	RT [min]	# Missed Cleavages
	High	SPSDEYKDNLHQVSK	3	1	1	IPI00106491.3		0	0	5.073e-06	3.38653	3	1746.83	1.40252	13.9402	1
		Accession	Description	Score	Coverage	# Proteins	# Unique Peptides	# Peptides	# PSMs	# AAs	MW [kDa]	calc. pI
		IPI00106491.3	mRNA turnover protein 4 homolog	27.4154	43.1	2	11	11	18	239	27.5429	8.29443
	High	EGDVLTPEQAR	2	1	1	IPI00106491.3		0	0	9.236e-06	3.26918	2	1214.6	0.822615	15.5253	0
		Accession	Description	Score	Coverage	# Proteins	# Unique Peptides	# Peptides	# PSMs	# AAs	MW [kDa]	calc. pI
		IPI00106491.3	mRNA turnover protein 4 homolog	27.4154	43.1	2	11	11	18	239	27.5429	8.29443
	High	TKEEVNEWFTK	1	1	1	IPI00106491.3		0	0	0.0002981	3.1366	3	1410.69	1.4748	19.6458	1
		Accession	Description	Score	Coverage	# Proteins	# Unique Peptides	# Peptides	# PSMs	# AAs	MW [kDa]	calc. pI
		IPI00106491.3	mRNA turnover protein 4 homolog	27.4154	43.1	2	11	11	18	239	27.5429	8.29443
	High	YMWDSQSGR	1	1	1	IPI00106491.3		0	0	0.001663	1.96076	2	1129.47	0.675759	19.537	0
		Accession	Description	Score	Coverage	# Proteins	# Unique Peptides	# Peptides	# PSMs	# AAs	MW [kDa]	calc. pI
		IPI00106491.3	mRNA turnover protein 4 homolog	27.4154	43.1	2	11	11	18	239	27.5429	8.29443
	High	GEVGLLFTNR	1	1	1	IPI00106491.3		0	0.001	0.003184	2.67638	2	1105.6	1.37373	23.6534	0
		Accession	Description	Score	Coverage	# Proteins	# Unique Peptides	# Peptides	# PSMs	# AAs	MW [kDa]	calc. pI
		IPI00106491.3	mRNA turnover protein 4 homolog	27.4154	43.1	2	11	11	18	239	27.5429	8.29443
	High	VmmVALGR	1	2	1	IPI00106491.3	M2(Oxidation); M3(Oxidation)	0	0.001	0.004968	1.95273	2	908.47	0.397141	15.8545	0
		Accession	Description	Score	Coverage	# Proteins	# Unique Peptides	# Peptides	# PSMs	# AAs	MW [kDa]	calc. pI
		IPI00106491.3	mRNA turnover protein 4 homolog	27.4154	43.1	2	11	11	18	239	27.5429	8.29443
	High	YTEmDYAR	2	1	1	IPI00106491.3	M4(Oxidation)	0	0.002	0.005271	1.735	2	1064.44	1.01713	12.774	0
		Accession	Description	Score	Coverage	# Proteins	# Unique Peptides	# Peptides	# PSMs	# AAs	MW [kDa]	calc. pI
		IPI00106491.3	mRNA turnover protein 4 homolog	27.4154	43.1	2	11	11	18	239	27.5429	8.29443
	High	YmWDSQSGR	2	1	1	IPI00106491.3	M2(Oxidation)	0	0.002	0.005178	1.24143	2	1145.47	-0.116279	17.4725	0
		Accession	Description	Score	Coverage	# Proteins	# Unique Peptides	# Peptides	# PSMs	# AAs	MW [kDa]	calc. pI
		IPI00106491.3	mRNA turnover protein 4 homolog	27.4154	43.1	2	11	11	18	239	27.5429	8.29443
	High	GVVTLLSDYEVcK	1	1	1	IPI00106491.3	C12(Carbamidomethyl)	0	0.003	0.01367	1.96317	2	1482.75	1.47297	26.3063	0
		Accession	Description	Score	Coverage	# Proteins	# Unique Peptides	# Peptides	# PSMs	# AAs	MW [kDa]	calc. pI
		IPI00106491.3	mRNA turnover protein 4 homolog	27.4154	43.1	2	11	11	18	239	27.5429	8.29443
	High	QNLIEELR	1	2	1	IPI00106491.3		0	0.003	0.01158	1.72252	2	1014.56	2.25312	22.3828	0
		Accession	Description	Score	Coverage	# Proteins	# Unique Peptides	# Peptides	# PSMs	# AAs	MW [kDa]	calc. pI
		IPI00106491.3	mRNA turnover protein 4 homolog	27.4154	43.1	2	11	11	18	239	27.5429	8.29443
	Medium	QLGLPTALK	1	1	1	IPI00106491.3		0	0.011	0.1107	1.0062	2	940.584	1.47852	21.4801	0
		Accession	Description	Score	Coverage	# Proteins	# Unique Peptides	# Peptides	# PSMs	# AAs	MW [kDa]	calc. pI
		IPI00106491.3	mRNA turnover protein 4 homolog	27.4154	43.1	2	11	11	18	239	27.5429	8.29443
	Medium	YTEMDYAR	1	1	1	IPI00106491.3		0	0.022	0.2642	1.30688	2	1048.44	0.606937	15.6376	0
		Accession	Description	Score	Coverage	# Proteins	# Unique Peptides	# Peptides	# PSMs	# AAs	MW [kDa]	calc. pI
		IPI00106491.3	mRNA turnover protein 4 homolog	27.4154	43.1	2	11	11	18	239	27.5429	8.29443
	Medium	QNLIEELRK	1	2	1	IPI00106491.3		0	0.033	0.3203	1.49612	3	1142.65	1.48194	19.5019	1
		Accession	Description	Score	Coverage	# Proteins	# Unique Peptides	# Peptides	# PSMs	# AAs	MW [kDa]	calc. pI
		IPI00106491.3	mRNA turnover protein 4 homolog	27.4154	43.1	2	11	11	18	239	27.5429	8.29443
IPI00645452.1	Tubulin, beta	26.7972	21.13	42	8	8	11	426	47.736	4.80518
	A2	Sequence	# PSMs	# Proteins	# Protein Groups	Protein Group Accessions	Modifications	ΔCn	q-Value	PEP	XCorr	Charge	MH+ [Da]	ΔM [ppm]	RT [min]	# Missed Cleavages
	High	EVDEQMLNVQNK	1	16	1	IPI00645452.1		0	0	6.981e-05	3.3092	2	1446.69	1.00381	18.5303	0
		Accession	Description	Score	Coverage	# Proteins	# Unique Peptides	# Peptides	# PSMs	# AAs	MW [kDa]	calc. pI
		IPI00645452.1	Tubulin, beta	26.7972	21.13	42	8	8	11	426	47.736	4.80518
	High	ISEQFTAmFR	1	23	1	IPI00645452.1	M8(Oxidation)	0	0	4.952e-05	3.04074	2	1245.59	0.598461	21.4575	0
		Accession	Description	Score	Coverage	# Proteins	# Unique Peptides	# Peptides	# PSMs	# AAs	MW [kDa]	calc. pI
		IPI00645452.1	Tubulin, beta	26.7972	21.13	42	8	8	11	426	47.736	4.80518
	High	LAVNmVPFPR	1	38	1	IPI00645452.1	M5(Oxidation)	0	0	6.843e-06	2.95319	2	1159.63	1.28369	22.1469	0
		Accession	Description	Score	Coverage	# Proteins	# Unique Peptides	# Peptides	# PSMs	# AAs	MW [kDa]	calc. pI
		IPI00645452.1	Tubulin, beta	26.7972	21.13	42	8	8	11	426	47.736	4.80518
	High	ImNTFSVVPSPK	1	14	1	IPI00645452.1	M2(Oxidation)	0	0	1.97e-06	2.88926	2	1335.7	0.757482	20.8302	0
		Accession	Description	Score	Coverage	# Proteins	# Unique Peptides	# Peptides	# PSMs	# AAs	MW [kDa]	calc. pI
		IPI00645452.1	Tubulin, beta	26.7972	21.13	42	8	8	11	426	47.736	4.80518
	High	EVDEQmLNVQNK	1	16	1	IPI00645452.1	M6(Oxidation)	0	0	0.0001538	2.79565	2	1462.68	0.46341	14.8777	0
		Accession	Description	Score	Coverage	# Proteins	# Unique Peptides	# Peptides	# PSMs	# AAs	MW [kDa]	calc. pI
		IPI00645452.1	Tubulin, beta	26.7972	21.13	42	8	8	11	426	47.736	4.80518
	High	LAVNMVPFPR	1	38	1	IPI00645452.1		0	0.001	0.005178	2.85904	2	1143.64	1.5518	25.0283	0
		Accession	Description	Score	Coverage	# Proteins	# Unique Peptides	# Peptides	# PSMs	# AAs	MW [kDa]	calc. pI
		IPI00645452.1	Tubulin, beta	26.7972	21.13	42	8	8	11	426	47.736	4.80518
	High	ISVYYNEATGGK	1	4	1	IPI00645452.1		0	0.001	0.00492	2.58034	2	1301.64	2.07344	17.9235	0
		Accession	Description	Score	Coverage	# Proteins	# Unique Peptides	# Peptides	# PSMs	# AAs	MW [kDa]	calc. pI
		IPI00645452.1	Tubulin, beta	26.7972	21.13	42	8	8	11	426	47.736	4.80518
	High	AILVDLEPGTmDSVR	1	9	1	IPI00645452.1	M11(Oxidation)	0	0.001	0.004683	2.32542	2	1631.83	2.38392	23.9837	0
		Accession	Description	Score	Coverage	# Proteins	# Unique Peptides	# Peptides	# PSMs	# AAs	MW [kDa]	calc. pI
		IPI00645452.1	Tubulin, beta	26.7972	21.13	42	8	8	11	426	47.736	4.80518
	High	FPGQLNADLR	1	39	1	IPI00645452.1		0	0.001	0.004934	2.01303	2	1130.6	1.11792	21.4522	0
		Accession	Description	Score	Coverage	# Proteins	# Unique Peptides	# Peptides	# PSMs	# AAs	MW [kDa]	calc. pI
		IPI00645452.1	Tubulin, beta	26.7972	21.13	42	8	8	11	426	47.736	4.80518
	High	NMmAAcDPR	2	35	1	IPI00645452.1	M3(Oxidation); C6(Carbamidomethyl)	0	0.009	0.07837	2.03134	2	1081.42	0.442807	11.7775	0
		Accession	Description	Score	Coverage	# Proteins	# Unique Peptides	# Peptides	# PSMs	# AAs	MW [kDa]	calc. pI
		IPI00645452.1	Tubulin, beta	26.7972	21.13	42	8	8	11	426	47.736	4.80518
IPI00011416.2	Delta(3,5)-Delta(2,4)-dienoyl-CoA isomerase, mitochondrial	26.7208	17.07	2	6	6	12	328	35.7934	8.00146
	A2	Sequence	# PSMs	# Proteins	# Protein Groups	Protein Group Accessions	Modifications	ΔCn	q-Value	PEP	XCorr	Charge	MH+ [Da]	ΔM [ppm]	RT [min]	# Missed Cleavages
	High	mMADEALGSGLVSR	4	1	1	IPI00011416.2	M1(Oxidation)	0	0	3.002e-09	4.35836	2	1452.68	0.890062	21.0028	0
		Accession	Description	Score	Coverage	# Proteins	# Unique Peptides	# Peptides	# PSMs	# AAs	MW [kDa]	calc. pI
		IPI00011416.2	Delta(3,5)-Delta(2,4)-dienoyl-CoA isomerase, mitochondrial	26.7208	17.07	2	6	6	12	328	35.7934	8.00146
	High	mmADEALGSGLVSR	1	1	1	IPI00011416.2	M1(Oxidation); M2(Oxidation)	0	0	1.36e-11	3.90944	2	1468.68	0.851803	19.3498	0
		Accession	Description	Score	Coverage	# Proteins	# Unique Peptides	# Peptides	# PSMs	# AAs	MW [kDa]	calc. pI
		IPI00011416.2	Delta(3,5)-Delta(2,4)-dienoyl-CoA isomerase, mitochondrial	26.7208	17.07	2	6	6	12	328	35.7934	8.00146
	High	MMADEALGSGLVSR	1	1	1	IPI00011416.2		0	0	2.356e-10	3.45892	2	1436.69	1.18407	22.6589	0
		Accession	Description	Score	Coverage	# Proteins	# Unique Peptides	# Peptides	# PSMs	# AAs	MW [kDa]	calc. pI
		IPI00011416.2	Delta(3,5)-Delta(2,4)-dienoyl-CoA isomerase, mitochondrial	26.7208	17.07	2	6	6	12	328	35.7934	8.00146
	High	YcAQDAFFQVK	1	1	1	IPI00011416.2	C2(Carbamidomethyl)	0	0	9.529e-06	2.79285	2	1376.64	3.47524	23.453	0
		Accession	Description	Score	Coverage	# Proteins	# Unique Peptides	# Peptides	# PSMs	# AAs	MW [kDa]	calc. pI
		IPI00011416.2	Delta(3,5)-Delta(2,4)-dienoyl-CoA isomerase, mitochondrial	26.7208	17.07	2	6	6	12	328	35.7934	8.00146
	High	YQETFNVIER	1	2	1	IPI00011416.2		0	0.001	0.004447	2.282	2	1298.64	1.06443	21.3053	0
		Accession	Description	Score	Coverage	# Proteins	# Unique Peptides	# Peptides	# PSMs	# AAs	MW [kDa]	calc. pI
		IPI00011416.2	Delta(3,5)-Delta(2,4)-dienoyl-CoA isomerase, mitochondrial	26.7208	17.07	2	6	6	12	328	35.7934	8.00146
	High	VNLLYSR	1	1	1	IPI00011416.2		0	0.002	0.005178	2.51581	2	864.495	1.08299	18.949	0
		Accession	Description	Score	Coverage	# Proteins	# Unique Peptides	# Peptides	# PSMs	# AAs	MW [kDa]	calc. pI
		IPI00011416.2	Delta(3,5)-Delta(2,4)-dienoyl-CoA isomerase, mitochondrial	26.7208	17.07	2	6	6	12	328	35.7934	8.00146
	High	EmVEcFNK	1	3	1	IPI00011416.2	M2(Oxidation); C5(Carbamidomethyl)	0	0.002	0.005806	1.87875	2	1072.45	1.97693	13.5633	0
		Accession	Description	Score	Coverage	# Proteins	# Unique Peptides	# Peptides	# PSMs	# AAs	MW [kDa]	calc. pI
		IPI00011416.2	Delta(3,5)-Delta(2,4)-dienoyl-CoA isomerase, mitochondrial	26.7208	17.07	2	6	6	12	328	35.7934	8.00146
	High	EMVEcFNK	1	3	1	IPI00011416.2	C5(Carbamidomethyl)	0	0.004	0.02987	1.63822	2	1056.45	1.23774	16.2713	0
		Accession	Description	Score	Coverage	# Proteins	# Unique Peptides	# Peptides	# PSMs	# AAs	MW [kDa]	calc. pI
		IPI00011416.2	Delta(3,5)-Delta(2,4)-dienoyl-CoA isomerase, mitochondrial	26.7208	17.07	2	6	6	12	328	35.7934	8.00146
	Medium	ISWYLR	1	4	1	IPI00011416.2		0	0.016	0.2101	1.3963	2	837.463	1.53917	23.6302	0
		Accession	Description	Score	Coverage	# Proteins	# Unique Peptides	# Peptides	# PSMs	# AAs	MW [kDa]	calc. pI
		IPI00011416.2	Delta(3,5)-Delta(2,4)-dienoyl-CoA isomerase, mitochondrial	26.7208	17.07	2	6	6	12	328	35.7934	8.00146
IPI00010810.1	Electron transfer flavoprotein subunit alpha, mitochondrial	26.5953	26.43	3	6	6	9	333	35.0576	8.38232
	A2	Sequence	# PSMs	# Proteins	# Protein Groups	Protein Group Accessions	Modifications	ΔCn	q-Value	PEP	XCorr	Charge	MH+ [Da]	ΔM [ppm]	RT [min]	# Missed Cleavages
	High	GTSFDAAATSGGSASSEK	2	3	1	IPI00010810.1		0	0	4.816e-12	4.1859	2	1630.72	1.03727	14.3572	0
		Accession	Description	Score	Coverage	# Proteins	# Unique Peptides	# Peptides	# PSMs	# AAs	MW [kDa]	calc. pI
		IPI00010810.1	Electron transfer flavoprotein subunit alpha, mitochondrial	26.5953	26.43	3	6	6	9	333	35.0576	8.38232
	High	LGGEVScLVAGTK	1	1	1	IPI00010810.1	C7(Carbamidomethyl)	0	0	2.525e-07	3.63652	2	1290.67	1.51598	20.397	0
		Accession	Description	Score	Coverage	# Proteins	# Unique Peptides	# Peptides	# PSMs	# AAs	MW [kDa]	calc. pI
		IPI00010810.1	Electron transfer flavoprotein subunit alpha, mitochondrial	26.5953	26.43	3	6	6	9	333	35.0576	8.38232
	High	AAVDAGFVPNDmQVGQTGK	2	3	1	IPI00010810.1	M12(Oxidation)	0	0	0.0003924	3.33588	2	1920.91	1.22859	19.6356	0
		Accession	Description	Score	Coverage	# Proteins	# Unique Peptides	# Peptides	# PSMs	# AAs	MW [kDa]	calc. pI
		IPI00010810.1	Electron transfer flavoprotein subunit alpha, mitochondrial	26.5953	26.43	3	6	6	9	333	35.0576	8.38232
	High	TIYAGNALcTVK	1	3	1	IPI00010810.1	C9(Carbamidomethyl)	0	0	5.208e-06	3.31904	2	1310.68	1.35765	19.2169	0
		Accession	Description	Score	Coverage	# Proteins	# Unique Peptides	# Peptides	# PSMs	# AAs	MW [kDa]	calc. pI
		IPI00010810.1	Electron transfer flavoprotein subunit alpha, mitochondrial	26.5953	26.43	3	6	6	9	333	35.0576	8.38232
	High	ASSTSPVEISEWLDQK	1	3	1	IPI00010810.1		0	0.001	0.004871	2.17579	2	1776.87	1.53875	27.1472	0
		Accession	Description	Score	Coverage	# Proteins	# Unique Peptides	# Peptides	# PSMs	# AAs	MW [kDa]	calc. pI
		IPI00010810.1	Electron transfer flavoprotein subunit alpha, mitochondrial	26.5953	26.43	3	6	6	9	333	35.0576	8.38232
	High	AAVDAGFVPNDMQVGQTGK	1	3	1	IPI00010810.1		0	0.002	0.005178	2.19914	2	1904.92	0.556029	22.4699	0
		Accession	Description	Score	Coverage	# Proteins	# Unique Peptides	# Peptides	# PSMs	# AAs	MW [kDa]	calc. pI
		IPI00010810.1	Electron transfer flavoprotein subunit alpha, mitochondrial	26.5953	26.43	3	6	6	9	333	35.0576	8.38232
	High	VLVAQHDVYK	1	2	1	IPI00010810.1		0	0.003	0.008768	2.34902	2	1171.65	1.77028	13.9513	0
		Accession	Description	Score	Coverage	# Proteins	# Unique Peptides	# Peptides	# PSMs	# AAs	MW [kDa]	calc. pI
		IPI00010810.1	Electron transfer flavoprotein subunit alpha, mitochondrial	26.5953	26.43	3	6	6	9	333	35.0576	8.38232
IPI00549467.3	Omega-amidase NIT2	26.499	37.32	4	8	8	9	276	30.5886	7.21045
	A2	Sequence	# PSMs	# Proteins	# Protein Groups	Protein Group Accessions	Modifications	ΔCn	q-Value	PEP	XCorr	Charge	MH+ [Da]	ΔM [ppm]	RT [min]	# Missed Cleavages
	High	AVDNQVYVATASPAR	1	1	1	IPI00549467.3		0	0	2.071e-08	4.30356	2	1561.8	1.92922	17.2473	0
		Accession	Description	Score	Coverage	# Proteins	# Unique Peptides	# Peptides	# PSMs	# AAs	MW [kDa]	calc. pI
		IPI00549467.3	Omega-amidase NIT2	26.499	37.32	4	8	8	9	276	30.5886	7.21045
	High	TLSPGDSFSTFDTPYcR	1	2	1	IPI00549467.3	C16(Carbamidomethyl)	0	0	1.685e-09	3.85584	2	1950.85	0.335487	25.0512	0
		Accession	Description	Score	Coverage	# Proteins	# Unique Peptides	# Peptides	# PSMs	# AAs	MW [kDa]	calc. pI
		IPI00549467.3	Omega-amidase NIT2	26.499	37.32	4	8	8	9	276	30.5886	7.21045
	High	LYNTcAVFGPDGTLLAK	1	3	1	IPI00549467.3	C5(Carbamidomethyl)	0	0	8.763e-08	3.54582	2	1839.93	0.360298	26.3188	0
		Accession	Description	Score	Coverage	# Proteins	# Unique Peptides	# Peptides	# PSMs	# AAs	MW [kDa]	calc. pI
		IPI00549467.3	Omega-amidase NIT2	26.499	37.32	4	8	8	9	276	30.5886	7.21045
	High	EcSIYLIGGSIPEEDAGK	1	3	1	IPI00549467.3	C2(Carbamidomethyl)	0	0	1.649e-05	3.24738	2	1937.92	2.08384	25.5074	0
		Accession	Description	Score	Coverage	# Proteins	# Unique Peptides	# Peptides	# PSMs	# AAs	MW [kDa]	calc. pI
		IPI00549467.3	Omega-amidase NIT2	26.499	37.32	4	8	8	9	276	30.5886	7.21045
	High	FAELAQIYAQR	1	2	1	IPI00549467.3		0	0.001	0.004406	2.94613	2	1309.69	1.41923	23.6202	0
		Accession	Description	Score	Coverage	# Proteins	# Unique Peptides	# Peptides	# PSMs	# AAs	MW [kDa]	calc. pI
		IPI00549467.3	Omega-amidase NIT2	26.499	37.32	4	8	8	9	276	30.5886	7.21045
	High	IVSLPEcFNSPYGAK	1	4	1	IPI00549467.3	C7(Carbamidomethyl)	0	0.001	0.005165	2.16948	2	1681.83	-0.144122	24.0888	0
		Accession	Description	Score	Coverage	# Proteins	# Unique Peptides	# Peptides	# PSMs	# AAs	MW [kDa]	calc. pI
		IPI00549467.3	Omega-amidase NIT2	26.499	37.32	4	8	8	9	276	30.5886	7.21045
	High	SDLYAVEMK	1	1	1	IPI00549467.3		0	0.002	0.005178	2.28257	2	1055.51	2.58107	19.7829	0
		Accession	Description	Score	Coverage	# Proteins	# Unique Peptides	# Peptides	# PSMs	# AAs	MW [kDa]	calc. pI
		IPI00549467.3	Omega-amidase NIT2	26.499	37.32	4	8	8	9	276	30.5886	7.21045
	High	SDLYAVEmK	1	1	1	IPI00549467.3	M8(Oxidation)	0	0.002	0.005178	1.77313	2	1071.5	1.81984	16.2139	0
		Accession	Description	Score	Coverage	# Proteins	# Unique Peptides	# Peptides	# PSMs	# AAs	MW [kDa]	calc. pI
		IPI00549467.3	Omega-amidase NIT2	26.499	37.32	4	8	8	9	276	30.5886	7.21045
	Medium	RSDLYAVEmK	1	1	1	IPI00549467.3	M9(Oxidation)	0	0.042	0.4098	2.37506	2	1227.61	1.75002	14.2985	1
		Accession	Description	Score	Coverage	# Proteins	# Unique Peptides	# Peptides	# PSMs	# AAs	MW [kDa]	calc. pI
		IPI00549467.3	Omega-amidase NIT2	26.499	37.32	4	8	8	9	276	30.5886	7.21045
IPI00295098.3	Signal recognition particle receptor subunit beta	26.3864	45.02	3	10	10	11	271	29.6838	9.0415
	A2	Sequence	# PSMs	# Proteins	# Protein Groups	Protein Group Accessions	Modifications	ΔCn	q-Value	PEP	XCorr	Charge	MH+ [Da]	ΔM [ppm]	RT [min]	# Missed Cleavages
	High	SAAPSTLDSSSTAPAQLGK	1	2	1	IPI00295098.3		0	0	1.225e-12	4.64126	2	1788.9	0.970553	17.3085	0
		Accession	Description	Score	Coverage	# Proteins	# Unique Peptides	# Peptides	# PSMs	# AAs	MW [kDa]	calc. pI
		IPI00295098.3	Signal recognition particle receptor subunit beta	26.3864	45.02	3	10	10	11	271	29.6838	9.0415
	High	VADGGGAGGTFQPYLDTLR	1	2	1	IPI00295098.3		0	0	9.615e-14	4.57872	2	1894.93	-0.306446	25.9375	0
		Accession	Description	Score	Coverage	# Proteins	# Unique Peptides	# Peptides	# PSMs	# AAs	MW [kDa]	calc. pI
		IPI00295098.3	Signal recognition particle receptor subunit beta	26.3864	45.02	3	10	10	11	271	29.6838	9.0415
	High	DTQTSITDScAVYR	2	1	1	IPI00295098.3	C10(Carbamidomethyl)	0	0	1.254e-09	3.60769	2	1616.72	0.735376	18.457	0
		Accession	Description	Score	Coverage	# Proteins	# Unique Peptides	# Peptides	# PSMs	# AAs	MW [kDa]	calc. pI
		IPI00295098.3	Signal recognition particle receptor subunit beta	26.3864	45.02	3	10	10	11	271	29.6838	9.0415
	High	GDVGSADIQDLEK	1	2	1	IPI00295098.3		0	0	3.144e-06	3.16855	2	1346.65	1.62343	19.638	0
		Accession	Description	Score	Coverage	# Proteins	# Unique Peptides	# Peptides	# PSMs	# AAs	MW [kDa]	calc. pI
		IPI00295098.3	Signal recognition particle receptor subunit beta	26.3864	45.02	3	10	10	11	271	29.6838	9.0415
	High	AVLLVGLcDSGK	1	2	1	IPI00295098.3	C8(Carbamidomethyl)	0	0	0.0009589	2.04171	2	1231.67	0.793758	23.5587	0
		Accession	Description	Score	Coverage	# Proteins	# Unique Peptides	# Peptides	# PSMs	# AAs	MW [kDa]	calc. pI
		IPI00295098.3	Signal recognition particle receptor subunit beta	26.3864	45.02	3	10	10	11	271	29.6838	9.0415
	High	LIQQQLEK	1	2	1	IPI00295098.3		0	0.002	0.005178	2.48559	2	999.584	1.03732	14.2164	0
		Accession	Description	Score	Coverage	# Proteins	# Unique Peptides	# Peptides	# PSMs	# AAs	MW [kDa]	calc. pI
		IPI00295098.3	Signal recognition particle receptor subunit beta	26.3864	45.02	3	10	10	11	271	29.6838	9.0415
	High	EFEFSQLPLK	1	2	1	IPI00295098.3		0	0.002	0.005178	2.20768	2	1237.65	3.286	26.5208	0
		Accession	Description	Score	Coverage	# Proteins	# Unique Peptides	# Peptides	# PSMs	# AAs	MW [kDa]	calc. pI
		IPI00295098.3	Signal recognition particle receptor subunit beta	26.3864	45.02	3	10	10	11	271	29.6838	9.0415
	High	LLTGLYR	1	2	1	IPI00295098.3		0	0.003	0.007673	1.94788	2	835.505	1.17765	20.3633	0
		Accession	Description	Score	Coverage	# Proteins	# Unique Peptides	# Peptides	# PSMs	# AAs	MW [kDa]	calc. pI
		IPI00295098.3	Signal recognition particle receptor subunit beta	26.3864	45.02	3	10	10	11	271	29.6838	9.0415
	Medium	NTPSFLIAcNK	1	2	1	IPI00295098.3	C9(Carbamidomethyl)	0	0.012	0.1226	1.70728	2	1264.64	1.88171	21.2893	0
		Accession	Description	Score	Coverage	# Proteins	# Unique Peptides	# Peptides	# PSMs	# AAs	MW [kDa]	calc. pI
		IPI00295098.3	Signal recognition particle receptor subunit beta	26.3864	45.02	3	10	10	11	271	29.6838	9.0415
	Medium	VEFLEcSAK	1	2	1	IPI00295098.3	C6(Carbamidomethyl)	0	0.022	0.2631	1.1283	2	1082.52	1.35231	18.8336	0
		Accession	Description	Score	Coverage	# Proteins	# Unique Peptides	# Peptides	# PSMs	# AAs	MW [kDa]	calc. pI
		IPI00295098.3	Signal recognition particle receptor subunit beta	26.3864	45.02	3	10	10	11	271	29.6838	9.0415
IPI01015038.1	T-complex protein 1 subunit delta	26.358	19.46	5	9	10	13	483	52.2979	6.56592
	A2	Sequence	# PSMs	# Proteins	# Protein Groups	Protein Group Accessions	Modifications	ΔCn	q-Value	PEP	XCorr	Charge	MH+ [Da]	ΔM [ppm]	RT [min]	# Missed Cleavages
	High	GDVTITNDGATILK	1	3	1	IPI01015038.1		0	0	3.413e-06	3.04599	2	1417.75	0.496997	20.9945	0
		Accession	Description	Score	Coverage	# Proteins	# Unique Peptides	# Peptides	# PSMs	# AAs	MW [kDa]	calc. pI
		IPI01015038.1	T-complex protein 1 subunit delta	26.358	19.46	5	9	10	13	483	52.2979	6.56592
	High	TLSGmESYcVR	1	5	1	IPI01015038.1	M5(Oxidation); C9(Carbamidomethyl)	0	0	0.0002669	1.9655	2	1318.58	0.50646	15.5469	0
		Accession	Description	Score	Coverage	# Proteins	# Unique Peptides	# Peptides	# PSMs	# AAs	MW [kDa]	calc. pI
		IPI01015038.1	T-complex protein 1 subunit delta	26.358	19.46	5	9	10	13	483	52.2979	6.56592
	High	TGcNVLLIQK	1	5	1	IPI01015038.1	C3(Carbamidomethyl)	0	0.001	0.004863	2.63026	2	1145.64	1.32919	19.3449	0
		Accession	Description	Score	Coverage	# Proteins	# Unique Peptides	# Peptides	# PSMs	# AAs	MW [kDa]	calc. pI
		IPI01015038.1	T-complex protein 1 subunit delta	26.358	19.46	5	9	10	13	483	52.2979	6.56592
	High	VIDPATATSVDLR	1	5	1	IPI01015038.1		0	0.001	0.004144	2.59007	2	1357.73	0.797407	20.9508	0
		Accession	Description	Score	Coverage	# Proteins	# Unique Peptides	# Peptides	# PSMs	# AAs	MW [kDa]	calc. pI
		IPI01015038.1	T-complex protein 1 subunit delta	26.358	19.46	5	9	10	13	483	52.2979	6.56592
	High	DIEREDIEFIcK	1	5	1	IPI01015038.1	C11(Carbamidomethyl)	0	0.001	0.003643	2.32062	3	1566.75	1.36735	22.2445	1
		Accession	Description	Score	Coverage	# Proteins	# Unique Peptides	# Peptides	# PSMs	# AAs	MW [kDa]	calc. pI
		IPI01015038.1	T-complex protein 1 subunit delta	26.358	19.46	5	9	10	13	483	52.2979	6.56592
	High	SIHDALcVIR	2	11	2	IPI00940257.2;IPI01015038.1	C7(Carbamidomethyl)	0	0.001	0.005161	2.01083	3	1183.63	1.51485	20.3553	0
		Accession	Description	Score	Coverage	# Proteins	# Unique Peptides	# Peptides	# PSMs	# AAs	MW [kDa]	calc. pI
		IPI01015038.1	T-complex protein 1 subunit delta	26.358	19.46	5	9	10	13	483	52.2979	6.56592
		IPI00940257.2	cDNA FLJ52362, highly similar to T-complex protein 1 subunit epsilon	3.76725	4.46	6	1	2	3	448	49.4948	6.18896
	High	LVIEEAER	1	5	1	IPI01015038.1		0	0.001	0.005178	1.76936	2	958.521	0.819489	16.2218	0
		Accession	Description	Score	Coverage	# Proteins	# Unique Peptides	# Peptides	# PSMs	# AAs	MW [kDa]	calc. pI
		IPI01015038.1	T-complex protein 1 subunit delta	26.358	19.46	5	9	10	13	483	52.2979	6.56592
	High	AYILNLVK	1	5	1	IPI01015038.1		0	0.002	0.005178	2.75628	2	933.578	1.65428	24.0825	0
		Accession	Description	Score	Coverage	# Proteins	# Unique Peptides	# Peptides	# PSMs	# AAs	MW [kDa]	calc. pI
		IPI01015038.1	T-complex protein 1 subunit delta	26.358	19.46	5	9	10	13	483	52.2979	6.56592
	High	IDDVVNTR	2	4	1	IPI01015038.1		0	0.002	0.005536	1.90602	2	931.487	2.73084	13.7339	0
		Accession	Description	Score	Coverage	# Proteins	# Unique Peptides	# Peptides	# PSMs	# AAs	MW [kDa]	calc. pI
		IPI01015038.1	T-complex protein 1 subunit delta	26.358	19.46	5	9	10	13	483	52.2979	6.56592
	High	TLSGMESYcVR	1	5	1	IPI01015038.1	C9(Carbamidomethyl)	0	0.003	0.01262	1.93827	2	1302.58	0.638601	19.7114	0
		Accession	Description	Score	Coverage	# Proteins	# Unique Peptides	# Peptides	# PSMs	# AAs	MW [kDa]	calc. pI
		IPI01015038.1	T-complex protein 1 subunit delta	26.358	19.46	5	9	10	13	483	52.2979	6.56592
	High	EDIEFIcK	1	5	1	IPI01015038.1	C7(Carbamidomethyl)	0	0.003	0.007954	1.80971	2	1053.49	1.79484	20.9924	0
		Accession	Description	Score	Coverage	# Proteins	# Unique Peptides	# Peptides	# PSMs	# AAs	MW [kDa]	calc. pI
		IPI01015038.1	T-complex protein 1 subunit delta	26.358	19.46	5	9	10	13	483	52.2979	6.56592
IPI00007188.6	ADP/ATP translocase 2	26.1014	27.85	2	2	9	13	298	32.8312	9.68604
	A2	Sequence	# PSMs	# Proteins	# Protein Groups	Protein Group Accessions	Modifications	ΔCn	q-Value	PEP	XCorr	Charge	MH+ [Da]	ΔM [ppm]	RT [min]	# Missed Cleavages
	High	DFLAGGVAAAISK	1	1	1	IPI00007188.6		0	0	2.328e-08	3.73292	2	1219.67	1.45791	25.8821	0
		Accession	Description	Score	Coverage	# Proteins	# Unique Peptides	# Peptides	# PSMs	# AAs	MW [kDa]	calc. pI
		IPI00007188.6	ADP/ATP translocase 2	26.1014	27.85	2	2	9	13	298	32.8312	9.68604
	High	GLGDcLVK	1	2	2	IPI00007188.6;IPI00291467.7	C5(Carbamidomethyl)	0	0.001	0.004884	2.38792	2	861.451	1.30137	18.1248	0
		Accession	Description	Score	Coverage	# Proteins	# Unique Peptides	# Peptides	# PSMs	# AAs	MW [kDa]	calc. pI
		IPI00007188.6	ADP/ATP translocase 2	26.1014	27.85	2	2	9	13	298	32.8312	9.68604
		IPI00291467.7	ADP/ATP translocase 3	26.0724	27.85	3	1	9	13	298	32.8452	9.74463
	High	AAYFGIYDTAK	2	1	1	IPI00007188.6		0	0.001	0.003312	2.06161	2	1219.6	3.01216	22.8976	0
		Accession	Description	Score	Coverage	# Proteins	# Unique Peptides	# Peptides	# PSMs	# AAs	MW [kDa]	calc. pI
		IPI00007188.6	ADP/ATP translocase 2	26.1014	27.85	2	2	9	13	298	32.8312	9.68604
	High	EQGVLSFWR	1	3	2	IPI00007188.6;IPI00291467.7		0	0.001	0.005178	1.79348	2	1121.58	1.65829	27.1385	0
		Accession	Description	Score	Coverage	# Proteins	# Unique Peptides	# Peptides	# PSMs	# AAs	MW [kDa]	calc. pI
		IPI00007188.6	ADP/ATP translocase 2	26.1014	27.85	2	2	9	13	298	32.8312	9.68604
		IPI00291467.7	ADP/ATP translocase 3	26.0724	27.85	3	1	9	13	298	32.8452	9.74463
	High	GAWSNVLR	2	3	3	IPI00007188.6;IPI00022891.3;IPI00291467.7		0	0.002	0.006449	1.93377	2	902.485	1.05907	21.6496	0
		Accession	Description	Score	Coverage	# Proteins	# Unique Peptides	# Peptides	# PSMs	# AAs	MW [kDa]	calc. pI
		IPI00007188.6	ADP/ATP translocase 2	26.1014	27.85	2	2	9	13	298	32.8312	9.68604
		IPI00291467.7	ADP/ATP translocase 3	26.0724	27.85	3	1	9	13	298	32.8452	9.74463
		IPI00022891.3	ADP/ATP translocase 1	18.7558	17.79	3	1	6	9	298	33.0432	9.75928
	High	QIFLGGVDK	2	3	2	IPI00007188.6;IPI00291467.7		0	0.002	0.007264	1.7382	2	976.547	0.739682	20.349	0
		Accession	Description	Score	Coverage	# Proteins	# Unique Peptides	# Peptides	# PSMs	# AAs	MW [kDa]	calc. pI
		IPI00007188.6	ADP/ATP translocase 2	26.1014	27.85	2	2	9	13	298	32.8312	9.68604
		IPI00291467.7	ADP/ATP translocase 3	26.0724	27.85	3	1	9	13	298	32.8452	9.74463
	High	LLLQVQHASK	1	4	3	IPI00007188.6;IPI00022891.3;IPI00291467.7		0	0.003	0.01899	2.23043	2	1136.68	1.58903	15.3523	0
		Accession	Description	Score	Coverage	# Proteins	# Unique Peptides	# Peptides	# PSMs	# AAs	MW [kDa]	calc. pI
		IPI00007188.6	ADP/ATP translocase 2	26.1014	27.85	2	2	9	13	298	32.8312	9.68604
		IPI00291467.7	ADP/ATP translocase 3	26.0724	27.85	3	1	9	13	298	32.8452	9.74463
		IPI00022891.3	ADP/ATP translocase 1	18.7558	17.79	3	1	6	9	298	33.0432	9.75928
	High	GmLPDPK	2	3	3	IPI00007188.6;IPI00022891.3;IPI00291467.7	M2(Oxidation)	0	0.007	0.05614	1.92955	2	773.387	1.13302	13.0508	0
		Accession	Description	Score	Coverage	# Proteins	# Unique Peptides	# Peptides	# PSMs	# AAs	MW [kDa]	calc. pI
		IPI00007188.6	ADP/ATP translocase 2	26.1014	27.85	2	2	9	13	298	32.8312	9.68604
		IPI00291467.7	ADP/ATP translocase 3	26.0724	27.85	3	1	9	13	298	32.8452	9.74463
		IPI00022891.3	ADP/ATP translocase 1	18.7558	17.79	3	1	6	9	298	33.0432	9.75928
	Medium	TAVAPIER	1	5	3	IPI00007188.6;IPI00022891.3;IPI00291467.7		0	0.033	0.3257	2.10967	2	856.49	1.29999	12.9875	0
		Accession	Description	Score	Coverage	# Proteins	# Unique Peptides	# Peptides	# PSMs	# AAs	MW [kDa]	calc. pI
		IPI00007188.6	ADP/ATP translocase 2	26.1014	27.85	2	2	9	13	298	32.8312	9.68604
		IPI00291467.7	ADP/ATP translocase 3	26.0724	27.85	3	1	9	13	298	32.8452	9.74463
		IPI00022891.3	ADP/ATP translocase 1	18.7558	17.79	3	1	6	9	298	33.0432	9.75928
IPI00291467.7	ADP/ATP translocase 3	26.0724	27.85	3	1	9	13	298	32.8452	9.74463
	A2	Sequence	# PSMs	# Proteins	# Protein Groups	Protein Group Accessions	Modifications	ΔCn	q-Value	PEP	XCorr	Charge	MH+ [Da]	ΔM [ppm]	RT [min]	# Missed Cleavages
	High	DFLAGGIAAAISK	1	2	1	IPI00291467.7		0	0	4.611e-07	3.02124	2	1233.69	1.22319	28.1659	0
		Accession	Description	Score	Coverage	# Proteins	# Unique Peptides	# Peptides	# PSMs	# AAs	MW [kDa]	calc. pI
		IPI00291467.7	ADP/ATP translocase 3	26.0724	27.85	3	1	9	13	298	32.8452	9.74463
	High	AAYFGVYDTAK	2	3	2	IPI00022891.3;IPI00291467.7		0	0	0.0001969	2.83916	2	1205.59	1.44786	21.439	0
		Accession	Description	Score	Coverage	# Proteins	# Unique Peptides	# Peptides	# PSMs	# AAs	MW [kDa]	calc. pI
		IPI00291467.7	ADP/ATP translocase 3	26.0724	27.85	3	1	9	13	298	32.8452	9.74463
		IPI00022891.3	ADP/ATP translocase 1	18.7558	17.79	3	1	6	9	298	33.0432	9.75928
	High	GLGDcLVK	1	2	2	IPI00007188.6;IPI00291467.7	C5(Carbamidomethyl)	0	0.001	0.004884	2.38792	2	861.451	1.30137	18.1248	0
		Accession	Description	Score	Coverage	# Proteins	# Unique Peptides	# Peptides	# PSMs	# AAs	MW [kDa]	calc. pI
		IPI00007188.6	ADP/ATP translocase 2	26.1014	27.85	2	2	9	13	298	32.8312	9.68604
		IPI00291467.7	ADP/ATP translocase 3	26.0724	27.85	3	1	9	13	298	32.8452	9.74463
	High	EQGVLSFWR	1	3	2	IPI00007188.6;IPI00291467.7		0	0.001	0.005178	1.79348	2	1121.58	1.65829	27.1385	0
		Accession	Description	Score	Coverage	# Proteins	# Unique Peptides	# Peptides	# PSMs	# AAs	MW [kDa]	calc. pI
		IPI00007188.6	ADP/ATP translocase 2	26.1014	27.85	2	2	9	13	298	32.8312	9.68604
		IPI00291467.7	ADP/ATP translocase 3	26.0724	27.85	3	1	9	13	298	32.8452	9.74463
	High	GAWSNVLR	2	3	3	IPI00007188.6;IPI00022891.3;IPI00291467.7		0	0.002	0.006449	1.93377	2	902.485	1.05907	21.6496	0
		Accession	Description	Score	Coverage	# Proteins	# Unique Peptides	# Peptides	# PSMs	# AAs	MW [kDa]	calc. pI
		IPI00007188.6	ADP/ATP translocase 2	26.1014	27.85	2	2	9	13	298	32.8312	9.68604
		IPI00291467.7	ADP/ATP translocase 3	26.0724	27.85	3	1	9	13	298	32.8452	9.74463
		IPI00022891.3	ADP/ATP translocase 1	18.7558	17.79	3	1	6	9	298	33.0432	9.75928
	High	QIFLGGVDK	2	3	2	IPI00007188.6;IPI00291467.7		0	0.002	0.007264	1.7382	2	976.547	0.739682	20.349	0
		Accession	Description	Score	Coverage	# Proteins	# Unique Peptides	# Peptides	# PSMs	# AAs	MW [kDa]	calc. pI
		IPI00007188.6	ADP/ATP translocase 2	26.1014	27.85	2	2	9	13	298	32.8312	9.68604
		IPI00291467.7	ADP/ATP translocase 3	26.0724	27.85	3	1	9	13	298	32.8452	9.74463
	High	LLLQVQHASK	1	4	3	IPI00007188.6;IPI00022891.3;IPI00291467.7		0	0.003	0.01899	2.23043	2	1136.68	1.58903	15.3523	0
		Accession	Description	Score	Coverage	# Proteins	# Unique Peptides	# Peptides	# PSMs	# AAs	MW [kDa]	calc. pI
		IPI00007188.6	ADP/ATP translocase 2	26.1014	27.85	2	2	9	13	298	32.8312	9.68604
		IPI00291467.7	ADP/ATP translocase 3	26.0724	27.85	3	1	9	13	298	32.8452	9.74463
		IPI00022891.3	ADP/ATP translocase 1	18.7558	17.79	3	1	6	9	298	33.0432	9.75928
	High	GmLPDPK	2	3	3	IPI00007188.6;IPI00022891.3;IPI00291467.7	M2(Oxidation)	0	0.007	0.05614	1.92955	2	773.387	1.13302	13.0508	0
		Accession	Description	Score	Coverage	# Proteins	# Unique Peptides	# Peptides	# PSMs	# AAs	MW [kDa]	calc. pI
		IPI00007188.6	ADP/ATP translocase 2	26.1014	27.85	2	2	9	13	298	32.8312	9.68604
		IPI00291467.7	ADP/ATP translocase 3	26.0724	27.85	3	1	9	13	298	32.8452	9.74463
		IPI00022891.3	ADP/ATP translocase 1	18.7558	17.79	3	1	6	9	298	33.0432	9.75928
	Medium	TAVAPIER	1	5	3	IPI00007188.6;IPI00022891.3;IPI00291467.7		0	0.033	0.3257	2.10967	2	856.49	1.29999	12.9875	0
		Accession	Description	Score	Coverage	# Proteins	# Unique Peptides	# Peptides	# PSMs	# AAs	MW [kDa]	calc. pI
		IPI00007188.6	ADP/ATP translocase 2	26.1014	27.85	2	2	9	13	298	32.8312	9.68604
		IPI00291467.7	ADP/ATP translocase 3	26.0724	27.85	3	1	9	13	298	32.8452	9.74463
		IPI00022891.3	ADP/ATP translocase 1	18.7558	17.79	3	1	6	9	298	33.0432	9.75928
IPI00927101.1	Uncharacterized protein	24.9503	28.03	10	6	6	8	264	29.487	5.24951
	A2	Sequence	# PSMs	# Proteins	# Protein Groups	Protein Group Accessions	Modifications	ΔCn	q-Value	PEP	XCorr	Charge	MH+ [Da]	ΔM [ppm]	RT [min]	# Missed Cleavages
	High	DPEEIEKEEQAAAEK	2	7	1	IPI00927101.1		0	0	8.387e-09	4.58009	2	1715.8	0.88605	17.2691	1
		Accession	Description	Score	Coverage	# Proteins	# Unique Peptides	# Peptides	# PSMs	# AAs	MW [kDa]	calc. pI
		IPI00927101.1	Uncharacterized protein	24.9503	28.03	10	6	6	8	264	29.487	5.24951
	High	AIVAIENPADVSVISSR	2	8	1	IPI00927101.1		0	0	2.673e-10	4.2264	2	1740.95	1.26956	24.6156	0
		Accession	Description	Score	Coverage	# Proteins	# Unique Peptides	# Peptides	# PSMs	# AAs	MW [kDa]	calc. pI
		IPI00927101.1	Uncharacterized protein	24.9503	28.03	10	6	6	8	264	29.487	5.24951
	High	FAAATGATPIAGR	1	6	1	IPI00927101.1		0	0	5.967e-10	3.79935	2	1203.65	0.0994129	16.6414	0
		Accession	Description	Score	Coverage	# Proteins	# Unique Peptides	# Peptides	# PSMs	# AAs	MW [kDa]	calc. pI
		IPI00927101.1	Uncharacterized protein	24.9503	28.03	10	6	6	8	264	29.487	5.24951
	High	YVDIAIPcNNK	1	6	1	IPI00927101.1	C8(Carbamidomethyl)	0	0	3.159e-05	2.48024	2	1306.65	0.839573	20.2857	0
		Accession	Description	Score	Coverage	# Proteins	# Unique Peptides	# Peptides	# PSMs	# AAs	MW [kDa]	calc. pI
		IPI00927101.1	Uncharacterized protein	24.9503	28.03	10	6	6	8	264	29.487	5.24951
	High	LLVVTDPR	1	5	1	IPI00927101.1		0	0.001	0.004387	2.81166	2	912.553	1.31119	18.5877	0
		Accession	Description	Score	Coverage	# Proteins	# Unique Peptides	# Peptides	# PSMs	# AAs	MW [kDa]	calc. pI
		IPI00927101.1	Uncharacterized protein	24.9503	28.03	10	6	6	8	264	29.487	5.24951
	High	SDGIYIINLK	1	9	1	IPI00927101.1		0	0.002	0.005178	1.66702	2	1135.64	1.82601	25.1032	0
		Accession	Description	Score	Coverage	# Proteins	# Unique Peptides	# Peptides	# PSMs	# AAs	MW [kDa]	calc. pI
		IPI00927101.1	Uncharacterized protein	24.9503	28.03	10	6	6	8	264	29.487	5.24951
IPI00021304.1	Keratin, type II cytoskeletal 2 epidermal	24.9023	15.97	7	7	9	9	645	65.8254	8.00146
	A2	Sequence	# PSMs	# Proteins	# Protein Groups	Protein Group Accessions	Modifications	ΔCn	q-Value	PEP	XCorr	Charge	MH+ [Da]	ΔM [ppm]	RT [min]	# Missed Cleavages
	High	FLEQQNQVLQTK	1	3	2	IPI00021304.1;IPI00220327.4		0	0	4.888e-07	4.04968	2	1475.79	1.74015	18.5891	0
		Accession	Description	Score	Coverage	# Proteins	# Unique Peptides	# Peptides	# PSMs	# AAs	MW [kDa]	calc. pI
		IPI00220327.4	Keratin, type II cytoskeletal 1	61.4497	34.16	2	17	20	24	644	65.999	8.11865
		IPI00021304.1	Keratin, type II cytoskeletal 2 epidermal	24.9023	15.97	7	7	9	9	645	65.8254	8.00146
	High	LNDLEEALQQAK	1	1	1	IPI00021304.1		0	0	9.871e-07	3.44787	2	1371.71	0.24662	23.7453	0
		Accession	Description	Score	Coverage	# Proteins	# Unique Peptides	# Peptides	# PSMs	# AAs	MW [kDa]	calc. pI
		IPI00021304.1	Keratin, type II cytoskeletal 2 epidermal	24.9023	15.97	7	7	9	9	645	65.8254	8.00146
	High	GFSSGSAVVSGGSR	1	1	1	IPI00021304.1		0	0	1.828e-06	3.38061	2	1254.61	2.21879	14.8268	0
		Accession	Description	Score	Coverage	# Proteins	# Unique Peptides	# Peptides	# PSMs	# AAs	MW [kDa]	calc. pI
		IPI00021304.1	Keratin, type II cytoskeletal 2 epidermal	24.9023	15.97	7	7	9	9	645	65.8254	8.00146
	High	AQYEEIAQR	1	12	1	IPI00021304.1		0	0	0.000283	2.5511	2	1107.54	0.499601	14.4797	0
		Accession	Description	Score	Coverage	# Proteins	# Unique Peptides	# Peptides	# PSMs	# AAs	MW [kDa]	calc. pI
		IPI00021304.1	Keratin, type II cytoskeletal 2 epidermal	24.9023	15.97	7	7	9	9	645	65.8254	8.00146
	High	SKEEAEALYHSK	1	1	1	IPI00021304.1		0	0	7.709e-06	2.4961	3	1391.68	-2.36965	12.0798	1
		Accession	Description	Score	Coverage	# Proteins	# Unique Peptides	# Peptides	# PSMs	# AAs	MW [kDa]	calc. pI
		IPI00021304.1	Keratin, type II cytoskeletal 2 epidermal	24.9023	15.97	7	7	9	9	645	65.8254	8.00146
	High	IEISELNR	1	2	2	IPI00021304.1;IPI00220327.4		0	0.001	0.004303	2.80266	2	973.533	1.28197	18.7127	0
		Accession	Description	Score	Coverage	# Proteins	# Unique Peptides	# Peptides	# PSMs	# AAs	MW [kDa]	calc. pI
		IPI00220327.4	Keratin, type II cytoskeletal 1	61.4497	34.16	2	17	20	24	644	65.999	8.11865
		IPI00021304.1	Keratin, type II cytoskeletal 2 epidermal	24.9023	15.97	7	7	9	9	645	65.8254	8.00146
	High	DYQELmNVK	1	5	1	IPI00021304.1	M6(Oxidation)	0	0.002	0.005287	2.04622	2	1155.54	1.36075	17.335	0
		Accession	Description	Score	Coverage	# Proteins	# Unique Peptides	# Peptides	# PSMs	# AAs	MW [kDa]	calc. pI
		IPI00021304.1	Keratin, type II cytoskeletal 2 epidermal	24.9023	15.97	7	7	9	9	645	65.8254	8.00146
	High	TAAENDFVTLK	1	1	1	IPI00021304.1		0	0.002	0.007338	2.02124	2	1208.62	-0.0256864	20.0928	0
		Accession	Description	Score	Coverage	# Proteins	# Unique Peptides	# Peptides	# PSMs	# AAs	MW [kDa]	calc. pI
		IPI00021304.1	Keratin, type II cytoskeletal 2 epidermal	24.9023	15.97	7	7	9	9	645	65.8254	8.00146
	High	HGGGGGGFGGGGFGSR	1	1	1	IPI00021304.1		0	0.003	0.01459	2.10681	3	1320.58	1.23129	14.9516	0
		Accession	Description	Score	Coverage	# Proteins	# Unique Peptides	# Peptides	# PSMs	# AAs	MW [kDa]	calc. pI
		IPI00021304.1	Keratin, type II cytoskeletal 2 epidermal	24.9023	15.97	7	7	9	9	645	65.8254	8.00146
IPI00479722.2	Proteasome activator complex subunit 1	24.7695	32.93	2	9	9	12	249	28.705	6.02393
	A2	Sequence	# PSMs	# Proteins	# Protein Groups	Protein Group Accessions	Modifications	ΔCn	q-Value	PEP	XCorr	Charge	MH+ [Da]	ΔM [ppm]	RT [min]	# Missed Cleavages
	High	KGEDEDKGPPcGPVNcNEK	2	2	1	IPI00479722.2	C11(Carbamidomethyl); C16(Carbamidomethyl)	0	0	2.252e-07	3.36323	3	2129.92	0.403224	11.2342	2
		Accession	Description	Score	Coverage	# Proteins	# Unique Peptides	# Peptides	# PSMs	# AAs	MW [kDa]	calc. pI
		IPI00479722.2	Proteasome activator complex subunit 1	24.7695	32.93	2	9	9	12	249	28.705	6.02393
	High	IEDGNNFGVAVQEK	2	2	1	IPI00479722.2		0	0	1.417e-05	3.18665	2	1519.74	0.498935	18.8851	0
		Accession	Description	Score	Coverage	# Proteins	# Unique Peptides	# Peptides	# PSMs	# AAs	MW [kDa]	calc. pI
		IPI00479722.2	Proteasome activator complex subunit 1	24.7695	32.93	2	9	9	12	249	28.705	6.02393
	High	GEDEDKGPPcGPVNcNEK	1	2	1	IPI00479722.2	C10(Carbamidomethyl); C15(Carbamidomethyl)	0	0	0.0004806	2.77895	3	2001.83	-0.364058	12.4003	1
		Accession	Description	Score	Coverage	# Proteins	# Unique Peptides	# Peptides	# PSMs	# AAs	MW [kDa]	calc. pI
		IPI00479722.2	Proteasome activator complex subunit 1	24.7695	32.93	2	9	9	12	249	28.705	6.02393
	High	APLDIPVPDPVK	1	2	1	IPI00479722.2		0	0.002	0.005243	2.35216	2	1260.72	1.8436	24.5042	0
		Accession	Description	Score	Coverage	# Proteins	# Unique Peptides	# Peptides	# PSMs	# AAs	MW [kDa]	calc. pI
		IPI00479722.2	Proteasome activator complex subunit 1	24.7695	32.93	2	9	9	12	249	28.705	6.02393
	High	LmVmEIR	1	2	1	IPI00479722.2	M2(Oxidation); M4(Oxidation)	0	0.002	0.005185	2.3208	2	923.47	0.824961	15.917	0
		Accession	Description	Score	Coverage	# Proteins	# Unique Peptides	# Peptides	# PSMs	# AAs	MW [kDa]	calc. pI
		IPI00479722.2	Proteasome activator complex subunit 1	24.7695	32.93	2	9	9	12	249	28.705	6.02393
	High	LEGFHTQISK	1	2	1	IPI00479722.2		0	0.002	0.005923	2.26217	2	1159.61	0.843873	15.5034	0
		Accession	Description	Score	Coverage	# Proteins	# Unique Peptides	# Peptides	# PSMs	# AAs	MW [kDa]	calc. pI
		IPI00479722.2	Proteasome activator complex subunit 1	24.7695	32.93	2	9	9	12	249	28.705	6.02393
	High	EPALNEANLSNLK	1	2	1	IPI00479722.2		0	0.002	0.005178	1.9482	2	1412.74	1.75178	20.9567	0
		Accession	Description	Score	Coverage	# Proteins	# Unique Peptides	# Peptides	# PSMs	# AAs	MW [kDa]	calc. pI
		IPI00479722.2	Proteasome activator complex subunit 1	24.7695	32.93	2	9	9	12	249	28.705	6.02393
	High	IVVLLQR	2	2	1	IPI00479722.2		0	0.006	0.05225	1.77968	2	840.568	1.28871	20.5547	0
		Accession	Description	Score	Coverage	# Proteins	# Unique Peptides	# Peptides	# PSMs	# AAs	MW [kDa]	calc. pI
		IPI00479722.2	Proteasome activator complex subunit 1	24.7695	32.93	2	9	9	12	249	28.705	6.02393
	Medium	GPPcGPVNcNEK	1	2	1	IPI00479722.2	C4(Carbamidomethyl); C9(Carbamidomethyl)	0	0.01	0.09149	1.5145	2	1328.57	1.24256	11.8101	0
		Accession	Description	Score	Coverage	# Proteins	# Unique Peptides	# Peptides	# PSMs	# AAs	MW [kDa]	calc. pI
		IPI00479722.2	Proteasome activator complex subunit 1	24.7695	32.93	2	9	9	12	249	28.705	6.02393
IPI00414676.6	Heat shock protein HSP 90-beta	24.6844	13.4	16	4	8	9	724	83.2121	5.03369
	A2	Sequence	# PSMs	# Proteins	# Protein Groups	Protein Group Accessions	Modifications	ΔCn	q-Value	PEP	XCorr	Charge	MH+ [Da]	ΔM [ppm]	RT [min]	# Missed Cleavages
	High	NPDDITQEEYGEFYK	1	1	1	IPI00414676.6		0	0	7.895e-05	3.48271	2	1847.8	1.70321	23.3412	0
		Accession	Description	Score	Coverage	# Proteins	# Unique Peptides	# Peptides	# PSMs	# AAs	MW [kDa]	calc. pI
		IPI00414676.6	Heat shock protein HSP 90-beta	24.6844	13.4	16	4	8	9	724	83.2121	5.03369
	High	ELISNASDALDK	1	5	1	IPI00414676.6		0	0	3.115e-07	3.40397	2	1275.65	2.1025	19.3087	0
		Accession	Description	Score	Coverage	# Proteins	# Unique Peptides	# Peptides	# PSMs	# AAs	MW [kDa]	calc. pI
		IPI00414676.6	Heat shock protein HSP 90-beta	24.6844	13.4	16	4	8	9	724	83.2121	5.03369
	High	ADLINNLGTIAK	1	7	2	IPI00784295.2;IPI00414676.6		0	0	0.0001293	3.23251	2	1242.71	1.73312	23.5619	0
		Accession	Description	Score	Coverage	# Proteins	# Unique Peptides	# Peptides	# PSMs	# AAs	MW [kDa]	calc. pI
		IPI00414676.6	Heat shock protein HSP 90-beta	24.6844	13.4	16	4	8	9	724	83.2121	5.03369
		IPI00784295.2	Isoform 1 of Heat shock protein HSP 90-alpha	16.2388	8.33	12	1	5	6	732	84.6067	5.021
	High	TLTLVDTGIGmTK	1	6	2	IPI00784295.2;IPI00414676.6	M11(Oxidation)	0	0	3.497e-08	2.93911	2	1365.73	0.679474	21.6683	0
		Accession	Description	Score	Coverage	# Proteins	# Unique Peptides	# Peptides	# PSMs	# AAs	MW [kDa]	calc. pI
		IPI00414676.6	Heat shock protein HSP 90-beta	24.6844	13.4	16	4	8	9	724	83.2121	5.03369
		IPI00784295.2	Isoform 1 of Heat shock protein HSP 90-alpha	16.2388	8.33	12	1	5	6	732	84.6067	5.021
	High	GVVDSEDLPLNISR	1	9	2	IPI00784295.2;IPI00414676.6		0	0	0.0003404	2.61236	2	1513.79	-0.274399	24.1369	0
		Accession	Description	Score	Coverage	# Proteins	# Unique Peptides	# Peptides	# PSMs	# AAs	MW [kDa]	calc. pI
		IPI00414676.6	Heat shock protein HSP 90-beta	24.6844	13.4	16	4	8	9	724	83.2121	5.03369
		IPI00784295.2	Isoform 1 of Heat shock protein HSP 90-alpha	16.2388	8.33	12	1	5	6	732	84.6067	5.021
	High	EDQTEYLEER	1	7	2	IPI00784295.2;IPI00414676.6		0	0.001	0.002848	2.73816	2	1311.57	1.04864	17.0158	0
		Accession	Description	Score	Coverage	# Proteins	# Unique Peptides	# Peptides	# PSMs	# AAs	MW [kDa]	calc. pI
		IPI00414676.6	Heat shock protein HSP 90-beta	24.6844	13.4	16	4	8	9	724	83.2121	5.03369
		IPI00784295.2	Isoform 1 of Heat shock protein HSP 90-alpha	16.2388	8.33	12	1	5	6	732	84.6067	5.021
	High	TLTLVDTGIGMTK	1	6	2	IPI00784295.2;IPI00414676.6		0	0.001	0.004934	2.25102	2	1349.74	1.62301	23.8735	0
		Accession	Description	Score	Coverage	# Proteins	# Unique Peptides	# Peptides	# PSMs	# AAs	MW [kDa]	calc. pI
		IPI00414676.6	Heat shock protein HSP 90-beta	24.6844	13.4	16	4	8	9	724	83.2121	5.03369
		IPI00784295.2	Isoform 1 of Heat shock protein HSP 90-alpha	16.2388	8.33	12	1	5	6	732	84.6067	5.021
	High	EQVANSAFVER	1	3	1	IPI00414676.6		0	0.002	0.005823	1.63892	2	1249.62	0.613164	16.4131	0
		Accession	Description	Score	Coverage	# Proteins	# Unique Peptides	# Peptides	# PSMs	# AAs	MW [kDa]	calc. pI
		IPI00414676.6	Heat shock protein HSP 90-beta	24.6844	13.4	16	4	8	9	724	83.2121	5.03369
	High	IDIIPNPQER	1	3	1	IPI00414676.6		0	0.004	0.04135	2.38563	2	1194.65	0.495316	21.1075	0
		Accession	Description	Score	Coverage	# Proteins	# Unique Peptides	# Peptides	# PSMs	# AAs	MW [kDa]	calc. pI
		IPI00414676.6	Heat shock protein HSP 90-beta	24.6844	13.4	16	4	8	9	724	83.2121	5.03369
IPI00444262.3	cDNA FLJ45706 fis, clone FEBRA2028457, highly similar to Nucleolin	24.3923	14.93	4	9	9	11	603	65.9225	4.55127
	A2	Sequence	# PSMs	# Proteins	# Protein Groups	Protein Group Accessions	Modifications	ΔCn	q-Value	PEP	XCorr	Charge	MH+ [Da]	ΔM [ppm]	RT [min]	# Missed Cleavages
	High	GLSEDTTEETLK	1	4	1	IPI00444262.3		0	0	2.215e-06	3.5669	2	1322.63	1.85225	16.4217	0
		Accession	Description	Score	Coverage	# Proteins	# Unique Peptides	# Peptides	# PSMs	# AAs	MW [kDa]	calc. pI
		IPI00444262.3	cDNA FLJ45706 fis, clone FEBRA2028457, highly similar to Nucleolin	24.3923	14.93	4	9	9	11	603	65.9225	4.55127
	High	EAMEDGEIDGNK	1	4	1	IPI00444262.3		0	0	0.0001248	3.12793	2	1307.54	0.162616	13.9932	0
		Accession	Description	Score	Coverage	# Proteins	# Unique Peptides	# Peptides	# PSMs	# AAs	MW [kDa]	calc. pI
		IPI00444262.3	cDNA FLJ45706 fis, clone FEBRA2028457, highly similar to Nucleolin	24.3923	14.93	4	9	9	11	603	65.9225	4.55127
	High	GFGFVDFNSEEDAK	1	4	1	IPI00444262.3		0	0	0.002054	2.77908	2	1561.68	0.92409	26.1827	0
		Accession	Description	Score	Coverage	# Proteins	# Unique Peptides	# Peptides	# PSMs	# AAs	MW [kDa]	calc. pI
		IPI00444262.3	cDNA FLJ45706 fis, clone FEBRA2028457, highly similar to Nucleolin	24.3923	14.93	4	9	9	11	603	65.9225	4.55127
	High	EVFEDAAEIR	1	3	1	IPI00444262.3		0	0	0.002532	2.38279	2	1178.57	1.99673	20.391	0
		Accession	Description	Score	Coverage	# Proteins	# Unique Peptides	# Peptides	# PSMs	# AAs	MW [kDa]	calc. pI
		IPI00444262.3	cDNA FLJ45706 fis, clone FEBRA2028457, highly similar to Nucleolin	24.3923	14.93	4	9	9	11	603	65.9225	4.55127
	High	SISLYYTGEK	1	4	1	IPI00444262.3		0	0.002	0.005178	2.51897	2	1160.59	2.22629	20.4857	0
		Accession	Description	Score	Coverage	# Proteins	# Unique Peptides	# Peptides	# PSMs	# AAs	MW [kDa]	calc. pI
		IPI00444262.3	cDNA FLJ45706 fis, clone FEBRA2028457, highly similar to Nucleolin	24.3923	14.93	4	9	9	11	603	65.9225	4.55127
	High	EAmEDGEIDGNK	2	4	1	IPI00444262.3	M3(Oxidation)	0	0.002	0.005482	2.12613	2	1323.54	0.313413	12.2274	0
		Accession	Description	Score	Coverage	# Proteins	# Unique Peptides	# Peptides	# PSMs	# AAs	MW [kDa]	calc. pI
		IPI00444262.3	cDNA FLJ45706 fis, clone FEBRA2028457, highly similar to Nucleolin	24.3923	14.93	4	9	9	11	603	65.9225	4.55127
	High	LELQGPR	1	4	1	IPI00444262.3		0	0.003	0.01373	1.7769	2	812.463	1.11415	15.1925	0
		Accession	Description	Score	Coverage	# Proteins	# Unique Peptides	# Peptides	# PSMs	# AAs	MW [kDa]	calc. pI
		IPI00444262.3	cDNA FLJ45706 fis, clone FEBRA2028457, highly similar to Nucleolin	24.3923	14.93	4	9	9	11	603	65.9225	4.55127
	High	TGISDVFAK	1	2	1	IPI00444262.3		0	0.009	0.07769	2.31492	2	937.502	3.03607	21.3417	0
		Accession	Description	Score	Coverage	# Proteins	# Unique Peptides	# Peptides	# PSMs	# AAs	MW [kDa]	calc. pI
		IPI00444262.3	cDNA FLJ45706 fis, clone FEBRA2028457, highly similar to Nucleolin	24.3923	14.93	4	9	9	11	603	65.9225	4.55127
	High	ALELTGLK	1	2	1	IPI00444262.3		0	0.009	0.07735	1.99998	2	844.515	1.82017	20.4843	0
		Accession	Description	Score	Coverage	# Proteins	# Unique Peptides	# Peptides	# PSMs	# AAs	MW [kDa]	calc. pI
		IPI00444262.3	cDNA FLJ45706 fis, clone FEBRA2028457, highly similar to Nucleolin	24.3923	14.93	4	9	9	11	603	65.9225	4.55127
	Medium	GIAYIEFK	1	4	1	IPI00444262.3		0	0.03	0.3089	1.79872	2	940.515	1.45032	23.0899	0
		Accession	Description	Score	Coverage	# Proteins	# Unique Peptides	# Peptides	# PSMs	# AAs	MW [kDa]	calc. pI
		IPI00444262.3	cDNA FLJ45706 fis, clone FEBRA2028457, highly similar to Nucleolin	24.3923	14.93	4	9	9	11	603	65.9225	4.55127
IPI00012772.8	60S ribosomal protein L8	23.8879	22.57	10	8	8	12	257	28.0073	11.0337
	A2	Sequence	# PSMs	# Proteins	# Protein Groups	Protein Group Accessions	Modifications	ΔCn	q-Value	PEP	XCorr	Charge	MH+ [Da]	ΔM [ppm]	RT [min]	# Missed Cleavages
	High	AVVGVVAGGGR	2	8	1	IPI00012772.8		0	0	5.766e-05	3.41623	2	941.554	1.38326	14.3441	0
		Accession	Description	Score	Coverage	# Proteins	# Unique Peptides	# Peptides	# PSMs	# AAs	MW [kDa]	calc. pI
		IPI00012772.8	60S ribosomal protein L8	23.8879	22.57	10	8	8	12	257	28.0073	11.0337
	High	ASGNYATVISHNPETK	2	6	1	IPI00012772.8		0	0	6.275e-06	3.03393	2	1688.82	0.00523312	15.258	0
		Accession	Description	Score	Coverage	# Proteins	# Unique Peptides	# Peptides	# PSMs	# AAs	MW [kDa]	calc. pI
		IPI00012772.8	60S ribosomal protein L8	23.8879	22.57	10	8	8	12	257	28.0073	11.0337
	High	KVGLIAAR	2	7	1	IPI00012772.8		0	0.002	0.005178	2.48864	2	827.547	1.31414	13.4333	1
		Accession	Description	Score	Coverage	# Proteins	# Unique Peptides	# Peptides	# PSMs	# AAs	MW [kDa]	calc. pI
		IPI00012772.8	60S ribosomal protein L8	23.8879	22.57	10	8	8	12	257	28.0073	11.0337
	High	VGLIAAR	2	7	1	IPI00012772.8		0	0.002	0.005856	1.69466	2	699.452	1.03023	16.0871	0
		Accession	Description	Score	Coverage	# Proteins	# Unique Peptides	# Peptides	# PSMs	# AAs	MW [kDa]	calc. pI
		IPI00012772.8	60S ribosomal protein L8	23.8879	22.57	10	8	8	12	257	28.0073	11.0337
	High	AVDFAER	1	10	1	IPI00012772.8		0	0.003	0.01036	1.89348	2	807.401	1.7293	14.6932	0
		Accession	Description	Score	Coverage	# Proteins	# Unique Peptides	# Peptides	# PSMs	# AAs	MW [kDa]	calc. pI
		IPI00012772.8	60S ribosomal protein L8	23.8879	22.57	10	8	8	12	257	28.0073	11.0337
	Medium	IDKPILK	1	8	1	IPI00012772.8		0	0.017	0.224	1.56559	2	826.541	1.26642	12.233	0
		Accession	Description	Score	Coverage	# Proteins	# Unique Peptides	# Peptides	# PSMs	# AAs	MW [kDa]	calc. pI
		IPI00012772.8	60S ribosomal protein L8	23.8879	22.57	10	8	8	12	257	28.0073	11.0337
	Medium	ASGNYATVISHNPETKK	1	6	1	IPI00012772.8		0	0.02	0.255	2.48849	4	1816.92	1.33415	13.8417	1
		Accession	Description	Score	Coverage	# Proteins	# Unique Peptides	# Peptides	# PSMs	# AAs	MW [kDa]	calc. pI
		IPI00012772.8	60S ribosomal protein L8	23.8879	22.57	10	8	8	12	257	28.0073	11.0337
	Medium	DIIHDPGR	1	7	1	IPI00012772.8		0	0.034	0.3299	1.93678	2	922.475	1.40831	13.3978	0
		Accession	Description	Score	Coverage	# Proteins	# Unique Peptides	# Peptides	# PSMs	# AAs	MW [kDa]	calc. pI
		IPI00012772.8	60S ribosomal protein L8	23.8879	22.57	10	8	8	12	257	28.0073	11.0337
IPI00964222.1	Uncharacterized protein	23.7766	37.89	11	4	4	7	190	20.9241	6.50732
	A2	Sequence	# PSMs	# Proteins	# Protein Groups	Protein Group Accessions	Modifications	ΔCn	q-Value	PEP	XCorr	Charge	MH+ [Da]	ΔM [ppm]	RT [min]	# Missed Cleavages
	High	NmVHPNVIcDGcNGPVVGTR	1	9	1	IPI00964222.1	M2(Oxidation); C9(Carbamidomethyl); C12(Carbamidomethyl)	0	0	9.128e-13	5.12334	3	2212.01	1.35029	17.2545	0
		Accession	Description	Score	Coverage	# Proteins	# Unique Peptides	# Peptides	# PSMs	# AAs	MW [kDa]	calc. pI
		IPI00964222.1	Uncharacterized protein	23.7766	37.89	11	4	4	7	190	20.9241	6.50732
	High	NMVHPNVIcDGcNGPVVGTR	1	9	1	IPI00964222.1	C9(Carbamidomethyl); C12(Carbamidomethyl)	0	0	8.534e-06	3.80647	3	2196.01	-0.260598	18.9235	0
		Accession	Description	Score	Coverage	# Proteins	# Unique Peptides	# Peptides	# PSMs	# AAs	MW [kDa]	calc. pI
		IPI00964222.1	Uncharacterized protein	23.7766	37.89	11	4	4	7	190	20.9241	6.50732
	High	DHRPPcAQEAPR	3	8	1	IPI00964222.1	C6(Carbamidomethyl)	0	0	1.97e-08	3.69282	3	1433.67	0.998321	10.4004	0
		Accession	Description	Score	Coverage	# Proteins	# Unique Peptides	# Peptides	# PSMs	# AAs	MW [kDa]	calc. pI
		IPI00964222.1	Uncharacterized protein	23.7766	37.89	11	4	4	7	190	20.9241	6.50732
	High	cSVcPDYDLcSVcEGK	1	8	1	IPI00964222.1	C1(Carbamidomethyl); C4(Carbamidomethyl); C10(Carbamidomethyl); C13(Carbamidomethyl)	0	0	6.143e-07	3.63433	2	1948.75	-1.19795	20.9968	0
		Accession	Description	Score	Coverage	# Proteins	# Unique Peptides	# Peptides	# PSMs	# AAs	MW [kDa]	calc. pI
		IPI00964222.1	Uncharacterized protein	23.7766	37.89	11	4	4	7	190	20.9241	6.50732
	High	FSFccSPEPEAEAEAAAGPGPcER	1	7	1	IPI00964222.1	C4(Carbamidomethyl); C5(Carbamidomethyl); C22(Carbamidomethyl)	0	0	0.001234	2.93039	3	2626.07	0.667524	23.4749	0
		Accession	Description	Score	Coverage	# Proteins	# Unique Peptides	# Peptides	# PSMs	# AAs	MW [kDa]	calc. pI
		IPI00964222.1	Uncharacterized protein	23.7766	37.89	11	4	4	7	190	20.9241	6.50732
IPI00384444.6	Keratin, type I cytoskeletal 14	23.2449	15.25	53	3	7	9	472	51.5294	5.16064
	A2	Sequence	# PSMs	# Proteins	# Protein Groups	Protein Group Accessions	Modifications	ΔCn	q-Value	PEP	XCorr	Charge	MH+ [Da]	ΔM [ppm]	RT [min]	# Missed Cleavages
	High	EVATNSELVQSGK	1	7	1	IPI00384444.6		0	0	3.248e-08	4.11036	2	1361.69	1.58435	14.1797	0
		Accession	Description	Score	Coverage	# Proteins	# Unique Peptides	# Peptides	# PSMs	# AAs	MW [kDa]	calc. pI
		IPI00384444.6	Keratin, type I cytoskeletal 14	23.2449	15.25	53	3	7	9	472	51.5294	5.16064
	High	VLDELTLAR	1	19	2	IPI00384444.6;IPI00479145.3		0	0	2.067e-05	3.45879	2	1029.6	1.40173	22.1316	0
		Accession	Description	Score	Coverage	# Proteins	# Unique Peptides	# Peptides	# PSMs	# AAs	MW [kDa]	calc. pI
		IPI00384444.6	Keratin, type I cytoskeletal 14	23.2449	15.25	53	3	7	9	472	51.5294	5.16064
		IPI00479145.3	Keratin, type I cytoskeletal 19	10.7237	11	29	1	5	5	400	44.0791	5.13525
	High	ALEEANADLEVK	1	18	1	IPI00384444.6		0	0	2.581e-05	3.29935	2	1301.66	1.75225	18.1744	0
		Accession	Description	Score	Coverage	# Proteins	# Unique Peptides	# Peptides	# PSMs	# AAs	MW [kDa]	calc. pI
		IPI00384444.6	Keratin, type I cytoskeletal 14	23.2449	15.25	53	3	7	9	472	51.5294	5.16064
	High	APSTYGGGLSVSSSR	1	2	1	IPI00384444.6		0	0	6.324e-06	2.89204	2	1425.7	1.48763	16.7788	0
		Accession	Description	Score	Coverage	# Proteins	# Unique Peptides	# Peptides	# PSMs	# AAs	MW [kDa]	calc. pI
		IPI00384444.6	Keratin, type I cytoskeletal 14	23.2449	15.25	53	3	7	9	472	51.5294	5.16064
	High	VTmQNLNDR	2	9	2	IPI00009865.4;IPI00384444.6	M3(Oxidation)	0	0	0.0003888	2.13076	2	1106.53	1.09433	11.5862	0
		Accession	Description	Score	Coverage	# Proteins	# Unique Peptides	# Peptides	# PSMs	# AAs	MW [kDa]	calc. pI
		IPI00009865.4	Keratin, type I cytoskeletal 10	40.9911	28.6	27	12	15	18	584	58.7917	5.21143
		IPI00384444.6	Keratin, type I cytoskeletal 14	23.2449	15.25	53	3	7	9	472	51.5294	5.16064
	High	VTMQNLNDR	1	9	2	IPI00009865.4;IPI00384444.6		0	0.001	0.004856	1.77431	2	1090.53	1.48466	14.7276	0
		Accession	Description	Score	Coverage	# Proteins	# Unique Peptides	# Peptides	# PSMs	# AAs	MW [kDa]	calc. pI
		IPI00009865.4	Keratin, type I cytoskeletal 10	40.9911	28.6	27	12	15	18	584	58.7917	5.21143
		IPI00384444.6	Keratin, type I cytoskeletal 14	23.2449	15.25	53	3	7	9	472	51.5294	5.16064
	High	LAADDFR	1	39	4	IPI00009865.4;IPI00384444.6;IPI00479145.3;IPI00554788.5		0	0.003	0.009074	1.87959	2	807.4	1.12455	16.3043	0
		Accession	Description	Score	Coverage	# Proteins	# Unique Peptides	# Peptides	# PSMs	# AAs	MW [kDa]	calc. pI
		IPI00009865.4	Keratin, type I cytoskeletal 10	40.9911	28.6	27	12	15	18	584	58.7917	5.21143
		IPI00384444.6	Keratin, type I cytoskeletal 14	23.2449	15.25	53	3	7	9	472	51.5294	5.16064
		IPI00479145.3	Keratin, type I cytoskeletal 19	10.7237	11	29	1	5	5	400	44.0791	5.13525
		IPI00554788.5	Keratin, type I cytoskeletal 18	7.03033	6.51	14	1	3	3	430	48.0285	5.45264
	Medium	LASYLDK	1	28	4	IPI00009865.4;IPI00019359.4;IPI00384444.6;IPI00479145.3		0	0.035	0.334	1.74123	2	809.442	1.48821	15.3013	0
		Accession	Description	Score	Coverage	# Proteins	# Unique Peptides	# Peptides	# PSMs	# AAs	MW [kDa]	calc. pI
		IPI00009865.4	Keratin, type I cytoskeletal 10	40.9911	28.6	27	12	15	18	584	58.7917	5.21143
		IPI00019359.4	Keratin, type I cytoskeletal 9	28.2843	19.74	8	10	11	14	623	62.0268	5.23682
		IPI00384444.6	Keratin, type I cytoskeletal 14	23.2449	15.25	53	3	7	9	472	51.5294	5.16064
		IPI00479145.3	Keratin, type I cytoskeletal 19	10.7237	11	29	1	5	5	400	44.0791	5.13525
IPI00073602.1	Exosome complex component MTR3	23.1576	27.57	1	7	7	8	272	28.2177	6.27783
	A2	Sequence	# PSMs	# Proteins	# Protein Groups	Protein Group Accessions	Modifications	ΔCn	q-Value	PEP	XCorr	Charge	MH+ [Da]	ΔM [ppm]	RT [min]	# Missed Cleavages
	High	IRGPEESQPPQLYAADEEEAPGTR	1	1	1	IPI00073602.1		0	0	1.052e-12	4.31957	3	2640.25	0.0754103	19.1853	1
		Accession	Description	Score	Coverage	# Proteins	# Unique Peptides	# Peptides	# PSMs	# AAs	MW [kDa]	calc. pI
		IPI00073602.1	Exosome complex component MTR3	23.1576	27.57	1	7	7	8	272	28.2177	6.27783
	High	GPEESQPPQLYAADEEEAPGTR	2	1	1	IPI00073602.1		0	0	2.208e-07	2.94301	2	2371.07	0.453963	20.1149	0
		Accession	Description	Score	Coverage	# Proteins	# Unique Peptides	# Peptides	# PSMs	# AAs	MW [kDa]	calc. pI
		IPI00073602.1	Exosome complex component MTR3	23.1576	27.57	1	7	7	8	272	28.2177	6.27783
	High	GGGPAGAGGEAPAALR	1	1	1	IPI00073602.1		0	0	9.354e-05	2.88765	2	1308.66	-0.57217	15.2971	0
		Accession	Description	Score	Coverage	# Proteins	# Unique Peptides	# Peptides	# PSMs	# AAs	MW [kDa]	calc. pI
		IPI00073602.1	Exosome complex component MTR3	23.1576	27.57	1	7	7	8	272	28.2177	6.27783
	High	LYPVLQQSLVR	1	1	1	IPI00073602.1		0	0	0.0002278	2.60661	2	1315.78	1.35336	24.3915	0
		Accession	Description	Score	Coverage	# Proteins	# Unique Peptides	# Peptides	# PSMs	# AAs	MW [kDa]	calc. pI
		IPI00073602.1	Exosome complex component MTR3	23.1576	27.57	1	7	7	8	272	28.2177	6.27783
	High	GPEESQPPQLYAADEEEAPGTRDPTR	1	1	1	IPI00073602.1		0	0.001	0.004623	3.2818	3	2840.3	1.40416	18.8163	1
		Accession	Description	Score	Coverage	# Proteins	# Unique Peptides	# Peptides	# PSMs	# AAs	MW [kDa]	calc. pI
		IPI00073602.1	Exosome complex component MTR3	23.1576	27.57	1	7	7	8	272	28.2177	6.27783
	High	GSAYLEAGGTK	1	1	1	IPI00073602.1		0	0.001	0.004713	2.54629	2	1053.52	1.74227	13.6381	0
		Accession	Description	Score	Coverage	# Proteins	# Unique Peptides	# Peptides	# PSMs	# AAs	MW [kDa]	calc. pI
		IPI00073602.1	Exosome complex component MTR3	23.1576	27.57	1	7	7	8	272	28.2177	6.27783
	High	VLcAVSGPR	1	1	1	IPI00073602.1	C3(Carbamidomethyl)	0	0.001	0.005178	1.63419	2	958.515	1.19659	14.1374	0
		Accession	Description	Score	Coverage	# Proteins	# Unique Peptides	# Peptides	# PSMs	# AAs	MW [kDa]	calc. pI
		IPI00073602.1	Exosome complex component MTR3	23.1576	27.57	1	7	7	8	272	28.2177	6.27783
IPI00943181.1	Uncharacterized protein	22.7822	32.68	1	8	8	10	254	29.1083	6.7124
	A2	Sequence	# PSMs	# Proteins	# Protein Groups	Protein Group Accessions	Modifications	ΔCn	q-Value	PEP	XCorr	Charge	MH+ [Da]	ΔM [ppm]	RT [min]	# Missed Cleavages
	High	IEDGNDFGVAIQEK	1	1	1	IPI00943181.1		0	0	5.793e-08	3.87337	2	1534.74	-0.16584	21.1749	0
		Accession	Description	Score	Coverage	# Proteins	# Unique Peptides	# Peptides	# PSMs	# AAs	MW [kDa]	calc. pI
		IPI00943181.1	Uncharacterized protein	22.7822	32.68	1	8	8	10	254	29.1083	6.7124
	High	TKVEAFQTTISK	2	1	1	IPI00943181.1		0	0	0.0002338	3.46836	2	1352.74	1.21135	15.8801	1
		Accession	Description	Score	Coverage	# Proteins	# Unique Peptides	# Peptides	# PSMs	# AAs	MW [kDa]	calc. pI
		IPI00943181.1	Uncharacterized protein	22.7822	32.68	1	8	8	10	254	29.1083	6.7124
	High	VEAFQTTISK	1	1	1	IPI00943181.1		0	0	0.001793	3.0083	2	1123.6	0.979143	17.6495	0
		Accession	Description	Score	Coverage	# Proteins	# Unique Peptides	# Peptides	# PSMs	# AAs	MW [kDa]	calc. pI
		IPI00943181.1	Uncharacterized protein	22.7822	32.68	1	8	8	10	254	29.1083	6.7124
	High	DEAAYGELR	1	1	1	IPI00943181.1		0	0.001	0.005178	2.64351	2	1023.48	1.62815	16.9667	0
		Accession	Description	Score	Coverage	# Proteins	# Unique Peptides	# Peptides	# PSMs	# AAs	MW [kDa]	calc. pI
		IPI00943181.1	Uncharacterized protein	22.7822	32.68	1	8	8	10	254	29.1083	6.7124
	High	AMVLDLR	1	1	1	IPI00943181.1		0	0.002	0.007035	1.91323	2	817.461	1.31738	21.5932	0
		Accession	Description	Score	Coverage	# Proteins	# Unique Peptides	# Peptides	# PSMs	# AAs	MW [kDa]	calc. pI
		IPI00943181.1	Uncharacterized protein	22.7822	32.68	1	8	8	10	254	29.1083	6.7124
	High	cGFLPGNEK	1	1	1	IPI00943181.1	C1(Carbamidomethyl)	0	0.003	0.01508	1.85706	2	1021.48	1.39891	17.8815	0
		Accession	Description	Score	Coverage	# Proteins	# Unique Peptides	# Peptides	# PSMs	# AAs	MW [kDa]	calc. pI
		IPI00943181.1	Uncharacterized protein	22.7822	32.68	1	8	8	10	254	29.1083	6.7124
	High	ETHVMDYR	1	1	1	IPI00943181.1		0	0.003	0.01502	1.68166	2	1050.47	1.50254	12.8808	0
		Accession	Description	Score	Coverage	# Proteins	# Unique Peptides	# Peptides	# PSMs	# AAs	MW [kDa]	calc. pI
		IPI00943181.1	Uncharacterized protein	22.7822	32.68	1	8	8	10	254	29.1083	6.7124
	High	AmVLDLR	1	1	1	IPI00943181.1	M2(Oxidation)	0	0.004	0.02372	1.73299	2	833.457	1.90084	19.4597	0
		Accession	Description	Score	Coverage	# Proteins	# Unique Peptides	# Peptides	# PSMs	# AAs	MW [kDa]	calc. pI
		IPI00943181.1	Uncharacterized protein	22.7822	32.68	1	8	8	10	254	29.1083	6.7124
	High	APLDIPIPDPPPKDDEmETDKQEK	1	1	1	IPI00943181.1	M17(Oxidation)	0	0.007	0.05709	1.77508	4	2734.31	0.610611	20.3112	2
		Accession	Description	Score	Coverage	# Proteins	# Unique Peptides	# Peptides	# PSMs	# AAs	MW [kDa]	calc. pI
		IPI00943181.1	Uncharacterized protein	22.7822	32.68	1	8	8	10	254	29.1083	6.7124
IPI00556485.2	RPLP0 protein	22.1792	27.45	4	6	6	9	255	27.4183	8.23584
	A2	Sequence	# PSMs	# Proteins	# Protein Groups	Protein Group Accessions	Modifications	ΔCn	q-Value	PEP	XCorr	Charge	MH+ [Da]	ΔM [ppm]	RT [min]	# Missed Cleavages
	High	cFIVGADNVGSK	1	4	1	IPI00556485.2	C1(Carbamidomethyl)	0	0	5.562e-08	3.35635	2	1266.62	1.37167	19.515	0
		Accession	Description	Score	Coverage	# Proteins	# Unique Peptides	# Peptides	# PSMs	# AAs	MW [kDa]	calc. pI
		IPI00556485.2	RPLP0 protein	22.1792	27.45	4	6	6	9	255	27.4183	8.23584
	High	AGAIAPcEVTVPAQNTGLGPEK	2	4	1	IPI00556485.2	C7(Carbamidomethyl)	0	0	1.288e-06	3.20657	2	2180.11	2.19146	21.2367	0
		Accession	Description	Score	Coverage	# Proteins	# Unique Peptides	# Peptides	# PSMs	# AAs	MW [kDa]	calc. pI
		IPI00556485.2	RPLP0 protein	22.1792	27.45	4	6	6	9	255	27.4183	8.23584
	High	IIQLLDDYPK	1	4	1	IPI00556485.2		0	0	0.0003964	2.85311	2	1217.68	1.80332	24.7536	0
		Accession	Description	Score	Coverage	# Proteins	# Unique Peptides	# Peptides	# PSMs	# AAs	MW [kDa]	calc. pI
		IPI00556485.2	RPLP0 protein	22.1792	27.45	4	6	6	9	255	27.4183	8.23584
	High	GHLENNPALEK	3	4	1	IPI00556485.2		0	0	0.0001485	2.53464	3	1221.62	1.17925	11.8048	0
		Accession	Description	Score	Coverage	# Proteins	# Unique Peptides	# Peptides	# PSMs	# AAs	MW [kDa]	calc. pI
		IPI00556485.2	RPLP0 protein	22.1792	27.45	4	6	6	9	255	27.4183	8.23584
	High	GNVGFVFTK	1	2	1	IPI00556485.2		0	0	0.002194	2.51289	2	968.521	0.656859	21.5531	0
		Accession	Description	Score	Coverage	# Proteins	# Unique Peptides	# Peptides	# PSMs	# AAs	MW [kDa]	calc. pI
		IPI00556485.2	RPLP0 protein	22.1792	27.45	4	6	6	9	255	27.4183	8.23584
	Medium	SNYFLK	1	4	1	IPI00556485.2		0	0.011	0.1207	1.35159	2	771.404	0.98933	17.9022	0
		Accession	Description	Score	Coverage	# Proteins	# Unique Peptides	# Peptides	# PSMs	# AAs	MW [kDa]	calc. pI
		IPI00556485.2	RPLP0 protein	22.1792	27.45	4	6	6	9	255	27.4183	8.23584
IPI00339384.5	Isoform 1 of Retinol dehydrogenase 11	21.5673	22.96	3	5	5	7	318	35.3634	8.82178
	A2	Sequence	# PSMs	# Proteins	# Protein Groups	Protein Group Accessions	Modifications	ΔCn	q-Value	PEP	XCorr	Charge	MH+ [Da]	ΔM [ppm]	RT [min]	# Missed Cleavages
	High	EIQTTTGNQQVLVR	2	3	1	IPI00339384.5		0	0	3.541e-10	4.58899	2	1586.85	0.80565	17.0059	0
		Accession	Description	Score	Coverage	# Proteins	# Unique Peptides	# Peptides	# PSMs	# AAs	MW [kDa]	calc. pI
		IPI00339384.5	Isoform 1 of Retinol dehydrogenase 11	21.5673	22.96	3	5	5	7	318	35.3634	8.82178
	High	VVVVTGANTGIGK	1	2	1	IPI00339384.5		0	0	1.967e-09	3.93607	2	1214.71	0.698058	16.972	0
		Accession	Description	Score	Coverage	# Proteins	# Unique Peptides	# Peptides	# PSMs	# AAs	MW [kDa]	calc. pI
		IPI00339384.5	Isoform 1 of Retinol dehydrogenase 11	21.5673	22.96	3	5	5	7	318	35.3634	8.82178
	High	mLSSGVcTSTVQLPGK	1	3	1	IPI00339384.5	M1(Oxidation); C7(Carbamidomethyl)	0	0	4.685e-06	3.36801	2	1680.83	1.03885	19.4787	0
		Accession	Description	Score	Coverage	# Proteins	# Unique Peptides	# Peptides	# PSMs	# AAs	MW [kDa]	calc. pI
		IPI00339384.5	Isoform 1 of Retinol dehydrogenase 11	21.5673	22.96	3	5	5	7	318	35.3634	8.82178
	High	MLSSGVcTSTVQLPGK	1	3	1	IPI00339384.5	C7(Carbamidomethyl)	0	0.001	0.004964	3.22003	2	1664.83	-0.832364	20.6936	0
		Accession	Description	Score	Coverage	# Proteins	# Unique Peptides	# Peptides	# PSMs	# AAs	MW [kDa]	calc. pI
		IPI00339384.5	Isoform 1 of Retinol dehydrogenase 11	21.5673	22.96	3	5	5	7	318	35.3634	8.82178
	Medium	GSGVTTYSVHPGTVQSELVR	1	2	1	IPI00339384.5		0	0.03	0.3026	2.26775	3	2074.06	0.293959	19.7178	0
		Accession	Description	Score	Coverage	# Proteins	# Unique Peptides	# Peptides	# PSMs	# AAs	MW [kDa]	calc. pI
		IPI00339384.5	Isoform 1 of Retinol dehydrogenase 11	21.5673	22.96	3	5	5	7	318	35.3634	8.82178
	Medium	DVEKGELVAK	1	3	1	IPI00339384.5		0	0.036	0.3501	2.39399	2	1087.6	0.431974	12.265	1
		Accession	Description	Score	Coverage	# Proteins	# Unique Peptides	# Peptides	# PSMs	# AAs	MW [kDa]	calc. pI
		IPI00339384.5	Isoform 1 of Retinol dehydrogenase 11	21.5673	22.96	3	5	5	7	318	35.3634	8.82178
IPI00016610.2	Poly(rC)-binding protein 1	20.946	23.6	1	3	5	7	356	37.4739	7.09326
	A2	Sequence	# PSMs	# Proteins	# Protein Groups	Protein Group Accessions	Modifications	ΔCn	q-Value	PEP	XCorr	Charge	MH+ [Da]	ΔM [ppm]	RT [min]	# Missed Cleavages
	High	ESTGAQVQVAGDmLPNSTER	2	16	2	IPI00788837.2;IPI00016610.2	M13(Oxidation)	0	0	5.493e-12	4.0849	2	2105.98	0.559665	18.1881	0
		Accession	Description	Score	Coverage	# Proteins	# Unique Peptides	# Peptides	# PSMs	# AAs	MW [kDa]	calc. pI
		IPI00016610.2	Poly(rC)-binding protein 1	20.946	23.6	1	3	5	7	356	37.4739	7.09326
		IPI00788837.2	cDNA FLJ54752, highly similar to Poly(rC)-binding protein 2	15.6186	15.96	15	1	3	5	282	29.7182	7.7085
	High	INISEGNcPER	1	16	2	IPI00788837.2;IPI00016610.2	C8(Carbamidomethyl)	0	0	2.654e-07	3.55261	2	1288.6	0.99005	14.7339	0
		Accession	Description	Score	Coverage	# Proteins	# Unique Peptides	# Peptides	# PSMs	# AAs	MW [kDa]	calc. pI
		IPI00016610.2	Poly(rC)-binding protein 1	20.946	23.6	1	3	5	7	356	37.4739	7.09326
		IPI00788837.2	cDNA FLJ54752, highly similar to Poly(rC)-binding protein 2	15.6186	15.96	15	1	3	5	282	29.7182	7.7085
	High	AITIAGVPQSVTEcVK	1	1	1	IPI00016610.2	C14(Carbamidomethyl)	0	0	0.0005872	2.46904	2	1672.89	0.396647	23.2809	0
		Accession	Description	Score	Coverage	# Proteins	# Unique Peptides	# Peptides	# PSMs	# AAs	MW [kDa]	calc. pI
		IPI00016610.2	Poly(rC)-binding protein 1	20.946	23.6	1	3	5	7	356	37.4739	7.09326
	High	LVVPATQcGSLIGK	1	1	1	IPI00016610.2	C8(Carbamidomethyl)	0	0	3.589e-06	2.45983	2	1442.8	0.931477	21.2336	0
		Accession	Description	Score	Coverage	# Proteins	# Unique Peptides	# Peptides	# PSMs	# AAs	MW [kDa]	calc. pI
		IPI00016610.2	Poly(rC)-binding protein 1	20.946	23.6	1	3	5	7	356	37.4739	7.09326
	High	ESTGAQVQVAGDMLPNSTER	1	16	2	IPI00788837.2;IPI00016610.2		0	0	0.002271	2.40561	2	2089.98	1.40172	21.0916	0
		Accession	Description	Score	Coverage	# Proteins	# Unique Peptides	# Peptides	# PSMs	# AAs	MW [kDa]	calc. pI
		IPI00016610.2	Poly(rC)-binding protein 1	20.946	23.6	1	3	5	7	356	37.4739	7.09326
		IPI00788837.2	cDNA FLJ54752, highly similar to Poly(rC)-binding protein 2	15.6186	15.96	15	1	3	5	282	29.7182	7.7085
	High	VmTIPYQPmPASSPVIcAGGQDR	1	1	1	IPI00016610.2	M2(Oxidation); M9(Oxidation); C17(Carbamidomethyl)	0	0.001	0.005178	3.04661	3	2507.17	0.523359	21.8427	0
		Accession	Description	Score	Coverage	# Proteins	# Unique Peptides	# Peptides	# PSMs	# AAs	MW [kDa]	calc. pI
		IPI00016610.2	Poly(rC)-binding protein 1	20.946	23.6	1	3	5	7	356	37.4739	7.09326
IPI00294159.3	Tricarboxylate transport protein, mitochondrial	20.9289	19.94	2	6	6	9	311	33.991	9.89111
	A2	Sequence	# PSMs	# Proteins	# Protein Groups	Protein Group Accessions	Modifications	ΔCn	q-Value	PEP	XCorr	Charge	MH+ [Da]	ΔM [ppm]	RT [min]	# Missed Cleavages
	High	FIHDQTSPNPK	3	2	1	IPI00294159.3		0	0	2.449e-08	2.86345	3	1283.64	1.4672	10.8763	0
		Accession	Description	Score	Coverage	# Proteins	# Unique Peptides	# Peptides	# PSMs	# AAs	MW [kDa]	calc. pI
		IPI00294159.3	Tricarboxylate transport protein, mitochondrial	20.9289	19.94	2	6	6	9	311	33.991	9.89111
	High	TQLQLDER	1	2	1	IPI00294159.3		0	0.001	0.005178	2.51242	2	1002.52	1.13644	15.3922	0
		Accession	Description	Score	Coverage	# Proteins	# Unique Peptides	# Peptides	# PSMs	# AAs	MW [kDa]	calc. pI
		IPI00294159.3	Tricarboxylate transport protein, mitochondrial	20.9289	19.94	2	6	6	9	311	33.991	9.89111
	High	GTYQGLTATVLK	1	2	1	IPI00294159.3		0	0.001	0.005172	2.18919	2	1251.69	0.204824	21.5116	0
		Accession	Description	Score	Coverage	# Proteins	# Unique Peptides	# Peptides	# PSMs	# AAs	MW [kDa]	calc. pI
		IPI00294159.3	Tricarboxylate transport protein, mitochondrial	20.9289	19.94	2	6	6	9	311	33.991	9.89111
	High	FFVMTSLR	1	2	1	IPI00294159.3		0	0.001	0.005178	2.08628	2	1000.53	2.18479	25.1152	0
		Accession	Description	Score	Coverage	# Proteins	# Unique Peptides	# Peptides	# PSMs	# AAs	MW [kDa]	calc. pI
		IPI00294159.3	Tricarboxylate transport protein, mitochondrial	20.9289	19.94	2	6	6	9	311	33.991	9.89111
	High	NTWDcGLQILK	1	2	1	IPI00294159.3	C5(Carbamidomethyl)	0	0.002	0.005178	2.30672	2	1347.67	0.127472	26.0431	0
		Accession	Description	Score	Coverage	# Proteins	# Unique Peptides	# Peptides	# PSMs	# AAs	MW [kDa]	calc. pI
		IPI00294159.3	Tricarboxylate transport protein, mitochondrial	20.9289	19.94	2	6	6	9	311	33.991	9.89111
	High	GLSSLLYGSIPK	1	2	1	IPI00294159.3		0	0.002	0.005419	2.23943	2	1234.71	2.32245	27.1936	0
		Accession	Description	Score	Coverage	# Proteins	# Unique Peptides	# Peptides	# PSMs	# AAs	MW [kDa]	calc. pI
		IPI00294159.3	Tricarboxylate transport protein, mitochondrial	20.9289	19.94	2	6	6	9	311	33.991	9.89111
	High	FFVmTSLR	1	2	1	IPI00294159.3	M4(Oxidation)	0	0.002	0.005178	1.83737	2	1016.53	1.6288	21.7968	0
		Accession	Description	Score	Coverage	# Proteins	# Unique Peptides	# Peptides	# PSMs	# AAs	MW [kDa]	calc. pI
		IPI00294159.3	Tricarboxylate transport protein, mitochondrial	20.9289	19.94	2	6	6	9	311	33.991	9.89111
IPI00215777.1	Isoform B of Phosphate carrier protein, mitochondrial	20.8821	13.85	2	5	5	8	361	39.9326	9.36377
	A2	Sequence	# PSMs	# Proteins	# Protein Groups	Protein Group Accessions	Modifications	ΔCn	q-Value	PEP	XCorr	Charge	MH+ [Da]	ΔM [ppm]	RT [min]	# Missed Cleavages
	High	LPRPPPPEmPESLK	1	2	1	IPI00215777.1	M9(Oxidation)	0	0	9.997e-10	3.63241	3	1603.85	0.466772	16.415	0
		Accession	Description	Score	Coverage	# Proteins	# Unique Peptides	# Peptides	# PSMs	# AAs	MW [kDa]	calc. pI
		IPI00215777.1	Isoform B of Phosphate carrier protein, mitochondrial	20.8821	13.85	2	5	5	8	361	39.9326	9.36377
	High	LPRPPPPEMPESLK	1	2	1	IPI00215777.1		0	0	9.568e-06	3.49858	3	1587.86	1.57418	19.4954	0
		Accession	Description	Score	Coverage	# Proteins	# Unique Peptides	# Peptides	# PSMs	# AAs	MW [kDa]	calc. pI
		IPI00215777.1	Isoform B of Phosphate carrier protein, mitochondrial	20.8821	13.85	2	5	5	8	361	39.9326	9.36377
	High	IQTQPGYANTLR	2	2	1	IPI00215777.1		0	0	0.0002759	2.7876	2	1361.72	1.41917	16.5855	0
		Accession	Description	Score	Coverage	# Proteins	# Unique Peptides	# Peptides	# PSMs	# AAs	MW [kDa]	calc. pI
		IPI00215777.1	Isoform B of Phosphate carrier protein, mitochondrial	20.8821	13.85	2	5	5	8	361	39.9326	9.36377
	High	GSSASLVLK	1	2	1	IPI00215777.1		0	0	0.00215	2.47054	2	861.505	1.51637	15.5808	0
		Accession	Description	Score	Coverage	# Proteins	# Unique Peptides	# Peptides	# PSMs	# AAs	MW [kDa]	calc. pI
		IPI00215777.1	Isoform B of Phosphate carrier protein, mitochondrial	20.8821	13.85	2	5	5	8	361	39.9326	9.36377
	High	TVEALYK	2	2	1	IPI00215777.1		0	0.002	0.007103	2.27348	2	823.457	1.729	15.1317	0
		Accession	Description	Score	Coverage	# Proteins	# Unique Peptides	# Peptides	# PSMs	# AAs	MW [kDa]	calc. pI
		IPI00215777.1	Isoform B of Phosphate carrier protein, mitochondrial	20.8821	13.85	2	5	5	8	361	39.9326	9.36377
	Medium	GVAPLWMR	1	2	1	IPI00215777.1		0	0.033	0.3245	1.90213	2	929.504	1.48852	23.4478	0
		Accession	Description	Score	Coverage	# Proteins	# Unique Peptides	# Peptides	# PSMs	# AAs	MW [kDa]	calc. pI
		IPI00215777.1	Isoform B of Phosphate carrier protein, mitochondrial	20.8821	13.85	2	5	5	8	361	39.9326	9.36377
IPI00759824.2	Isoform 2 of Acidic leucine-rich nuclear phosphoprotein 32 family member B	20.8597	32.31	5	3	8	13	195	22.2629	4.29736
	A2	Sequence	# PSMs	# Proteins	# Protein Groups	Protein Group Accessions	Modifications	ΔCn	q-Value	PEP	XCorr	Charge	MH+ [Da]	ΔM [ppm]	RT [min]	# Missed Cleavages
	High	LKDISTLEPLK	3	8	2	IPI00759824.2;IPI00940656.2		0	0	1.102e-09	3.18514	3	1256.75	1.31612	19.2148	1
		Accession	Description	Score	Coverage	# Proteins	# Unique Peptides	# Peptides	# PSMs	# AAs	MW [kDa]	calc. pI
		IPI00940656.2	ANP32A protein	27.6118	30	7	3	8	13	210	24.1682	4.81787
		IPI00759824.2	Isoform 2 of Acidic leucine-rich nuclear phosphoprotein 32 family member B	20.8597	32.31	5	3	8	13	195	22.2629	4.29736
	High	IFGGLDmLAEK	2	2	1	IPI00759824.2	M7(Oxidation)	0	0.001	0.005178	1.99946	2	1209.62	1.20232	24.1772	0
		Accession	Description	Score	Coverage	# Proteins	# Unique Peptides	# Peptides	# PSMs	# AAs	MW [kDa]	calc. pI
		IPI00759824.2	Isoform 2 of Acidic leucine-rich nuclear phosphoprotein 32 family member B	20.8597	32.31	5	3	8	13	195	22.2629	4.29736
	High	DISTLEPLK	1	8	2	IPI00759824.2;IPI00940656.2		0	0.002	0.005178	2.57752	2	1015.57	1.51519	21.9503	0
		Accession	Description	Score	Coverage	# Proteins	# Unique Peptides	# Peptides	# PSMs	# AAs	MW [kDa]	calc. pI
		IPI00940656.2	ANP32A protein	27.6118	30	7	3	8	13	210	24.1682	4.81787
		IPI00759824.2	Isoform 2 of Acidic leucine-rich nuclear phosphoprotein 32 family member B	20.8597	32.31	5	3	8	13	195	22.2629	4.29736
	High	LPNLTHLNLSGNK	1	3	1	IPI00759824.2		0	0.002	0.005322	2.02746	3	1420.79	1.1622	21.2561	0
		Accession	Description	Score	Coverage	# Proteins	# Unique Peptides	# Peptides	# PSMs	# AAs	MW [kDa]	calc. pI
		IPI00759824.2	Isoform 2 of Acidic leucine-rich nuclear phosphoprotein 32 family member B	20.8597	32.31	5	3	8	13	195	22.2629	4.29736
	High	DISTLEPLKK	2	7	2	IPI00940656.2;IPI00759824.2		0	0.008	0.06878	1.56424	2	1143.66	1.39947	18.0483	1
		Accession	Description	Score	Coverage	# Proteins	# Unique Peptides	# Peptides	# PSMs	# AAs	MW [kDa]	calc. pI
		IPI00940656.2	ANP32A protein	27.6118	30	7	3	8	13	210	24.1682	4.81787
		IPI00759824.2	Isoform 2 of Acidic leucine-rich nuclear phosphoprotein 32 family member B	20.8597	32.31	5	3	8	13	195	22.2629	4.29736
	Medium	LLPQLTYLDGYDR	1	5	2	IPI00759824.2;IPI00940656.2		0	0.012	0.1221	1.39291	2	1566.82	1.59041	27.8104	0
		Accession	Description	Score	Coverage	# Proteins	# Unique Peptides	# Peptides	# PSMs	# AAs	MW [kDa]	calc. pI
		IPI00940656.2	ANP32A protein	27.6118	30	7	3	8	13	210	24.1682	4.81787
		IPI00759824.2	Isoform 2 of Acidic leucine-rich nuclear phosphoprotein 32 family member B	20.8597	32.31	5	3	8	13	195	22.2629	4.29736
	Medium	IFGGLDMLAEK	1	2	1	IPI00759824.2		0	0.014	0.1729	1.81415	2	1193.63	1.86719	27.115	0
		Accession	Description	Score	Coverage	# Proteins	# Unique Peptides	# Peptides	# PSMs	# AAs	MW [kDa]	calc. pI
		IPI00759824.2	Isoform 2 of Acidic leucine-rich nuclear phosphoprotein 32 family member B	20.8597	32.31	5	3	8	13	195	22.2629	4.29736
	Medium	IHLELR	1	6	2	IPI00759824.2;IPI00940656.2		0	0.041	0.4051	1.56992	2	780.473	0.889121	17.1664	0
		Accession	Description	Score	Coverage	# Proteins	# Unique Peptides	# Peptides	# PSMs	# AAs	MW [kDa]	calc. pI
		IPI00940656.2	ANP32A protein	27.6118	30	7	3	8	13	210	24.1682	4.81787
		IPI00759824.2	Isoform 2 of Acidic leucine-rich nuclear phosphoprotein 32 family member B	20.8597	32.31	5	3	8	13	195	22.2629	4.29736
	Medium	KLELSENR	1	2	1	IPI00759824.2		0	0.043	0.4183	1.79349	2	988.542	0.0532368	11.8334	1
		Accession	Description	Score	Coverage	# Proteins	# Unique Peptides	# Peptides	# PSMs	# AAs	MW [kDa]	calc. pI
		IPI00759824.2	Isoform 2 of Acidic leucine-rich nuclear phosphoprotein 32 family member B	20.8597	32.31	5	3	8	13	195	22.2629	4.29736
IPI01011344.1	37 kDa protein	20.699	32.43	31	3	9	12	333	37.3826	5.57959
	A2	Sequence	# PSMs	# Proteins	# Protein Groups	Protein Group Accessions	Modifications	ΔCn	q-Value	PEP	XCorr	Charge	MH+ [Da]	ΔM [ppm]	RT [min]	# Missed Cleavages
	High	QEYDESGPSIVHR	1	13	1	IPI01011344.1		0	0	0.001011	2.75151	3	1516.71	1.66351	15.1197	0
		Accession	Description	Score	Coverage	# Proteins	# Unique Peptides	# Peptides	# PSMs	# AAs	MW [kDa]	calc. pI
		IPI01011344.1	37 kDa protein	20.699	32.43	31	3	9	12	333	37.3826	5.57959
	High	AGFAGDDAPR	1	33	2	IPI00878173.1;IPI01011344.1		0	0	0.0002072	2.70857	2	976.45	1.31216	13.6016	0
		Accession	Description	Score	Coverage	# Proteins	# Unique Peptides	# Peptides	# PSMs	# AAs	MW [kDa]	calc. pI
		IPI01011344.1	37 kDa protein	20.699	32.43	31	3	9	12	333	37.3826	5.57959
		IPI00878173.1	cDNA FLJ39583 fis, clone SKMUS2004897, highly similar to ACTIN, ALPHA SKELETAL MUSCLE	12.5454	22.51	22	1	7	9	342	37.7998	5.57959
	High	VAPEEHPVLLTEAPLNPK	2	12	1	IPI01011344.1		0.0296	0	0.00242	2.62245	3	1954.07	1.05481	21.1305	0
		Accession	Description	Score	Coverage	# Proteins	# Unique Peptides	# Peptides	# PSMs	# AAs	MW [kDa]	calc. pI
		IPI01011344.1	37 kDa protein	20.699	32.43	31	3	9	12	333	37.3826	5.57959
	High	SYELPDGQVITIGNER	1	22	2	IPI00878173.1;IPI01011344.1		0	0	4.791e-05	2.3359	2	1790.9	2.87623	26.1341	0
		Accession	Description	Score	Coverage	# Proteins	# Unique Peptides	# Peptides	# PSMs	# AAs	MW [kDa]	calc. pI
		IPI01011344.1	37 kDa protein	20.699	32.43	31	3	9	12	333	37.3826	5.57959
		IPI00878173.1	cDNA FLJ39583 fis, clone SKMUS2004897, highly similar to ACTIN, ALPHA SKELETAL MUSCLE	12.5454	22.51	22	1	7	9	342	37.7998	5.57959
	High	GYSFTTTAER	1	7	1	IPI01011344.1		0	0	0.00209	2.30943	2	1132.53	1.45758	17.185	0
		Accession	Description	Score	Coverage	# Proteins	# Unique Peptides	# Peptides	# PSMs	# AAs	MW [kDa]	calc. pI
		IPI01011344.1	37 kDa protein	20.699	32.43	31	3	9	12	333	37.3826	5.57959
	High	DSYVGDEAQSK	1	27	2	IPI00878173.1;IPI01011344.1		0	0.001	0.003739	1.66466	2	1198.52	0.596999	12.6293	0
		Accession	Description	Score	Coverage	# Proteins	# Unique Peptides	# Peptides	# PSMs	# AAs	MW [kDa]	calc. pI
		IPI01011344.1	37 kDa protein	20.699	32.43	31	3	9	12	333	37.3826	5.57959
		IPI00878173.1	cDNA FLJ39583 fis, clone SKMUS2004897, highly similar to ACTIN, ALPHA SKELETAL MUSCLE	12.5454	22.51	22	1	7	9	342	37.7998	5.57959
	High	EITALAPSTmK	2	19	2	IPI00878173.1;IPI01011344.1	M10(Oxidation)	0	0.002	0.005673	2.07288	2	1177.62	1.41942	16.2455	0
		Accession	Description	Score	Coverage	# Proteins	# Unique Peptides	# Peptides	# PSMs	# AAs	MW [kDa]	calc. pI
		IPI01011344.1	37 kDa protein	20.699	32.43	31	3	9	12	333	37.3826	5.57959
		IPI00878173.1	cDNA FLJ39583 fis, clone SKMUS2004897, highly similar to ACTIN, ALPHA SKELETAL MUSCLE	12.5454	22.51	22	1	7	9	342	37.7998	5.57959
	High	HQGVmVGMGQK	1	27	2	IPI00878173.1;IPI01011344.1	M5(Oxidation)	0	0.004	0.03997	1.53091	3	1187.57	0.434647	11.436	0
		Accession	Description	Score	Coverage	# Proteins	# Unique Peptides	# Peptides	# PSMs	# AAs	MW [kDa]	calc. pI
		IPI01011344.1	37 kDa protein	20.699	32.43	31	3	9	12	333	37.3826	5.57959
		IPI00878173.1	cDNA FLJ39583 fis, clone SKMUS2004897, highly similar to ACTIN, ALPHA SKELETAL MUSCLE	12.5454	22.51	22	1	7	9	342	37.7998	5.57959
	High	DLTDYLmK	1	19	2	IPI00878173.1;IPI01011344.1	M7(Oxidation)	0	0.004	0.02054	1.49992	2	1014.48	1.06567	23.2941	0
		Accession	Description	Score	Coverage	# Proteins	# Unique Peptides	# Peptides	# PSMs	# AAs	MW [kDa]	calc. pI
		IPI01011344.1	37 kDa protein	20.699	32.43	31	3	9	12	333	37.3826	5.57959
		IPI00878173.1	cDNA FLJ39583 fis, clone SKMUS2004897, highly similar to ACTIN, ALPHA SKELETAL MUSCLE	12.5454	22.51	22	1	7	9	342	37.7998	5.57959
	High	DLTDYLMK	1	19	2	IPI00878173.1;IPI01011344.1		0	0.007	0.05961	1.40331	2	998.488	1.73603	26.3767	0
		Accession	Description	Score	Coverage	# Proteins	# Unique Peptides	# Peptides	# PSMs	# AAs	MW [kDa]	calc. pI
		IPI01011344.1	37 kDa protein	20.699	32.43	31	3	9	12	333	37.3826	5.57959
		IPI00878173.1	cDNA FLJ39583 fis, clone SKMUS2004897, highly similar to ACTIN, ALPHA SKELETAL MUSCLE	12.5454	22.51	22	1	7	9	342	37.7998	5.57959
IPI00003783.1	Dual specificity mitogen-activated protein kinase kinase 2	20.5802	15.75	3	5	7	8	400	44.3961	6.55127
	A2	Sequence	# PSMs	# Proteins	# Protein Groups	Protein Group Accessions	Modifications	ΔCn	q-Value	PEP	XCorr	Charge	MH+ [Da]	ΔM [ppm]	RT [min]	# Missed Cleavages
	High	ISELGAGNGGVVTK	1	1	1	IPI00003783.1		0	0	2.643e-05	3.88882	2	1301.71	1.27363	16.1998	0
		Accession	Description	Score	Coverage	# Proteins	# Unique Peptides	# Peptides	# PSMs	# AAs	MW [kDa]	calc. pI
		IPI00003783.1	Dual specificity mitogen-activated protein kinase kinase 2	20.5802	15.75	3	5	7	8	400	44.3961	6.55127
	High	DVKPSNILVNSR	2	4	2	IPI00003783.1;IPI00219604.3		0	0	0.001518	2.52425	2	1341.75	0.933228	17.4037	0
		Accession	Description	Score	Coverage	# Proteins	# Unique Peptides	# Peptides	# PSMs	# AAs	MW [kDa]	calc. pI
		IPI00003783.1	Dual specificity mitogen-activated protein kinase kinase 2	20.5802	15.75	3	5	7	8	400	44.3961	6.55127
		IPI00219604.3	Isoform 1 of Dual specificity mitogen-activated protein kinase kinase 1	14.9173	13.74	2	3	5	6	393	43.4113	6.62451
	High	KLEELELDEQQK	1	2	1	IPI00003783.1		0	0.001	0.004818	3.26411	3	1501.77	-0.157274	17.4961	1
		Accession	Description	Score	Coverage	# Proteins	# Unique Peptides	# Peptides	# PSMs	# AAs	MW [kDa]	calc. pI
		IPI00003783.1	Dual specificity mitogen-activated protein kinase kinase 2	20.5802	15.75	3	5	7	8	400	44.3961	6.55127
	High	LEELELDEQQK	1	2	1	IPI00003783.1		0	0.003	0.01493	2.10531	2	1373.68	-0.651414	19.5189	0
		Accession	Description	Score	Coverage	# Proteins	# Unique Peptides	# Peptides	# PSMs	# AAs	MW [kDa]	calc. pI
		IPI00003783.1	Dual specificity mitogen-activated protein kinase kinase 2	20.5802	15.75	3	5	7	8	400	44.3961	6.55127
	Medium	RIPEEILGK	1	2	1	IPI00003783.1		0	0.01	0.08675	2.05011	2	1054.63	1.46165	17.831	1
		Accession	Description	Score	Coverage	# Proteins	# Unique Peptides	# Peptides	# PSMs	# AAs	MW [kDa]	calc. pI
		IPI00003783.1	Dual specificity mitogen-activated protein kinase kinase 2	20.5802	15.75	3	5	7	8	400	44.3961	6.55127
	Medium	VSIAVLR	1	3	1	IPI00003783.1		0	0.01	0.1067	1.94298	2	757.494	1.36752	19.5168	0
		Accession	Description	Score	Coverage	# Proteins	# Unique Peptides	# Peptides	# PSMs	# AAs	MW [kDa]	calc. pI
		IPI00003783.1	Dual specificity mitogen-activated protein kinase kinase 2	20.5802	15.75	3	5	7	8	400	44.3961	6.55127
	Medium	YPIPPPDAK	1	5	2	IPI00003783.1;IPI00219604.3		0	0.031	0.314	2.14986	2	997.536	1.01472	16.918	0
		Accession	Description	Score	Coverage	# Proteins	# Unique Peptides	# Peptides	# PSMs	# AAs	MW [kDa]	calc. pI
		IPI00003783.1	Dual specificity mitogen-activated protein kinase kinase 2	20.5802	15.75	3	5	7	8	400	44.3961	6.55127
		IPI00219604.3	Isoform 1 of Dual specificity mitogen-activated protein kinase kinase 1	14.9173	13.74	2	3	5	6	393	43.4113	6.62451
IPI00009867.3	Keratin, type II cytoskeletal 5	19.6007	12.03	2	6	7	8	590	62.34	7.73779
	A2	Sequence	# PSMs	# Proteins	# Protein Groups	Protein Group Accessions	Modifications	ΔCn	q-Value	PEP	XCorr	Charge	MH+ [Da]	ΔM [ppm]	RT [min]	# Missed Cleavages
	High	YEELQQTAGR	1	2	1	IPI00009867.3		0	0	3.238e-07	3.41653	2	1194.58	1.0365	13.7186	0
		Accession	Description	Score	Coverage	# Proteins	# Unique Peptides	# Peptides	# PSMs	# AAs	MW [kDa]	calc. pI
		IPI00009867.3	Keratin, type II cytoskeletal 5	19.6007	12.03	2	6	7	8	590	62.34	7.73779
	High	NKYEDEINKR	1	11	3	IPI00009867.3;IPI00220327.4;IPI00554648.3		0	0	0.002295	2.56771	3	1308.66	1.04879	12.9248	2
		Accession	Description	Score	Coverage	# Proteins	# Unique Peptides	# Peptides	# PSMs	# AAs	MW [kDa]	calc. pI
		IPI00220327.4	Keratin, type II cytoskeletal 1	61.4497	34.16	2	17	20	24	644	65.999	8.11865
		IPI00009867.3	Keratin, type II cytoskeletal 5	19.6007	12.03	2	6	7	8	590	62.34	7.73779
		IPI00554648.3	Keratin, type II cytoskeletal 8	12.137	10.14	4	4	5	5	483	53.6711	5.59229
	High	ISISTSGGSFR	1	1	1	IPI00009867.3		0	0	0.001256	1.7344	2	1111.57	0.553629	18.7978	0
		Accession	Description	Score	Coverage	# Proteins	# Unique Peptides	# Peptides	# PSMs	# AAs	MW [kDa]	calc. pI
		IPI00009867.3	Keratin, type II cytoskeletal 5	19.6007	12.03	2	6	7	8	590	62.34	7.73779
	High	TTAENEFVmLK	1	2	1	IPI00009867.3	M9(Oxidation)	0	0.001	0.0045	2.87387	2	1298.63	1.45776	20.5448	0
		Accession	Description	Score	Coverage	# Proteins	# Unique Peptides	# Peptides	# PSMs	# AAs	MW [kDa]	calc. pI
		IPI00009867.3	Keratin, type II cytoskeletal 5	19.6007	12.03	2	6	7	8	590	62.34	7.73779
	High	TEAESWYQTK	1	2	1	IPI00009867.3		0	0.001	0.004986	2.53004	2	1242.57	1.59358	17.8076	0
		Accession	Description	Score	Coverage	# Proteins	# Unique Peptides	# Peptides	# PSMs	# AAs	MW [kDa]	calc. pI
		IPI00009867.3	Keratin, type II cytoskeletal 5	19.6007	12.03	2	6	7	8	590	62.34	7.73779
	High	AQYEEIANR	2	2	1	IPI00009867.3		0	0.001	0.005178	2.14778	2	1093.53	0.640496	14.4265	0
		Accession	Description	Score	Coverage	# Proteins	# Unique Peptides	# Peptides	# PSMs	# AAs	MW [kDa]	calc. pI
		IPI00009867.3	Keratin, type II cytoskeletal 5	19.6007	12.03	2	6	7	8	590	62.34	7.73779
	High	WTLLQEQGTK	1	10	1	IPI00009867.3		0	0.002	0.0053	2.2645	2	1203.64	2.1523	21.9995	0
		Accession	Description	Score	Coverage	# Proteins	# Unique Peptides	# Peptides	# PSMs	# AAs	MW [kDa]	calc. pI
		IPI00009867.3	Keratin, type II cytoskeletal 5	19.6007	12.03	2	6	7	8	590	62.34	7.73779
IPI00003362.3	78 kDa glucose-regulated protein	19.5498	17.74	5	6	8	9	654	72.2884	5.16064
	A2	Sequence	# PSMs	# Proteins	# Protein Groups	Protein Group Accessions	Modifications	ΔCn	q-Value	PEP	XCorr	Charge	MH+ [Da]	ΔM [ppm]	RT [min]	# Missed Cleavages
	High	SQIFSTASDNQPTVTIK	1	1	1	IPI00003362.3		0	0	1.188e-07	3.52198	2	1836.93	0.483785	21.3586	0
		Accession	Description	Score	Coverage	# Proteins	# Unique Peptides	# Peptides	# PSMs	# AAs	MW [kDa]	calc. pI
		IPI00003362.3	78 kDa glucose-regulated protein	19.5498	17.74	5	6	8	9	654	72.2884	5.16064
	High	IINEPTAAAIAYGLDK	2	15	2	IPI00003362.3;IPI01008803.1		0	0	5.302e-07	3.4108	2	1659.9	0.820981	25.2753	0
		Accession	Description	Score	Coverage	# Proteins	# Unique Peptides	# Peptides	# PSMs	# AAs	MW [kDa]	calc. pI
		IPI00003362.3	78 kDa glucose-regulated protein	19.5498	17.74	5	6	8	9	654	72.2884	5.16064
		IPI01008803.1	Uncharacterized protein	14.1008	38.5	16	3	5	6	187	20.3563	7.32764
	High	NQLTSNPENTVFDAK	1	2	1	IPI00003362.3		0	0	2.707e-08	3.18339	2	1677.81	0.865695	20.4608	0
		Accession	Description	Score	Coverage	# Proteins	# Unique Peptides	# Peptides	# PSMs	# AAs	MW [kDa]	calc. pI
		IPI00003362.3	78 kDa glucose-regulated protein	19.5498	17.74	5	6	8	9	654	72.2884	5.16064
	High	ITPSYVAFTPEGER	1	2	1	IPI00003362.3		0	0	0.001073	2.61591	2	1566.78	0.417338	22.644	0
		Accession	Description	Score	Coverage	# Proteins	# Unique Peptides	# Peptides	# PSMs	# AAs	MW [kDa]	calc. pI
		IPI00003362.3	78 kDa glucose-regulated protein	19.5498	17.74	5	6	8	9	654	72.2884	5.16064
	High	VEIIANDQGNR	1	32	3	IPI00003362.3;IPI01008803.1;IPI00911039.1		0	0	1.235e-06	2.37655	2	1228.63	1.09132	15.2688	0
		Accession	Description	Score	Coverage	# Proteins	# Unique Peptides	# Peptides	# PSMs	# AAs	MW [kDa]	calc. pI
		IPI00003362.3	78 kDa glucose-regulated protein	19.5498	17.74	5	6	8	9	654	72.2884	5.16064
		IPI01008803.1	Uncharacterized protein	14.1008	38.5	16	3	5	6	187	20.3563	7.32764
		IPI00911039.1	cDNA FLJ54408, highly similar to Heat shock 70 kDa protein 1	13.7845	9.22	14	3	4	5	586	63.8849	5.5542
	High	ELEEIVQPIISK	1	1	1	IPI00003362.3		0	0.001	0.005037	2.6895	2	1397.79	0.910932	24.5013	0
		Accession	Description	Score	Coverage	# Proteins	# Unique Peptides	# Peptides	# PSMs	# AAs	MW [kDa]	calc. pI
		IPI00003362.3	78 kDa glucose-regulated protein	19.5498	17.74	5	6	8	9	654	72.2884	5.16064
	High	FEELNmDLFR	1	1	1	IPI00003362.3	M6(Oxidation)	0	0.004	0.041	1.75162	2	1329.62	1.92135	25.1319	0
		Accession	Description	Score	Coverage	# Proteins	# Unique Peptides	# Peptides	# PSMs	# AAs	MW [kDa]	calc. pI
		IPI00003362.3	78 kDa glucose-regulated protein	19.5498	17.74	5	6	8	9	654	72.2884	5.16064
	Medium	LYGSAGPPPTGEEDTAEKDEL	1	1	1	IPI00003362.3		0	0.015	0.1826	1.58943	2	2175.99	-1.32513	20.6492	1
		Accession	Description	Score	Coverage	# Proteins	# Unique Peptides	# Peptides	# PSMs	# AAs	MW [kDa]	calc. pI
		IPI00003362.3	78 kDa glucose-regulated protein	19.5498	17.74	5	6	8	9	654	72.2884	5.16064
IPI00954934.1	serine/threonine-protein phosphatase PGAM5, mitochondrial isoform 2	19.3759	18.06	3	5	5	8	288	31.8566	8.67529
	A2	Sequence	# PSMs	# Proteins	# Protein Groups	Protein Group Accessions	Modifications	ΔCn	q-Value	PEP	XCorr	Charge	MH+ [Da]	ΔM [ppm]	RT [min]	# Missed Cleavages
	High	TLGDTGFMPPDK	1	2	1	IPI00954934.1		0	0	0.0005315	3.18174	2	1278.6	0.685447	21.18	0
		Accession	Description	Score	Coverage	# Proteins	# Unique Peptides	# Peptides	# PSMs	# AAs	MW [kDa]	calc. pI
		IPI00954934.1	serine/threonine-protein phosphatase PGAM5, mitochondrial isoform 2	19.3759	18.06	3	5	5	8	288	31.8566	8.67529
	High	AIETTDIISR	1	3	1	IPI00954934.1		0	0	0.0001843	3.07705	2	1118.61	2.00086	18.6724	0
		Accession	Description	Score	Coverage	# Proteins	# Unique Peptides	# Peptides	# PSMs	# AAs	MW [kDa]	calc. pI
		IPI00954934.1	serine/threonine-protein phosphatase PGAM5, mitochondrial isoform 2	19.3759	18.06	3	5	5	8	288	31.8566	8.67529
	High	NVESGEEELASK	1	3	1	IPI00954934.1		0	0	2.455e-06	1.98595	2	1291.6	-0.0289657	14.5252	0
		Accession	Description	Score	Coverage	# Proteins	# Unique Peptides	# Peptides	# PSMs	# AAs	MW [kDa]	calc. pI
		IPI00954934.1	serine/threonine-protein phosphatase PGAM5, mitochondrial isoform 2	19.3759	18.06	3	5	5	8	288	31.8566	8.67529
	High	TLGDTGFmPPDK	3	2	1	IPI00954934.1	M8(Oxidation)	0	0.001	0.002984	2.66079	2	1294.6	-0.486932	18.8224	0
		Accession	Description	Score	Coverage	# Proteins	# Unique Peptides	# Peptides	# PSMs	# AAs	MW [kDa]	calc. pI
[truncated: 4,911 more rows]

## Sheet: Sheet2
Accession	Description	Score	Coverage	# Proteins	# Unique Peptides	# Peptides	# PSMs	# AAs	MW [kDa]	calc. pI
IPI00219018.7	Glyceraldehyde-3-phosphate dehydrogenase	453.619	51.64	6	16	16	231	335	36.0304	8.45557
	A2	Sequence	# PSMs	# Proteins	# Protein Groups	Protein Group Accessions	Modifications	ΔCn	q-Value	PEP	XCorr	Charge	MH+ [Da]	ΔM [ppm]	RT [min]	# Missed Cleavages
	High	IISNAScTTNcLAPLAK	26	4	1	IPI00219018.7	C7(Carbamidomethyl); C11(Carbamidomethyl)	0	0	0.001023	4.94388	2	1833.92	0.619839	20.0845	0
		Accession	Description	Score	Coverage	# Proteins	# Unique Peptides	# Peptides	# PSMs	# AAs	MW [kDa]	calc. pI
		IPI00219018.7	Glyceraldehyde-3-phosphate dehydrogenase	453.619	51.64	6	16	16	231	335	36.0304	8.45557
	High	RVIISAPSADAPMFVmGVNHEK	6	4	1	IPI00219018.7	M16(Oxidation)	0	0	0.0007142	4.5456	3	2385.21	1.19941	23.2139	1
		Accession	Description	Score	Coverage	# Proteins	# Unique Peptides	# Peptides	# PSMs	# AAs	MW [kDa]	calc. pI
		IPI00219018.7	Glyceraldehyde-3-phosphate dehydrogenase	453.619	51.64	6	16	16	231	335	36.0304	8.45557
	High	WGDAGAEYVVESTGVFTTMEK	2	4	1	IPI00219018.7		0	0	0.0001722	4.5418	2	2277.04	2.37296	30.0066	0
		Accession	Description	Score	Coverage	# Proteins	# Unique Peptides	# Peptides	# PSMs	# AAs	MW [kDa]	calc. pI
		IPI00219018.7	Glyceraldehyde-3-phosphate dehydrogenase	453.619	51.64	6	16	16	231	335	36.0304	8.45557
	High	LVINGNPITIFQER	12	3	1	IPI00219018.7		0	0	0.0007864	4.45059	2	1613.9	1.29033	28.399	0
		Accession	Description	Score	Coverage	# Proteins	# Unique Peptides	# Peptides	# PSMs	# AAs	MW [kDa]	calc. pI
		IPI00219018.7	Glyceraldehyde-3-phosphate dehydrogenase	453.619	51.64	6	16	16	231	335	36.0304	8.45557
	High	RVIISAPSADAPmFVmGVNHEK	5	4	1	IPI00219018.7	M13(Oxidation); M16(Oxidation)	0	0	0.0009605	4.40869	3	2401.2	0.996018	20.7165	1
		Accession	Description	Score	Coverage	# Proteins	# Unique Peptides	# Peptides	# PSMs	# AAs	MW [kDa]	calc. pI
		IPI00219018.7	Glyceraldehyde-3-phosphate dehydrogenase	453.619	51.64	6	16	16	231	335	36.0304	8.45557
	High	GALQNIIPASTGAAK	26	3	1	IPI00219018.7		0	0	0.001133	4.14258	2	1411.79	1.31225	22.5176	0
		Accession	Description	Score	Coverage	# Proteins	# Unique Peptides	# Peptides	# PSMs	# AAs	MW [kDa]	calc. pI
		IPI00219018.7	Glyceraldehyde-3-phosphate dehydrogenase	453.619	51.64	6	16	16	231	335	36.0304	8.45557
	High	WGDAGAEYVVESTGVFTTmEK	2	4	1	IPI00219018.7	M19(Oxidation)	0	0	0.0008237	3.96938	2	2293.03	0.634586	27.9509	0
		Accession	Description	Score	Coverage	# Proteins	# Unique Peptides	# Peptides	# PSMs	# AAs	MW [kDa]	calc. pI
		IPI00219018.7	Glyceraldehyde-3-phosphate dehydrogenase	453.619	51.64	6	16	16	231	335	36.0304	8.45557
	High	VPTANVSVVDLTcR	33	3	1	IPI00219018.7	C13(Carbamidomethyl)	0	0	0.002936	3.9039	2	1530.8	1.16733	22.242	0
		Accession	Description	Score	Coverage	# Proteins	# Unique Peptides	# Peptides	# PSMs	# AAs	MW [kDa]	calc. pI
		IPI00219018.7	Glyceraldehyde-3-phosphate dehydrogenase	453.619	51.64	6	16	16	231	335	36.0304	8.45557
	High	LISWYDNEFGYSNR	3	3	1	IPI00219018.7		0	0	0.002603	3.71743	2	1763.8	1.24261	27.0532	0
		Accession	Description	Score	Coverage	# Proteins	# Unique Peptides	# Peptides	# PSMs	# AAs	MW [kDa]	calc. pI
		IPI00219018.7	Glyceraldehyde-3-phosphate dehydrogenase	453.619	51.64	6	16	16	231	335	36.0304	8.45557
	High	VVDLMAHMASK	7	3	1	IPI00219018.7		0	0	0.008793	3.45413	2	1201.61	1.53035	18.7875	0
		Accession	Description	Score	Coverage	# Proteins	# Unique Peptides	# Peptides	# PSMs	# AAs	MW [kDa]	calc. pI
		IPI00219018.7	Glyceraldehyde-3-phosphate dehydrogenase	453.619	51.64	6	16	16	231	335	36.0304	8.45557
	High	VVDLmAHmASK	15	3	1	IPI00219018.7	M5(Oxidation); M8(Oxidation)	0	0	0.007562	3.42432	2	1233.6	1.12578	11.7234	0
		Accession	Description	Score	Coverage	# Proteins	# Unique Peptides	# Peptides	# PSMs	# AAs	MW [kDa]	calc. pI
		IPI00219018.7	Glyceraldehyde-3-phosphate dehydrogenase	453.619	51.64	6	16	16	231	335	36.0304	8.45557
	High	VIISAPSADAPMFVMGVNHEK	9	4	1	IPI00219018.7		0	0	0.00513	3.12758	2	2213.11	1.31082	25.1512	0
		Accession	Description	Score	Coverage	# Proteins	# Unique Peptides	# Peptides	# PSMs	# AAs	MW [kDa]	calc. pI
		IPI00219018.7	Glyceraldehyde-3-phosphate dehydrogenase	453.619	51.64	6	16	16	231	335	36.0304	8.45557
	High	VVDLmAHmASKE	8	3	1	IPI00219018.7	M5(Oxidation); M8(Oxidation)	0	0	0.0123	3.11687	2	1362.64	0.0356113	12.6849	1
		Accession	Description	Score	Coverage	# Proteins	# Unique Peptides	# Peptides	# PSMs	# AAs	MW [kDa]	calc. pI
		IPI00219018.7	Glyceraldehyde-3-phosphate dehydrogenase	453.619	51.64	6	16	16	231	335	36.0304	8.45557
	High	VVDLMAHmASKE	13	3	1	IPI00219018.7	M8(Oxidation)	0	0	0.01124	3.04189	2	1346.64	0.429779	15.8203	1
		Accession	Description	Score	Coverage	# Proteins	# Unique Peptides	# Peptides	# PSMs	# AAs	MW [kDa]	calc. pI
		IPI00219018.7	Glyceraldehyde-3-phosphate dehydrogenase	453.619	51.64	6	16	16	231	335	36.0304	8.45557
	High	VVDLMAHmASK	9	3	1	IPI00219018.7	M8(Oxidation)	0	0	0.00645	2.90075	2	1217.6	0.0722234	14.5211	0
		Accession	Description	Score	Coverage	# Proteins	# Unique Peptides	# Peptides	# PSMs	# AAs	MW [kDa]	calc. pI
		IPI00219018.7	Glyceraldehyde-3-phosphate dehydrogenase	453.619	51.64	6	16	16	231	335	36.0304	8.45557
	High	VVDLMAHMASKE	3	3	1	IPI00219018.7		0	0	0.009737	2.80946	2	1330.65	0.282999	19.2565	1
		Accession	Description	Score	Coverage	# Proteins	# Unique Peptides	# Peptides	# PSMs	# AAs	MW [kDa]	calc. pI
		IPI00219018.7	Glyceraldehyde-3-phosphate dehydrogenase	453.619	51.64	6	16	16	231	335	36.0304	8.45557
	High	VIISAPSADAPmFVmGVNHEK	15	4	1	IPI00219018.7	M12(Oxidation); M15(Oxidation)	0	0	0.01518	1.8564	3	2245.1	1.33034	22.6916	0
		Accession	Description	Score	Coverage	# Proteins	# Unique Peptides	# Peptides	# PSMs	# AAs	MW [kDa]	calc. pI
		IPI00219018.7	Glyceraldehyde-3-phosphate dehydrogenase	453.619	51.64	6	16	16	231	335	36.0304	8.45557
	High	AGAHLQGGAK	1	4	1	IPI00219018.7		0	0.001	0.02359	3.18031	2	909.491	1.0942	9.45985	0
		Accession	Description	Score	Coverage	# Proteins	# Unique Peptides	# Peptides	# PSMs	# AAs	MW [kDa]	calc. pI
		IPI00219018.7	Glyceraldehyde-3-phosphate dehydrogenase	453.619	51.64	6	16	16	231	335	36.0304	8.45557
	High	VIISAPSADAPmFVMGVNHEK	26	4	1	IPI00219018.7	M12(Oxidation)	0	0.001	0.03439	1.76254	3	2229.11	1.2218	58.0118	0
		Accession	Description	Score	Coverage	# Proteins	# Unique Peptides	# Peptides	# PSMs	# AAs	MW [kDa]	calc. pI
		IPI00219018.7	Glyceraldehyde-3-phosphate dehydrogenase	453.619	51.64	6	16	16	231	335	36.0304	8.45557
	High	RVIISAPSADAPMFVMGVNHEK	1	4	1	IPI00219018.7		0	0.002	0.04772	2.96457	3	2369.21	-0.990301	24.3545	1
		Accession	Description	Score	Coverage	# Proteins	# Unique Peptides	# Peptides	# PSMs	# AAs	MW [kDa]	calc. pI
		IPI00219018.7	Glyceraldehyde-3-phosphate dehydrogenase	453.619	51.64	6	16	16	231	335	36.0304	8.45557
	High	VGVNGFGR	1	3	1	IPI00219018.7		0	0.002	0.05693	2.16187	2	805.433	1.74895	15.7116	0
		Accession	Description	Score	Coverage	# Proteins	# Unique Peptides	# Peptides	# PSMs	# AAs	MW [kDa]	calc. pI
		IPI00219018.7	Glyceraldehyde-3-phosphate dehydrogenase	453.619	51.64	6	16	16	231	335	36.0304	8.45557
	High	LTGMAFR	2	4	1	IPI00219018.7		0	0.007	0.1619	1.5147	2	795.419	1.0468	18.4914	0
		Accession	Description	Score	Coverage	# Proteins	# Unique Peptides	# Peptides	# PSMs	# AAs	MW [kDa]	calc. pI
		IPI00219018.7	Glyceraldehyde-3-phosphate dehydrogenase	453.619	51.64	6	16	16	231	335	36.0304	8.45557
	Medium	LTGmAFR	2	4	1	IPI00219018.7	M4(Oxidation)	0	0.011	0.2055	1.63957	2	811.414	1.35057	13.5588	0
		Accession	Description	Score	Coverage	# Proteins	# Unique Peptides	# Peptides	# PSMs	# AAs	MW [kDa]	calc. pI
		IPI00219018.7	Glyceraldehyde-3-phosphate dehydrogenase	453.619	51.64	6	16	16	231	335	36.0304	8.45557
	Medium	VVKQASEGPLK	2	3	1	IPI00219018.7		0	0.015	0.2353	2.57697	3	1155.67	1.49707	10.4962	1
		Accession	Description	Score	Coverage	# Proteins	# Unique Peptides	# Peptides	# PSMs	# AAs	MW [kDa]	calc. pI
		IPI00219018.7	Glyceraldehyde-3-phosphate dehydrogenase	453.619	51.64	6	16	16	231	335	36.0304	8.45557
	Medium	GALQNIIPASTGAAKAVGK	1	3	1	IPI00219018.7		0	0.016	0.2492	2.27687	3	1767.02	2.3907	20.7513	1
		Accession	Description	Score	Coverage	# Proteins	# Unique Peptides	# Peptides	# PSMs	# AAs	MW [kDa]	calc. pI
		IPI00219018.7	Glyceraldehyde-3-phosphate dehydrogenase	453.619	51.64	6	16	16	231	335	36.0304	8.45557
	Medium	LVINGNPITIFQERDPSK	1	3	1	IPI00219018.7		0	0.026	0.3128	1.97146	3	2041.11	0.807332	25.7858	1
		Accession	Description	Score	Coverage	# Proteins	# Unique Peptides	# Peptides	# PSMs	# AAs	MW [kDa]	calc. pI
		IPI00219018.7	Glyceraldehyde-3-phosphate dehydrogenase	453.619	51.64	6	16	16	231	335	36.0304	8.45557
IPI00029733.1	Aldo-keto reductase family 1 member C1	407.095	59.44	9	1	19	195	323	36.765	7.88428
	A2	Sequence	# PSMs	# Proteins	# Protein Groups	Protein Group Accessions	Modifications	ΔCn	q-Value	PEP	XCorr	Charge	MH+ [Da]	ΔM [ppm]	RT [min]	# Missed Cleavages
	High	LNDGHFmPVLGFGTYAPAEVPK	4	9	2	IPI00980469.1;IPI00029733.1	M7(Oxidation)	0	0	0.0001	5.78044	3	2376.17	1.05752	26.4767	0
		Accession	Description	Score	Coverage	# Proteins	# Unique Peptides	# Peptides	# PSMs	# AAs	MW [kDa]	calc. pI
		IPI00029733.1	Aldo-keto reductase family 1 member C1	407.095	59.44	9	1	19	195	323	36.765	7.88428
		IPI00980469.1	aldo-keto reductase family 1 member C2-like isoform 2	366.212	58.92	10	2	17	168	297	33.8476	8.66064
	High	EEPWVDPNSPVLLEDPVLcALAK	2	8	2	IPI00980469.1;IPI00029733.1	C19(Carbamidomethyl)	0	0	0.0001221	5.5995	3	2591.31	1.08473	33.9782	0
		Accession	Description	Score	Coverage	# Proteins	# Unique Peptides	# Peptides	# PSMs	# AAs	MW [kDa]	calc. pI
		IPI00029733.1	Aldo-keto reductase family 1 member C1	407.095	59.44	9	1	19	195	323	36.765	7.88428
		IPI00980469.1	aldo-keto reductase family 1 member C2-like isoform 2	366.212	58.92	10	2	17	168	297	33.8476	8.66064
	High	SKDIVLVAYSALGSHR	19	9	2	IPI00980469.1;IPI00029733.1		0	0	0.0006934	4.90396	3	1715.95	1.80328	24.7342	1
		Accession	Description	Score	Coverage	# Proteins	# Unique Peptides	# Peptides	# PSMs	# AAs	MW [kDa]	calc. pI
		IPI00029733.1	Aldo-keto reductase family 1 member C1	407.095	59.44	9	1	19	195	323	36.765	7.88428
		IPI00980469.1	aldo-keto reductase family 1 member C2-like isoform 2	366.212	58.92	10	2	17	168	297	33.8476	8.66064
	High	HIDSAHLYNNEEQVGLAIR	9	8	3	IPI00029733.1;IPI00291483.4;IPI00980469.1		0	0	0.00123	3.8039	3	2179.09	2.41532	22.6803	0
		Accession	Description	Score	Coverage	# Proteins	# Unique Peptides	# Peptides	# PSMs	# AAs	MW [kDa]	calc. pI
		IPI00029733.1	Aldo-keto reductase family 1 member C1	407.095	59.44	9	1	19	195	323	36.765	7.88428
		IPI00980469.1	aldo-keto reductase family 1 member C2-like isoform 2	366.212	58.92	10	2	17	168	297	33.8476	8.66064
		IPI00291483.4	Aldo-keto reductase family 1 member C3	233.831	41.49	6	5	15	122	323	36.8298	7.94287
	High	RQLEMILNKPGLK	7	5	2	IPI00029733.1;IPI00291483.4		0	0	0.006335	3.62528	3	1539.91	1.62152	19.9998	1
		Accession	Description	Score	Coverage	# Proteins	# Unique Peptides	# Peptides	# PSMs	# AAs	MW [kDa]	calc. pI
		IPI00029733.1	Aldo-keto reductase family 1 member C1	407.095	59.44	9	1	19	195	323	36.765	7.88428
		IPI00291483.4	Aldo-keto reductase family 1 member C3	233.831	41.49	6	5	15	122	323	36.8298	7.94287
	High	YKPVcNQVEcHPYFNQR	52	9	2	IPI00980469.1;IPI00029733.1	C5(Carbamidomethyl); C10(Carbamidomethyl)	0	0	0.0172	3.59601	4	2239.02	1.53696	16.4711	0
		Accession	Description	Score	Coverage	# Proteins	# Unique Peptides	# Peptides	# PSMs	# AAs	MW [kDa]	calc. pI
		IPI00029733.1	Aldo-keto reductase family 1 member C1	407.095	59.44	9	1	19	195	323	36.765	7.88428
		IPI00980469.1	aldo-keto reductase family 1 member C2-like isoform 2	366.212	58.92	10	2	17	168	297	33.8476	8.66064
	High	LNDGHFMPVLGFGTYAPAEVPK	2	9	2	IPI00980469.1;IPI00029733.1		0	0	0.01027	3.58341	3	2360.18	1.10832	28.4846	0
		Accession	Description	Score	Coverage	# Proteins	# Unique Peptides	# Peptides	# PSMs	# AAs	MW [kDa]	calc. pI
		IPI00029733.1	Aldo-keto reductase family 1 member C1	407.095	59.44	9	1	19	195	323	36.765	7.88428
		IPI00980469.1	aldo-keto reductase family 1 member C2-like isoform 2	366.212	58.92	10	2	17	168	297	33.8476	8.66064
	High	DIVLVAYSALGSHR	2	9	2	IPI00980469.1;IPI00029733.1		0	0	0.002702	3.55973	2	1500.82	1.2886	26.1531	0
		Accession	Description	Score	Coverage	# Proteins	# Unique Peptides	# Peptides	# PSMs	# AAs	MW [kDa]	calc. pI
		IPI00029733.1	Aldo-keto reductase family 1 member C1	407.095	59.44	9	1	19	195	323	36.765	7.88428
		IPI00980469.1	aldo-keto reductase family 1 member C2-like isoform 2	366.212	58.92	10	2	17	168	297	33.8476	8.66064
	High	QNVQVFEFQLTSEEMK	1	6	2	IPI00980469.1;IPI00029733.1		0	0	0.00905	3.33904	2	1956.94	0.655545	27.4976	0
		Accession	Description	Score	Coverage	# Proteins	# Unique Peptides	# Peptides	# PSMs	# AAs	MW [kDa]	calc. pI
		IPI00029733.1	Aldo-keto reductase family 1 member C1	407.095	59.44	9	1	19	195	323	36.765	7.88428
		IPI00980469.1	aldo-keto reductase family 1 member C2-like isoform 2	366.212	58.92	10	2	17	168	297	33.8476	8.66064
	High	QNVQVFEFQLTSEEmK	1	6	2	IPI00980469.1;IPI00029733.1	M15(Oxidation)	0	0	0.01525	3.08398	2	1972.93	0.0721136	25.9732	0
		Accession	Description	Score	Coverage	# Proteins	# Unique Peptides	# Peptides	# PSMs	# AAs	MW [kDa]	calc. pI
		IPI00029733.1	Aldo-keto reductase family 1 member C1	407.095	59.44	9	1	19	195	323	36.765	7.88428
		IPI00980469.1	aldo-keto reductase family 1 member C2-like isoform 2	366.212	58.92	10	2	17	168	297	33.8476	8.66064
	High	QLEMILNKPGLK	6	6	2	IPI00029733.1;IPI00291483.4		0	0	0.00558	2.67314	2	1383.8	0.612252	20.1461	0
		Accession	Description	Score	Coverage	# Proteins	# Unique Peptides	# Peptides	# PSMs	# AAs	MW [kDa]	calc. pI
		IPI00029733.1	Aldo-keto reductase family 1 member C1	407.095	59.44	9	1	19	195	323	36.765	7.88428
		IPI00291483.4	Aldo-keto reductase family 1 member C3	233.831	41.49	6	5	15	122	323	36.8298	7.94287
	High	TPALIALR	4	10	3	IPI00980469.1;IPI00029733.1;IPI00291483.4		0	0.001	0.0236	2.7251	2	854.547	1.24194	21.1599	0
		Accession	Description	Score	Coverage	# Proteins	# Unique Peptides	# Peptides	# PSMs	# AAs	MW [kDa]	calc. pI
		IPI00029733.1	Aldo-keto reductase family 1 member C1	407.095	59.44	9	1	19	195	323	36.765	7.88428
		IPI00980469.1	aldo-keto reductase family 1 member C2-like isoform 2	366.212	58.92	10	2	17	168	297	33.8476	8.66064
		IPI00291483.4	Aldo-keto reductase family 1 member C3	233.831	41.49	6	5	15	122	323	36.8298	7.94287
	High	QLEmILNKPGLK	8	6	2	IPI00029733.1;IPI00291483.4	M4(Oxidation)	0	0.001	0.01903	2.184	3	1399.8	1.61214	18.8505	0
		Accession	Description	Score	Coverage	# Proteins	# Unique Peptides	# Peptides	# PSMs	# AAs	MW [kDa]	calc. pI
		IPI00029733.1	Aldo-keto reductase family 1 member C1	407.095	59.44	9	1	19	195	323	36.765	7.88428
		IPI00291483.4	Aldo-keto reductase family 1 member C3	233.831	41.49	6	5	15	122	323	36.8298	7.94287
	High	SIGVSNFNR	12	8	3	IPI00926608.1;IPI00029733.1;IPI00291483.4		0	0.001	0.02629	2.09581	2	993.512	1.18412	17.8131	0
		Accession	Description	Score	Coverage	# Proteins	# Unique Peptides	# Peptides	# PSMs	# AAs	MW [kDa]	calc. pI
		IPI00029733.1	Aldo-keto reductase family 1 member C1	407.095	59.44	9	1	19	195	323	36.765	7.88428
		IPI00291483.4	Aldo-keto reductase family 1 member C3	233.831	41.49	6	5	15	122	323	36.8298	7.94287
		IPI00926608.1	3-oxo-5-beta-steroid 4-dehydrogenase isoform 3	19.4794	11.03	4	2	3	14	290	32.7271	8.95361
	High	REDIFYTSK	34	16	3	IPI00980469.1;IPI00029733.1;IPI00291483.4		0	0.002	0.04314	2.93957	3	1158.58	1.30134	16.6996	1
		Accession	Description	Score	Coverage	# Proteins	# Unique Peptides	# Peptides	# PSMs	# AAs	MW [kDa]	calc. pI
		IPI00029733.1	Aldo-keto reductase family 1 member C1	407.095	59.44	9	1	19	195	323	36.765	7.88428
		IPI00980469.1	aldo-keto reductase family 1 member C2-like isoform 2	366.212	58.92	10	2	17	168	297	33.8476	8.66064
		IPI00291483.4	Aldo-keto reductase family 1 member C3	233.831	41.49	6	5	15	122	323	36.8298	7.94287
	High	RQLEmILNKPGLK	2	5	2	IPI00029733.1;IPI00291483.4	M5(Oxidation)	0	0.002	0.07172	2.86935	3	1555.9	1.53866	17.7166	1
		Accession	Description	Score	Coverage	# Proteins	# Unique Peptides	# Peptides	# PSMs	# AAs	MW [kDa]	calc. pI
		IPI00029733.1	Aldo-keto reductase family 1 member C1	407.095	59.44	9	1	19	195	323	36.765	7.88428
		IPI00291483.4	Aldo-keto reductase family 1 member C3	233.831	41.49	6	5	15	122	323	36.8298	7.94287
	High	RTPALIALR	3	9	3	IPI00980469.1;IPI00029733.1;IPI00291483.4		0	0.002	0.04173	2.86259	2	1010.65	1.42756	19.8105	1
		Accession	Description	Score	Coverage	# Proteins	# Unique Peptides	# Peptides	# PSMs	# AAs	MW [kDa]	calc. pI
		IPI00029733.1	Aldo-keto reductase family 1 member C1	407.095	59.44	9	1	19	195	323	36.765	7.88428
		IPI00980469.1	aldo-keto reductase family 1 member C2-like isoform 2	366.212	58.92	10	2	17	168	297	33.8476	8.66064
		IPI00291483.4	Aldo-keto reductase family 1 member C3	233.831	41.49	6	5	15	122	323	36.8298	7.94287
	High	KLLDFcK	3	9	2	IPI00980469.1;IPI00029733.1	C6(Carbamidomethyl)	0	0.002	0.07143	2.77197	2	923.503	1.24965	18.6139	1
		Accession	Description	Score	Coverage	# Proteins	# Unique Peptides	# Peptides	# PSMs	# AAs	MW [kDa]	calc. pI
		IPI00029733.1	Aldo-keto reductase family 1 member C1	407.095	59.44	9	1	19	195	323	36.765	7.88428
		IPI00980469.1	aldo-keto reductase family 1 member C2-like isoform 2	366.212	58.92	10	2	17	168	297	33.8476	8.66064
	High	LAIEAGFR	16	10	3	IPI00029733.1;IPI00291483.4;IPI00980469.1		0	0.002	0.04408	2.56684	2	876.495	1.73029	21.0669	0
		Accession	Description	Score	Coverage	# Proteins	# Unique Peptides	# Peptides	# PSMs	# AAs	MW [kDa]	calc. pI
		IPI00029733.1	Aldo-keto reductase family 1 member C1	407.095	59.44	9	1	19	195	323	36.765	7.88428
		IPI00980469.1	aldo-keto reductase family 1 member C2-like isoform 2	366.212	58.92	10	2	17	168	297	33.8476	8.66064
		IPI00291483.4	Aldo-keto reductase family 1 member C3	233.831	41.49	6	5	15	122	323	36.8298	7.94287
	High	AIDGLNR	2	7	2	IPI00980469.1;IPI00029733.1		0	0.003	0.09862	2.05411	2	758.417	1.45339	14.2659	0
		Accession	Description	Score	Coverage	# Proteins	# Unique Peptides	# Peptides	# PSMs	# AAs	MW [kDa]	calc. pI
		IPI00029733.1	Aldo-keto reductase family 1 member C1	407.095	59.44	9	1	19	195	323	36.765	7.88428
		IPI00980469.1	aldo-keto reductase family 1 member C2-like isoform 2	366.212	58.92	10	2	17	168	297	33.8476	8.66064
	High	LWcNSHRPELVRPALER	3	4	1	IPI00029733.1	C3(Carbamidomethyl)	0	0.007	0.1684	1.99731	4	2133.12	1.09236	27.4328	0
		Accession	Description	Score	Coverage	# Proteins	# Unique Peptides	# Peptides	# PSMs	# AAs	MW [kDa]	calc. pI
		IPI00029733.1	Aldo-keto reductase family 1 member C1	407.095	59.44	9	1	19	195	323	36.765	7.88428
	Medium	LLDFcK	1	12	3	IPI00980469.1;IPI00029733.1;IPI00291483.4	C5(Carbamidomethyl)	0	0.024	0.3014	1.01175	2	795.408	1.29655	19.8446	0
		Accession	Description	Score	Coverage	# Proteins	# Unique Peptides	# Peptides	# PSMs	# AAs	MW [kDa]	calc. pI
		IPI00029733.1	Aldo-keto reductase family 1 member C1	407.095	59.44	9	1	19	195	323	36.765	7.88428
		IPI00980469.1	aldo-keto reductase family 1 member C2-like isoform 2	366.212	58.92	10	2	17	168	297	33.8476	8.66064
		IPI00291483.4	Aldo-keto reductase family 1 member C3	233.831	41.49	6	5	15	122	323	36.8298	7.94287
	Medium	EDIFYTSK	2	16	3	IPI00980469.1;IPI00029733.1;IPI00291483.4		0	0.037	0.3651	1.59769	2	1002.48	1.16731	19.6478	0
		Accession	Description	Score	Coverage	# Proteins	# Unique Peptides	# Peptides	# PSMs	# AAs	MW [kDa]	calc. pI
		IPI00029733.1	Aldo-keto reductase family 1 member C1	407.095	59.44	9	1	19	195	323	36.765	7.88428
		IPI00980469.1	aldo-keto reductase family 1 member C2-like isoform 2	366.212	58.92	10	2	17	168	297	33.8476	8.66064
		IPI00291483.4	Aldo-keto reductase family 1 member C3	233.831	41.49	6	5	15	122	323	36.8298	7.94287
IPI00980469.1	aldo-keto reductase family 1 member C2-like isoform 2	366.212	58.92	10	2	17	168	297	33.8476	8.66064
	A2	Sequence	# PSMs	# Proteins	# Protein Groups	Protein Group Accessions	Modifications	ΔCn	q-Value	PEP	XCorr	Charge	MH+ [Da]	ΔM [ppm]	RT [min]	# Missed Cleavages
	High	LNDGHFmPVLGFGTYAPAEVPK	4	9	2	IPI00980469.1;IPI00029733.1	M7(Oxidation)	0	0	0.0001	5.78044	3	2376.17	1.05752	26.4767	0
		Accession	Description	Score	Coverage	# Proteins	# Unique Peptides	# Peptides	# PSMs	# AAs	MW [kDa]	calc. pI
		IPI00029733.1	Aldo-keto reductase family 1 member C1	407.095	59.44	9	1	19	195	323	36.765	7.88428
		IPI00980469.1	aldo-keto reductase family 1 member C2-like isoform 2	366.212	58.92	10	2	17	168	297	33.8476	8.66064
	High	EEPWVDPNSPVLLEDPVLcALAK	2	8	2	IPI00980469.1;IPI00029733.1	C19(Carbamidomethyl)	0	0	0.0001221	5.5995	3	2591.31	1.08473	33.9782	0
		Accession	Description	Score	Coverage	# Proteins	# Unique Peptides	# Peptides	# PSMs	# AAs	MW [kDa]	calc. pI
		IPI00029733.1	Aldo-keto reductase family 1 member C1	407.095	59.44	9	1	19	195	323	36.765	7.88428
		IPI00980469.1	aldo-keto reductase family 1 member C2-like isoform 2	366.212	58.92	10	2	17	168	297	33.8476	8.66064
	High	SKDIVLVAYSALGSHR	19	9	2	IPI00980469.1;IPI00029733.1		0	0	0.0006934	4.90396	3	1715.95	1.80328	24.7342	1
		Accession	Description	Score	Coverage	# Proteins	# Unique Peptides	# Peptides	# PSMs	# AAs	MW [kDa]	calc. pI
		IPI00029733.1	Aldo-keto reductase family 1 member C1	407.095	59.44	9	1	19	195	323	36.765	7.88428
		IPI00980469.1	aldo-keto reductase family 1 member C2-like isoform 2	366.212	58.92	10	2	17	168	297	33.8476	8.66064
	High	HIDSAHLYNNEEQVGLAIR	9	8	3	IPI00029733.1;IPI00291483.4;IPI00980469.1		0	0	0.00123	3.8039	3	2179.09	2.41532	22.6803	0
		Accession	Description	Score	Coverage	# Proteins	# Unique Peptides	# Peptides	# PSMs	# AAs	MW [kDa]	calc. pI
		IPI00029733.1	Aldo-keto reductase family 1 member C1	407.095	59.44	9	1	19	195	323	36.765	7.88428
		IPI00980469.1	aldo-keto reductase family 1 member C2-like isoform 2	366.212	58.92	10	2	17	168	297	33.8476	8.66064
		IPI00291483.4	Aldo-keto reductase family 1 member C3	233.831	41.49	6	5	15	122	323	36.8298	7.94287
	High	YKPVcNQVEcHPYFNQR	52	9	2	IPI00980469.1;IPI00029733.1	C5(Carbamidomethyl); C10(Carbamidomethyl)	0	0	0.0172	3.59601	4	2239.02	1.53696	16.4711	0
		Accession	Description	Score	Coverage	# Proteins	# Unique Peptides	# Peptides	# PSMs	# AAs	MW [kDa]	calc. pI
		IPI00029733.1	Aldo-keto reductase family 1 member C1	407.095	59.44	9	1	19	195	323	36.765	7.88428
		IPI00980469.1	aldo-keto reductase family 1 member C2-like isoform 2	366.212	58.92	10	2	17	168	297	33.8476	8.66064
	High	LNDGHFMPVLGFGTYAPAEVPK	2	9	2	IPI00980469.1;IPI00029733.1		0	0	0.01027	3.58341	3	2360.18	1.10832	28.4846	0
		Accession	Description	Score	Coverage	# Proteins	# Unique Peptides	# Peptides	# PSMs	# AAs	MW [kDa]	calc. pI
		IPI00029733.1	Aldo-keto reductase family 1 member C1	407.095	59.44	9	1	19	195	323	36.765	7.88428
		IPI00980469.1	aldo-keto reductase family 1 member C2-like isoform 2	366.212	58.92	10	2	17	168	297	33.8476	8.66064
	High	LLEMILNKPGLK	4	7	1	IPI00980469.1		0	0	0.002093	3.57482	2	1368.83	0.813887	23.2262	0
		Accession	Description	Score	Coverage	# Proteins	# Unique Peptides	# Peptides	# PSMs	# AAs	MW [kDa]	calc. pI
		IPI00980469.1	aldo-keto reductase family 1 member C2-like isoform 2	366.212	58.92	10	2	17	168	297	33.8476	8.66064
	High	DIVLVAYSALGSHR	2	9	2	IPI00980469.1;IPI00029733.1		0	0	0.002702	3.55973	2	1500.82	1.2886	26.1531	0
		Accession	Description	Score	Coverage	# Proteins	# Unique Peptides	# Peptides	# PSMs	# AAs	MW [kDa]	calc. pI
		IPI00029733.1	Aldo-keto reductase family 1 member C1	407.095	59.44	9	1	19	195	323	36.765	7.88428
		IPI00980469.1	aldo-keto reductase family 1 member C2-like isoform 2	366.212	58.92	10	2	17	168	297	33.8476	8.66064
	High	LLEmILNKPGLK	5	7	1	IPI00980469.1	M4(Oxidation)	0	0	0.01009	3.53143	2	1384.83	4.12382	21.0762	0
		Accession	Description	Score	Coverage	# Proteins	# Unique Peptides	# Peptides	# PSMs	# AAs	MW [kDa]	calc. pI
		IPI00980469.1	aldo-keto reductase family 1 member C2-like isoform 2	366.212	58.92	10	2	17	168	297	33.8476	8.66064
	High	QNVQVFEFQLTSEEMK	1	6	2	IPI00980469.1;IPI00029733.1		0	0	0.00905	3.33904	2	1956.94	0.655545	27.4976	0
		Accession	Description	Score	Coverage	# Proteins	# Unique Peptides	# Peptides	# PSMs	# AAs	MW [kDa]	calc. pI
		IPI00029733.1	Aldo-keto reductase family 1 member C1	407.095	59.44	9	1	19	195	323	36.765	7.88428
		IPI00980469.1	aldo-keto reductase family 1 member C2-like isoform 2	366.212	58.92	10	2	17	168	297	33.8476	8.66064
	High	QNVQVFEFQLTSEEmK	1	6	2	IPI00980469.1;IPI00029733.1	M15(Oxidation)	0	0	0.01525	3.08398	2	1972.93	0.0721136	25.9732	0
		Accession	Description	Score	Coverage	# Proteins	# Unique Peptides	# Peptides	# PSMs	# AAs	MW [kDa]	calc. pI
		IPI00029733.1	Aldo-keto reductase family 1 member C1	407.095	59.44	9	1	19	195	323	36.765	7.88428
		IPI00980469.1	aldo-keto reductase family 1 member C2-like isoform 2	366.212	58.92	10	2	17	168	297	33.8476	8.66064
	High	TPALIALR	4	10	3	IPI00980469.1;IPI00029733.1;IPI00291483.4		0	0.001	0.0236	2.7251	2	854.547	1.24194	21.1599	0
		Accession	Description	Score	Coverage	# Proteins	# Unique Peptides	# Peptides	# PSMs	# AAs	MW [kDa]	calc. pI
		IPI00029733.1	Aldo-keto reductase family 1 member C1	407.095	59.44	9	1	19	195	323	36.765	7.88428
		IPI00980469.1	aldo-keto reductase family 1 member C2-like isoform 2	366.212	58.92	10	2	17	168	297	33.8476	8.66064
		IPI00291483.4	Aldo-keto reductase family 1 member C3	233.831	41.49	6	5	15	122	323	36.8298	7.94287
	High	SIGVSNFNHR	2	7	1	IPI00980469.1		0	0.001	0.03116	2.3062	2	1130.57	1.6786	14.7792	0
		Accession	Description	Score	Coverage	# Proteins	# Unique Peptides	# Peptides	# PSMs	# AAs	MW [kDa]	calc. pI
		IPI00980469.1	aldo-keto reductase family 1 member C2-like isoform 2	366.212	58.92	10	2	17	168	297	33.8476	8.66064
	High	REDIFYTSK	34	16	3	IPI00980469.1;IPI00029733.1;IPI00291483.4		0	0.002	0.04314	2.93957	3	1158.58	1.30134	16.6996	1
		Accession	Description	Score	Coverage	# Proteins	# Unique Peptides	# Peptides	# PSMs	# AAs	MW [kDa]	calc. pI
		IPI00029733.1	Aldo-keto reductase family 1 member C1	407.095	59.44	9	1	19	195	323	36.765	7.88428
		IPI00980469.1	aldo-keto reductase family 1 member C2-like isoform 2	366.212	58.92	10	2	17	168	297	33.8476	8.66064
		IPI00291483.4	Aldo-keto reductase family 1 member C3	233.831	41.49	6	5	15	122	323	36.8298	7.94287
	High	RTPALIALR	3	9	3	IPI00980469.1;IPI00029733.1;IPI00291483.4		0	0.002	0.04173	2.86259	2	1010.65	1.42756	19.8105	1
		Accession	Description	Score	Coverage	# Proteins	# Unique Peptides	# Peptides	# PSMs	# AAs	MW [kDa]	calc. pI
		IPI00029733.1	Aldo-keto reductase family 1 member C1	407.095	59.44	9	1	19	195	323	36.765	7.88428
		IPI00980469.1	aldo-keto reductase family 1 member C2-like isoform 2	366.212	58.92	10	2	17	168	297	33.8476	8.66064
		IPI00291483.4	Aldo-keto reductase family 1 member C3	233.831	41.49	6	5	15	122	323	36.8298	7.94287
	High	KLLDFcK	3	9	2	IPI00980469.1;IPI00029733.1	C6(Carbamidomethyl)	0	0.002	0.07143	2.77197	2	923.503	1.24965	18.6139	1
		Accession	Description	Score	Coverage	# Proteins	# Unique Peptides	# Peptides	# PSMs	# AAs	MW [kDa]	calc. pI
		IPI00029733.1	Aldo-keto reductase family 1 member C1	407.095	59.44	9	1	19	195	323	36.765	7.88428
		IPI00980469.1	aldo-keto reductase family 1 member C2-like isoform 2	366.212	58.92	10	2	17	168	297	33.8476	8.66064
	High	LAIEAGFR	16	10	3	IPI00029733.1;IPI00291483.4;IPI00980469.1		0	0.002	0.04408	2.56684	2	876.495	1.73029	21.0669	0
		Accession	Description	Score	Coverage	# Proteins	# Unique Peptides	# Peptides	# PSMs	# AAs	MW [kDa]	calc. pI
		IPI00029733.1	Aldo-keto reductase family 1 member C1	407.095	59.44	9	1	19	195	323	36.765	7.88428
		IPI00980469.1	aldo-keto reductase family 1 member C2-like isoform 2	366.212	58.92	10	2	17	168	297	33.8476	8.66064
		IPI00291483.4	Aldo-keto reductase family 1 member C3	233.831	41.49	6	5	15	122	323	36.8298	7.94287
	High	AIDGLNR	2	7	2	IPI00980469.1;IPI00029733.1		0	0.003	0.09862	2.05411	2	758.417	1.45339	14.2659	0
		Accession	Description	Score	Coverage	# Proteins	# Unique Peptides	# Peptides	# PSMs	# AAs	MW [kDa]	calc. pI
		IPI00029733.1	Aldo-keto reductase family 1 member C1	407.095	59.44	9	1	19	195	323	36.765	7.88428
		IPI00980469.1	aldo-keto reductase family 1 member C2-like isoform 2	366.212	58.92	10	2	17	168	297	33.8476	8.66064
	Medium	LLDFcK	1	12	3	IPI00980469.1;IPI00029733.1;IPI00291483.4	C5(Carbamidomethyl)	0	0.024	0.3014	1.01175	2	795.408	1.29655	19.8446	0
		Accession	Description	Score	Coverage	# Proteins	# Unique Peptides	# Peptides	# PSMs	# AAs	MW [kDa]	calc. pI
		IPI00029733.1	Aldo-keto reductase family 1 member C1	407.095	59.44	9	1	19	195	323	36.765	7.88428
		IPI00980469.1	aldo-keto reductase family 1 member C2-like isoform 2	366.212	58.92	10	2	17	168	297	33.8476	8.66064
		IPI00291483.4	Aldo-keto reductase family 1 member C3	233.831	41.49	6	5	15	122	323	36.8298	7.94287
	Medium	EDIFYTSK	2	16	3	IPI00980469.1;IPI00029733.1;IPI00291483.4		0	0.037	0.3651	1.59769	2	1002.48	1.16731	19.6478	0
		Accession	Description	Score	Coverage	# Proteins	# Unique Peptides	# Peptides	# PSMs	# AAs	MW [kDa]	calc. pI
		IPI00029733.1	Aldo-keto reductase family 1 member C1	407.095	59.44	9	1	19	195	323	36.765	7.88428
		IPI00980469.1	aldo-keto reductase family 1 member C2-like isoform 2	366.212	58.92	10	2	17	168	297	33.8476	8.66064
		IPI00291483.4	Aldo-keto reductase family 1 member C3	233.831	41.49	6	5	15	122	323	36.8298	7.94287
IPI00291483.4	Aldo-keto reductase family 1 member C3	233.831	41.49	6	5	15	122	323	36.8298	7.94287
	A2	Sequence	# PSMs	# Proteins	# Protein Groups	Protein Group Accessions	Modifications	ΔCn	q-Value	PEP	XCorr	Charge	MH+ [Da]	ΔM [ppm]	RT [min]	# Missed Cleavages
	High	YKPVcNQVEcHPYFNR	12	2	1	IPI00291483.4	C5(Carbamidomethyl); C10(Carbamidomethyl)	0	0	0.006121	4.14875	4	2110.96	1.50803	17.382	0
		Accession	Description	Score	Coverage	# Proteins	# Unique Peptides	# Peptides	# PSMs	# AAs	MW [kDa]	calc. pI
		IPI00291483.4	Aldo-keto reductase family 1 member C3	233.831	41.49	6	5	15	122	323	36.8298	7.94287
	High	HIDSAHLYNNEEQVGLAIR	9	8	3	IPI00029733.1;IPI00291483.4;IPI00980469.1		0	0	0.00123	3.8039	3	2179.09	2.41532	22.6803	0
		Accession	Description	Score	Coverage	# Proteins	# Unique Peptides	# Peptides	# PSMs	# AAs	MW [kDa]	calc. pI
		IPI00029733.1	Aldo-keto reductase family 1 member C1	407.095	59.44	9	1	19	195	323	36.765	7.88428
		IPI00980469.1	aldo-keto reductase family 1 member C2-like isoform 2	366.212	58.92	10	2	17	168	297	33.8476	8.66064
		IPI00291483.4	Aldo-keto reductase family 1 member C3	233.831	41.49	6	5	15	122	323	36.8298	7.94287
	High	RQLEMILNKPGLK	7	5	2	IPI00029733.1;IPI00291483.4		0	0	0.006335	3.62528	3	1539.91	1.62152	19.9998	1
		Accession	Description	Score	Coverage	# Proteins	# Unique Peptides	# Peptides	# PSMs	# AAs	MW [kDa]	calc. pI
		IPI00029733.1	Aldo-keto reductase family 1 member C1	407.095	59.44	9	1	19	195	323	36.765	7.88428
		IPI00291483.4	Aldo-keto reductase family 1 member C3	233.831	41.49	6	5	15	122	323	36.8298	7.94287
	High	LNDGHFmPVLGFGTYAPPEVPR	1	2	1	IPI00291483.4	M7(Oxidation)	0	0	0.004254	3.56433	3	2430.19	0.954367	26.5549	0
		Accession	Description	Score	Coverage	# Proteins	# Unique Peptides	# Peptides	# PSMs	# AAs	MW [kDa]	calc. pI
		IPI00291483.4	Aldo-keto reductase family 1 member C3	233.831	41.49	6	5	15	122	323	36.8298	7.94287
	High	SKDIVLVAYSALGSQR	2	3	1	IPI00291483.4		0	0	0.01061	3.45774	3	1706.95	2.64974	25.3979	1
		Accession	Description	Score	Coverage	# Proteins	# Unique Peptides	# Peptides	# PSMs	# AAs	MW [kDa]	calc. pI
		IPI00291483.4	Aldo-keto reductase family 1 member C3	233.831	41.49	6	5	15	122	323	36.8298	7.94287
	High	DIVLVAYSALGSQR	2	3	1	IPI00291483.4		0	0	0.001895	3.19635	2	1491.82	0.37201	28.4385	0
		Accession	Description	Score	Coverage	# Proteins	# Unique Peptides	# Peptides	# PSMs	# AAs	MW [kDa]	calc. pI
		IPI00291483.4	Aldo-keto reductase family 1 member C3	233.831	41.49	6	5	15	122	323	36.8298	7.94287
	High	QLEMILNKPGLK	6	6	2	IPI00029733.1;IPI00291483.4		0	0	0.00558	2.67314	2	1383.8	0.612252	20.1461	0
		Accession	Description	Score	Coverage	# Proteins	# Unique Peptides	# Peptides	# PSMs	# AAs	MW [kDa]	calc. pI
		IPI00029733.1	Aldo-keto reductase family 1 member C1	407.095	59.44	9	1	19	195	323	36.765	7.88428
		IPI00291483.4	Aldo-keto reductase family 1 member C3	233.831	41.49	6	5	15	122	323	36.8298	7.94287
	High	TPALIALR	4	10	3	IPI00980469.1;IPI00029733.1;IPI00291483.4		0	0.001	0.0236	2.7251	2	854.547	1.24194	21.1599	0
		Accession	Description	Score	Coverage	# Proteins	# Unique Peptides	# Peptides	# PSMs	# AAs	MW [kDa]	calc. pI
		IPI00029733.1	Aldo-keto reductase family 1 member C1	407.095	59.44	9	1	19	195	323	36.765	7.88428
		IPI00980469.1	aldo-keto reductase family 1 member C2-like isoform 2	366.212	58.92	10	2	17	168	297	33.8476	8.66064
		IPI00291483.4	Aldo-keto reductase family 1 member C3	233.831	41.49	6	5	15	122	323	36.8298	7.94287
	High	QLEmILNKPGLK	8	6	2	IPI00029733.1;IPI00291483.4	M4(Oxidation)	0	0.001	0.01903	2.184	3	1399.8	1.61214	18.8505	0
		Accession	Description	Score	Coverage	# Proteins	# Unique Peptides	# Peptides	# PSMs	# AAs	MW [kDa]	calc. pI
		IPI00029733.1	Aldo-keto reductase family 1 member C1	407.095	59.44	9	1	19	195	323	36.765	7.88428
		IPI00291483.4	Aldo-keto reductase family 1 member C3	233.831	41.49	6	5	15	122	323	36.8298	7.94287
	High	SIGVSNFNR	12	8	3	IPI00926608.1;IPI00029733.1;IPI00291483.4		0	0.001	0.02629	2.09581	2	993.512	1.18412	17.8131	0
		Accession	Description	Score	Coverage	# Proteins	# Unique Peptides	# Peptides	# PSMs	# AAs	MW [kDa]	calc. pI
		IPI00029733.1	Aldo-keto reductase family 1 member C1	407.095	59.44	9	1	19	195	323	36.765	7.88428
		IPI00291483.4	Aldo-keto reductase family 1 member C3	233.831	41.49	6	5	15	122	323	36.8298	7.94287
		IPI00926608.1	3-oxo-5-beta-steroid 4-dehydrogenase isoform 3	19.4794	11.03	4	2	3	14	290	32.7271	8.95361
	High	REDIFYTSK	34	16	3	IPI00980469.1;IPI00029733.1;IPI00291483.4		0	0.002	0.04314	2.93957	3	1158.58	1.30134	16.6996	1
		Accession	Description	Score	Coverage	# Proteins	# Unique Peptides	# Peptides	# PSMs	# AAs	MW [kDa]	calc. pI
		IPI00029733.1	Aldo-keto reductase family 1 member C1	407.095	59.44	9	1	19	195	323	36.765	7.88428
		IPI00980469.1	aldo-keto reductase family 1 member C2-like isoform 2	366.212	58.92	10	2	17	168	297	33.8476	8.66064
		IPI00291483.4	Aldo-keto reductase family 1 member C3	233.831	41.49	6	5	15	122	323	36.8298	7.94287
	High	RQLEmILNKPGLK	2	5	2	IPI00029733.1;IPI00291483.4	M5(Oxidation)	0	0.002	0.07172	2.86935	3	1555.9	1.53866	17.7166	1
		Accession	Description	Score	Coverage	# Proteins	# Unique Peptides	# Peptides	# PSMs	# AAs	MW [kDa]	calc. pI
		IPI00029733.1	Aldo-keto reductase family 1 member C1	407.095	59.44	9	1	19	195	323	36.765	7.88428
		IPI00291483.4	Aldo-keto reductase family 1 member C3	233.831	41.49	6	5	15	122	323	36.8298	7.94287
	High	RTPALIALR	3	9	3	IPI00980469.1;IPI00029733.1;IPI00291483.4		0	0.002	0.04173	2.86259	2	1010.65	1.42756	19.8105	1
		Accession	Description	Score	Coverage	# Proteins	# Unique Peptides	# Peptides	# PSMs	# AAs	MW [kDa]	calc. pI
		IPI00029733.1	Aldo-keto reductase family 1 member C1	407.095	59.44	9	1	19	195	323	36.765	7.88428
		IPI00980469.1	aldo-keto reductase family 1 member C2-like isoform 2	366.212	58.92	10	2	17	168	297	33.8476	8.66064
		IPI00291483.4	Aldo-keto reductase family 1 member C3	233.831	41.49	6	5	15	122	323	36.8298	7.94287
	High	LAIEAGFR	16	10	3	IPI00029733.1;IPI00291483.4;IPI00980469.1		0	0.002	0.04408	2.56684	2	876.495	1.73029	21.0669	0
		Accession	Description	Score	Coverage	# Proteins	# Unique Peptides	# Peptides	# PSMs	# AAs	MW [kDa]	calc. pI
		IPI00029733.1	Aldo-keto reductase family 1 member C1	407.095	59.44	9	1	19	195	323	36.765	7.88428
		IPI00980469.1	aldo-keto reductase family 1 member C2-like isoform 2	366.212	58.92	10	2	17	168	297	33.8476	8.66064
		IPI00291483.4	Aldo-keto reductase family 1 member C3	233.831	41.49	6	5	15	122	323	36.8298	7.94287
	High	AIDGLDR	1	2	1	IPI00291483.4		0	0.003	0.09527	1.74283	2	759.4	1.11525	14.294	0
		Accession	Description	Score	Coverage	# Proteins	# Unique Peptides	# Peptides	# PSMs	# AAs	MW [kDa]	calc. pI
		IPI00291483.4	Aldo-keto reductase family 1 member C3	233.831	41.49	6	5	15	122	323	36.8298	7.94287
	Medium	LLDFcK	1	12	3	IPI00980469.1;IPI00029733.1;IPI00291483.4	C5(Carbamidomethyl)	0	0.024	0.3014	1.01175	2	795.408	1.29655	19.8446	0
		Accession	Description	Score	Coverage	# Proteins	# Unique Peptides	# Peptides	# PSMs	# AAs	MW [kDa]	calc. pI
		IPI00029733.1	Aldo-keto reductase family 1 member C1	407.095	59.44	9	1	19	195	323	36.765	7.88428
		IPI00980469.1	aldo-keto reductase family 1 member C2-like isoform 2	366.212	58.92	10	2	17	168	297	33.8476	8.66064
		IPI00291483.4	Aldo-keto reductase family 1 member C3	233.831	41.49	6	5	15	122	323	36.8298	7.94287
	Medium	EDIFYTSK	2	16	3	IPI00980469.1;IPI00029733.1;IPI00291483.4		0	0.037	0.3651	1.59769	2	1002.48	1.16731	19.6478	0
		Accession	Description	Score	Coverage	# Proteins	# Unique Peptides	# Peptides	# PSMs	# AAs	MW [kDa]	calc. pI
		IPI00029733.1	Aldo-keto reductase family 1 member C1	407.095	59.44	9	1	19	195	323	36.765	7.88428
		IPI00980469.1	aldo-keto reductase family 1 member C2-like isoform 2	366.212	58.92	10	2	17	168	297	33.8476	8.66064
		IPI00291483.4	Aldo-keto reductase family 1 member C3	233.831	41.49	6	5	15	122	323	36.8298	7.94287
IPI00027223.2	Isocitrate dehydrogenase [NADP] cytoplasmic	100.643	45.89	7	17	18	41	414	46.6295	7.00537
	A2	Sequence	# PSMs	# Proteins	# Protein Groups	Protein Group Accessions	Modifications	ΔCn	q-Value	PEP	XCorr	Charge	MH+ [Da]	ΔM [ppm]	RT [min]	# Missed Cleavages
	High	KISGGSVVEmQGDEMTR	2	4	1	IPI00027223.2	M10(Oxidation)	0	0	0.001842	4.71173	3	1839.86	0.598669	15.3198	1
		Accession	Description	Score	Coverage	# Proteins	# Unique Peptides	# Peptides	# PSMs	# AAs	MW [kDa]	calc. pI
		IPI00027223.2	Isocitrate dehydrogenase [NADP] cytoplasmic	100.643	45.89	7	17	18	41	414	46.6295	7.00537
	High	ISGGSVVEmQGDEmTR	3	4	1	IPI00027223.2	M9(Oxidation); M14(Oxidation)	0	0	0.0003574	4.65093	3	1727.76	1.67261	14.4702	0
		Accession	Description	Score	Coverage	# Proteins	# Unique Peptides	# Peptides	# PSMs	# AAs	MW [kDa]	calc. pI
		IPI00027223.2	Isocitrate dehydrogenase [NADP] cytoplasmic	100.643	45.89	7	17	18	41	414	46.6295	7.00537
	High	VTYLVHNFEEGGGVAmGmYNQDK	1	1	1	IPI00027223.2	M16(Oxidation); M18(Oxidation)	0	0	0.0004773	4.27725	3	2591.15	-0.778226	21.0449	0
		Accession	Description	Score	Coverage	# Proteins	# Unique Peptides	# Peptides	# PSMs	# AAs	MW [kDa]	calc. pI
		IPI00027223.2	Isocitrate dehydrogenase [NADP] cytoplasmic	100.643	45.89	7	17	18	41	414	46.6295	7.00537
	High	LIDDMVAQAmK	6	2	1	IPI00027223.2	M10(Oxidation)	0	0	0.006264	3.50196	2	1250.61	1.54556	20.0917	0
		Accession	Description	Score	Coverage	# Proteins	# Unique Peptides	# Peptides	# PSMs	# AAs	MW [kDa]	calc. pI
		IPI00027223.2	Isocitrate dehydrogenase [NADP] cytoplasmic	100.643	45.89	7	17	18	41	414	46.6295	7.00537
	High	SDYLNTFEFmDK	2	2	1	IPI00027223.2	M10(Oxidation)	0	0	0.01489	3.481	2	1525.66	2.36139	26.1421	0
		Accession	Description	Score	Coverage	# Proteins	# Unique Peptides	# Peptides	# PSMs	# AAs	MW [kDa]	calc. pI
		IPI00027223.2	Isocitrate dehydrogenase [NADP] cytoplasmic	100.643	45.89	7	17	18	41	414	46.6295	7.00537
	High	ISGGSVVEMQGDEMTR	1	4	1	IPI00027223.2		0	0	0.004245	3.45444	2	1695.77	1.22168	19.6238	0
		Accession	Description	Score	Coverage	# Proteins	# Unique Peptides	# Peptides	# PSMs	# AAs	MW [kDa]	calc. pI
		IPI00027223.2	Isocitrate dehydrogenase [NADP] cytoplasmic	100.643	45.89	7	17	18	41	414	46.6295	7.00537
	High	ISGGSVVEmQGDEMTR	2	4	1	IPI00027223.2	M9(Oxidation)	0	0	0.005347	3.39808	2	1711.77	2.25544	17.2322	0
		Accession	Description	Score	Coverage	# Proteins	# Unique Peptides	# Peptides	# PSMs	# AAs	MW [kDa]	calc. pI
		IPI00027223.2	Isocitrate dehydrogenase [NADP] cytoplasmic	100.643	45.89	7	17	18	41	414	46.6295	7.00537
	High	KISGGSVVEmQGDEmTR	1	4	1	IPI00027223.2	M10(Oxidation); M15(Oxidation)	0	0	0.003309	3.32116	3	1855.85	0.439351	12.7353	1
		Accession	Description	Score	Coverage	# Proteins	# Unique Peptides	# Peptides	# PSMs	# AAs	MW [kDa]	calc. pI
		IPI00027223.2	Isocitrate dehydrogenase [NADP] cytoplasmic	100.643	45.89	7	17	18	41	414	46.6295	7.00537
	High	VEITYTPSDGTQK	2	1	1	IPI00027223.2		0	0	0.007531	3.26526	2	1438.71	1.3012	17.6858	0
		Accession	Description	Score	Coverage	# Proteins	# Unique Peptides	# Peptides	# PSMs	# AAs	MW [kDa]	calc. pI
		IPI00027223.2	Isocitrate dehydrogenase [NADP] cytoplasmic	100.643	45.89	7	17	18	41	414	46.6295	7.00537
	High	SDYLNTFEFMDK	1	2	1	IPI00027223.2		0	0	0.01309	3.13865	2	1509.66	0.392712	27.9813	0
		Accession	Description	Score	Coverage	# Proteins	# Unique Peptides	# Peptides	# PSMs	# AAs	MW [kDa]	calc. pI
		IPI00027223.2	Isocitrate dehydrogenase [NADP] cytoplasmic	100.643	45.89	7	17	18	41	414	46.6295	7.00537
	High	ATDFVVPGPGK	2	2	1	IPI00027223.2		0	0	0.0158	2.92667	2	1087.58	1.34079	19.1789	0
		Accession	Description	Score	Coverage	# Proteins	# Unique Peptides	# Peptides	# PSMs	# AAs	MW [kDa]	calc. pI
		IPI00027223.2	Isocitrate dehydrogenase [NADP] cytoplasmic	100.643	45.89	7	17	18	41	414	46.6295	7.00537
	High	LIDDMVAQAMK	1	2	1	IPI00027223.2		0	0	0.0099	2.73357	2	1234.62	1.20407	24.3422	0
		Accession	Description	Score	Coverage	# Proteins	# Unique Peptides	# Peptides	# PSMs	# AAs	MW [kDa]	calc. pI
		IPI00027223.2	Isocitrate dehydrogenase [NADP] cytoplasmic	100.643	45.89	7	17	18	41	414	46.6295	7.00537
	High	LIDDmVAQAmK	2	2	1	IPI00027223.2	M5(Oxidation); M10(Oxidation)	0	0	0.00974	2.15261	2	1266.61	1.20379	17.4876	0
		Accession	Description	Score	Coverage	# Proteins	# Unique Peptides	# Peptides	# PSMs	# AAs	MW [kDa]	calc. pI
		IPI00027223.2	Isocitrate dehydrogenase [NADP] cytoplasmic	100.643	45.89	7	17	18	41	414	46.6295	7.00537
	High	TVEAEAAHGTVTR	2	2	1	IPI00027223.2		0	0.001	0.02141	3.23764	2	1341.68	0.672324	12.0216	0
		Accession	Description	Score	Coverage	# Proteins	# Unique Peptides	# Peptides	# PSMs	# AAs	MW [kDa]	calc. pI
		IPI00027223.2	Isocitrate dehydrogenase [NADP] cytoplasmic	100.643	45.89	7	17	18	41	414	46.6295	7.00537
	High	SEGGFIWAcK	1	3	1	IPI00027223.2	C9(Carbamidomethyl)	0	0.002	0.04052	2.69864	2	1154.53	1.36544	23.1106	0
		Accession	Description	Score	Coverage	# Proteins	# Unique Peptides	# Peptides	# PSMs	# AAs	MW [kDa]	calc. pI
		IPI00027223.2	Isocitrate dehydrogenase [NADP] cytoplasmic	100.643	45.89	7	17	18	41	414	46.6295	7.00537
	High	FKDIFQEIYDK	2	2	1	IPI00027223.2		0	0.002	0.0789	2.55558	3	1445.73	2.28872	26.5844	1
		Accession	Description	Score	Coverage	# Proteins	# Unique Peptides	# Peptides	# PSMs	# AAs	MW [kDa]	calc. pI
		IPI00027223.2	Isocitrate dehydrogenase [NADP] cytoplasmic	100.643	45.89	7	17	18	41	414	46.6295	7.00537
	High	GWPLYLSTK	1	2	1	IPI00027223.2		0	0.002	0.06913	2.1712	2	1064.58	1.39566	25.1534	0
		Accession	Description	Score	Coverage	# Proteins	# Unique Peptides	# Peptides	# PSMs	# AAs	MW [kDa]	calc. pI
		IPI00027223.2	Isocitrate dehydrogenase [NADP] cytoplasmic	100.643	45.89	7	17	18	41	414	46.6295	7.00537
	High	IIWELIK	1	4	1	IPI00027223.2		0	0.002	0.04604	2.15592	2	914.572	0.889643	27.3691	0
		Accession	Description	Score	Coverage	# Proteins	# Unique Peptides	# Peptides	# PSMs	# AAs	MW [kDa]	calc. pI
		IPI00027223.2	Isocitrate dehydrogenase [NADP] cytoplasmic	100.643	45.89	7	17	18	41	414	46.6295	7.00537
	High	NILGGTVFR	1	4	2	IPI00011107.2;IPI00027223.2		0	0.002	0.04666	1.86835	2	976.559	1.92766	23.0113	0
		Accession	Description	Score	Coverage	# Proteins	# Unique Peptides	# Peptides	# PSMs	# AAs	MW [kDa]	calc. pI
		IPI00027223.2	Isocitrate dehydrogenase [NADP] cytoplasmic	100.643	45.89	7	17	18	41	414	46.6295	7.00537
		IPI00011107.2	Isocitrate dehydrogenase [NADP], mitochondrial	13.483	14.38	3	4	5	6	452	50.8769	8.68994
	High	DIFQEIYDK	1	2	1	IPI00027223.2		0	0.002	0.06071	1.70549	2	1170.57	1.27303	27.0802	0
		Accession	Description	Score	Coverage	# Proteins	# Unique Peptides	# Peptides	# PSMs	# AAs	MW [kDa]	calc. pI
		IPI00027223.2	Isocitrate dehydrogenase [NADP] cytoplasmic	100.643	45.89	7	17	18	41	414	46.6295	7.00537
	High	GQETSTNPIASIFAWTR	1	2	1	IPI00027223.2		0	0.003	0.1067	1.52678	2	1878.94	0.825709	32.5854	0
		Accession	Description	Score	Coverage	# Proteins	# Unique Peptides	# Peptides	# PSMs	# AAs	MW [kDa]	calc. pI
		IPI00027223.2	Isocitrate dehydrogenase [NADP] cytoplasmic	100.643	45.89	7	17	18	41	414	46.6295	7.00537
	High	LVSGWVKPIIIGR	3	2	1	IPI00027223.2		0	0.003	0.09526	1.42561	3	1437.9	2.07738	24.9861	0
		Accession	Description	Score	Coverage	# Proteins	# Unique Peptides	# Peptides	# PSMs	# AAs	MW [kDa]	calc. pI
		IPI00027223.2	Isocitrate dehydrogenase [NADP] cytoplasmic	100.643	45.89	7	17	18	41	414	46.6295	7.00537
	High	DLAAcIK	1	3	1	IPI00027223.2	C5(Carbamidomethyl)	0	0.006	0.1608	2.20351	2	790.414	1.97231	16.6501	0
		Accession	Description	Score	Coverage	# Proteins	# Unique Peptides	# Peptides	# PSMs	# AAs	MW [kDa]	calc. pI
		IPI00027223.2	Isocitrate dehydrogenase [NADP] cytoplasmic	100.643	45.89	7	17	18	41	414	46.6295	7.00537
	Medium	GLPNVQR	1	2	1	IPI00027223.2		0	0.025	0.3065	1.62697	2	783.448	1.46726	13.7523	0
		Accession	Description	Score	Coverage	# Proteins	# Unique Peptides	# Peptides	# PSMs	# AAs	MW [kDa]	calc. pI
		IPI00027223.2	Isocitrate dehydrogenase [NADP] cytoplasmic	100.643	45.89	7	17	18	41	414	46.6295	7.00537
IPI00220327.4	Keratin, type II cytoskeletal 1	86.6404	44.41	1	20	24	33	644	65.999	8.11865
	A2	Sequence	# PSMs	# Proteins	# Protein Groups	Protein Group Accessions	Modifications	ΔCn	q-Value	PEP	XCorr	Charge	MH+ [Da]	ΔM [ppm]	RT [min]	# Missed Cleavages
	High	GGGGGGYGSGGSSYGSGGGSYGSGGGGGGGR	2	1	1	IPI00220327.4		0	0	0.001021	5.62755	3	2383.95	0.728692	14.164	0
		Accession	Description	Score	Coverage	# Proteins	# Unique Peptides	# Peptides	# PSMs	# AAs	MW [kDa]	calc. pI
		IPI00220327.4	Keratin, type II cytoskeletal 1	86.6404	44.41	1	20	24	33	644	65.999	8.11865
	High	FLEQQNQVLQTK	1	3	2	IPI00021304.1;IPI00220327.4		0	0	0.003077	4.5247	2	1475.79	0.747569	18.5999	0
		Accession	Description	Score	Coverage	# Proteins	# Unique Peptides	# Peptides	# PSMs	# AAs	MW [kDa]	calc. pI
		IPI00220327.4	Keratin, type II cytoskeletal 1	86.6404	44.41	1	20	24	33	644	65.999	8.11865
		IPI00021304.1	Keratin, type II cytoskeletal 2 epidermal	49.2584	35.97	21	14	20	22	645	65.8254	8.00146
	High	FSScGGGGGSFGAGGGFGSR	1	1	1	IPI00220327.4	C4(Carbamidomethyl)	0	0	0.0005847	4.33732	2	1765.74	0.745459	19.5611	0
		Accession	Description	Score	Coverage	# Proteins	# Unique Peptides	# Peptides	# PSMs	# AAs	MW [kDa]	calc. pI
		IPI00220327.4	Keratin, type II cytoskeletal 1	86.6404	44.41	1	20	24	33	644	65.999	8.11865
	High	LNDLEDALQQAK	1	1	1	IPI00220327.4		0	0	0.004094	3.94778	2	1357.7	2.24559	22.6012	0
		Accession	Description	Score	Coverage	# Proteins	# Unique Peptides	# Peptides	# PSMs	# AAs	MW [kDa]	calc. pI
		IPI00220327.4	Keratin, type II cytoskeletal 1	86.6404	44.41	1	20	24	33	644	65.999	8.11865
	High	SGGGFSSGSAGIINYQR	1	1	1	IPI00220327.4		0	0	0.002039	3.29179	2	1657.8	1.44432	20.5921	0
		Accession	Description	Score	Coverage	# Proteins	# Unique Peptides	# Peptides	# PSMs	# AAs	MW [kDa]	calc. pI
		IPI00220327.4	Keratin, type II cytoskeletal 1	86.6404	44.41	1	20	24	33	644	65.999	8.11865
	High	SKAEAESLYQSK	2	1	1	IPI00220327.4		0	0	0.008842	3.24025	3	1340.67	1.91458	12.3844	1
		Accession	Description	Score	Coverage	# Proteins	# Unique Peptides	# Peptides	# PSMs	# AAs	MW [kDa]	calc. pI
		IPI00220327.4	Keratin, type II cytoskeletal 1	86.6404	44.41	1	20	24	33	644	65.999	8.11865
	High	YEELQITAGR	1	2	1	IPI00220327.4		0	0	0.005078	3.02341	2	1179.6	-0.89731	19.6545	0
		Accession	Description	Score	Coverage	# Proteins	# Unique Peptides	# Peptides	# PSMs	# AAs	MW [kDa]	calc. pI
		IPI00220327.4	Keratin, type II cytoskeletal 1	86.6404	44.41	1	20	24	33	644	65.999	8.11865
	High	SLNNQFASFIDK	1	1	1	IPI00220327.4		0	0	0.007836	2.97041	2	1383.69	0.78959	25.2907	0
		Accession	Description	Score	Coverage	# Proteins	# Unique Peptides	# Peptides	# PSMs	# AAs	MW [kDa]	calc. pI
		IPI00220327.4	Keratin, type II cytoskeletal 1	86.6404	44.41	1	20	24	33	644	65.999	8.11865
	High	SLDLDSIIAEVK	2	1	1	IPI00220327.4		0	0.001	0.03293	3.23193	2	1302.72	1.55013	30.3641	0
		Accession	Description	Score	Coverage	# Proteins	# Unique Peptides	# Peptides	# PSMs	# AAs	MW [kDa]	calc. pI
		IPI00220327.4	Keratin, type II cytoskeletal 1	86.6404	44.41	1	20	24	33	644	65.999	8.11865
	High	GSYGSGGSSYGSGGGSYGSGGGGGGHGSYGSGSSSGGYR	1	1	1	IPI00220327.4		0	0.001	0.03522	2.78353	3	3312.32	2.57049	15.0076	0
		Accession	Description	Score	Coverage	# Proteins	# Unique Peptides	# Peptides	# PSMs	# AAs	MW [kDa]	calc. pI
		IPI00220327.4	Keratin, type II cytoskeletal 1	86.6404	44.41	1	20	24	33	644	65.999	8.11865
	High	AEAESLYQSK	1	1	1	IPI00220327.4		0	0.001	0.01865	2.55555	2	1125.54	1.19533	14.0937	0
		Accession	Description	Score	Coverage	# Proteins	# Unique Peptides	# Peptides	# PSMs	# AAs	MW [kDa]	calc. pI
		IPI00220327.4	Keratin, type II cytoskeletal 1	86.6404	44.41	1	20	24	33	644	65.999	8.11865
	High	QISNLQQSISDAEQR	1	1	1	IPI00220327.4		0	0.001	0.01995	2.35801	3	1716.85	1.73505	20.8899	0
		Accession	Description	Score	Coverage	# Proteins	# Unique Peptides	# Peptides	# PSMs	# AAs	MW [kDa]	calc. pI
		IPI00220327.4	Keratin, type II cytoskeletal 1	86.6404	44.41	1	20	24	33	644	65.999	8.11865
	High	KQISNLQQSISDAEQR	1	1	1	IPI00220327.4		0	0.001	0.0335	2.255	3	1844.95	1.28414	18.2739	1
		Accession	Description	Score	Coverage	# Proteins	# Unique Peptides	# Peptides	# PSMs	# AAs	MW [kDa]	calc. pI
		IPI00220327.4	Keratin, type II cytoskeletal 1	86.6404	44.41	1	20	24	33	644	65.999	8.11865
	High	NKYEDEINKR	3	11	3	IPI00009867.3;IPI00220327.4;IPI00554648.3		0	0.002	0.04144	2.99103	3	1308.66	1.46854	12.8485	2
		Accession	Description	Score	Coverage	# Proteins	# Unique Peptides	# Peptides	# PSMs	# AAs	MW [kDa]	calc. pI
		IPI00220327.4	Keratin, type II cytoskeletal 1	86.6404	44.41	1	20	24	33	644	65.999	8.11865
		IPI00554648.3	Keratin, type II cytoskeletal 8	43.3118	25.67	15	10	14	19	483	53.6711	5.59229
		IPI00009867.3	Keratin, type II cytoskeletal 5	29.7436	18.31	16	6	12	14	590	62.34	7.73779
	High	IEISELNR	1	2	2	IPI00021304.1;IPI00220327.4		0	0.002	0.05034	2.74651	2	973.533	1.40736	18.8368	0
		Accession	Description	Score	Coverage	# Proteins	# Unique Peptides	# Peptides	# PSMs	# AAs	MW [kDa]	calc. pI
		IPI00220327.4	Keratin, type II cytoskeletal 1	86.6404	44.41	1	20	24	33	644	65.999	8.11865
		IPI00021304.1	Keratin, type II cytoskeletal 2 epidermal	49.2584	35.97	21	14	20	22	645	65.8254	8.00146
	High	DYQELmNTK	1	1	1	IPI00220327.4	M6(Oxidation)	0	0.002	0.04506	2.2227	2	1157.52	0.609882	14.6372	0
		Accession	Description	Score	Coverage	# Proteins	# Unique Peptides	# Peptides	# PSMs	# AAs	MW [kDa]	calc. pI
		IPI00220327.4	Keratin, type II cytoskeletal 1	86.6404	44.41	1	20	24	33	644	65.999	8.11865
	High	TNAENEFVTIKK	2	1	1	IPI00220327.4		0	0.002	0.07328	2.05629	2	1393.73	0.959155	16.2614	1
		Accession	Description	Score	Coverage	# Proteins	# Unique Peptides	# Peptides	# PSMs	# AAs	MW [kDa]	calc. pI
		IPI00220327.4	Keratin, type II cytoskeletal 1	86.6404	44.41	1	20	24	33	644	65.999	8.11865
	High	NmQDmVEDYR	2	1	1	IPI00220327.4	M2(Oxidation); M5(Oxidation)	0	0.002	0.07261	1.92534	2	1332.52	0.852656	14.7265	0
		Accession	Description	Score	Coverage	# Proteins	# Unique Peptides	# Peptides	# PSMs	# AAs	MW [kDa]	calc. pI
		IPI00220327.4	Keratin, type II cytoskeletal 1	86.6404	44.41	1	20	24	33	644	65.999	8.11865
	High	DYQELMNTK	1	1	1	IPI00220327.4		0	0.003	0.09354	2.09679	2	1141.52	1.08293	19.828	0
		Accession	Description	Score	Coverage	# Proteins	# Unique Peptides	# Peptides	# PSMs	# AAs	MW [kDa]	calc. pI
		IPI00220327.4	Keratin, type II cytoskeletal 1	86.6404	44.41	1	20	24	33	644	65.999	8.11865
	High	SISISVAR	1	1	1	IPI00220327.4		0	0.003	0.1068	1.65231	2	832.489	0.029784	17.0567	0
		Accession	Description	Score	Coverage	# Proteins	# Unique Peptides	# Peptides	# PSMs	# AAs	MW [kDa]	calc. pI
		IPI00220327.4	Keratin, type II cytoskeletal 1	86.6404	44.41	1	20	24	33	644	65.999	8.11865
	High	LRSEIDNVKK	2	1	1	IPI00220327.4		0	0.004	0.1306	3.13662	3	1201.69	2.18756	11.1938	2
		Accession	Description	Score	Coverage	# Proteins	# Unique Peptides	# Peptides	# PSMs	# AAs	MW [kDa]	calc. pI
		IPI00220327.4	Keratin, type II cytoskeletal 1	86.6404	44.41	1	20	24	33	644	65.999	8.11865
	High	SLVNLGGSK	1	1	1	IPI00220327.4		0	0.005	0.154	1.73673	2	874.5	1.34196	17.0282	0
		Accession	Description	Score	Coverage	# Proteins	# Unique Peptides	# Peptides	# PSMs	# AAs	MW [kDa]	calc. pI
		IPI00220327.4	Keratin, type II cytoskeletal 1	86.6404	44.41	1	20	24	33	644	65.999	8.11865
	High	TLLEGEESR	1	1	1	IPI00220327.4		0	0.008	0.1917	1.52448	2	1033.52	1.14	15.1197	0
		Accession	Description	Score	Coverage	# Proteins	# Unique Peptides	# Peptides	# PSMs	# AAs	MW [kDa]	calc. pI
		IPI00220327.4	Keratin, type II cytoskeletal 1	86.6404	44.41	1	20	24	33	644	65.999	8.11865
	Medium	NKYEDEINK	1	15	3	IPI00009867.3;IPI00554648.3;IPI00220327.4		0	0.013	0.2222	1.62398	2	1152.56	1.77178	12.0283	1
		Accession	Description	Score	Coverage	# Proteins	# Unique Peptides	# Peptides	# PSMs	# AAs	MW [kDa]	calc. pI
		IPI00220327.4	Keratin, type II cytoskeletal 1	86.6404	44.41	1	20	24	33	644	65.999	8.11865
		IPI00554648.3	Keratin, type II cytoskeletal 8	43.3118	25.67	15	10	14	19	483	53.6711	5.59229
		IPI00009867.3	Keratin, type II cytoskeletal 5	29.7436	18.31	16	6	12	14	590	62.34	7.73779
	Medium	AQYEDIAQK	1	1	1	IPI00220327.4		0	0.013	0.2265	1.61437	2	1065.52	2.41941	13.7277	0
		Accession	Description	Score	Coverage	# Proteins	# Unique Peptides	# Peptides	# PSMs	# AAs	MW [kDa]	calc. pI
		IPI00220327.4	Keratin, type II cytoskeletal 1	86.6404	44.41	1	20	24	33	644	65.999	8.11865
IPI01011344.1	37 kDa protein	74.6791	44.44	51	5	13	46	333	37.3826	5.57959
	A2	Sequence	# PSMs	# Proteins	# Protein Groups	Protein Group Accessions	Modifications	ΔCn	q-Value	PEP	XCorr	Charge	MH+ [Da]	ΔM [ppm]	RT [min]	# Missed Cleavages
	High	SYELPDGQVITIGNER	3	22	2	IPI00021428.1;IPI01011344.1		0	0	0.0001819	4.76044	2	1790.89	1.17219	25.9767	0
		Accession	Description	Score	Coverage	# Proteins	# Unique Peptides	# Peptides	# PSMs	# AAs	MW [kDa]	calc. pI
		IPI01011344.1	37 kDa protein	74.6791	44.44	51	5	13	46	333	37.3826	5.57959
		IPI00021428.1	Actin, alpha skeletal muscle	62.6874	31.56	45	2	10	38	377	42.0239	5.38916
	High	VAPEEHPVLLTEAPLNPK	5	12	1	IPI01011344.1		0	0	0.005205	3.39883	3	1954.07	1.61704	21.1174	0
		Accession	Description	Score	Coverage	# Proteins	# Unique Peptides	# Peptides	# PSMs	# AAs	MW [kDa]	calc. pI
		IPI01011344.1	37 kDa protein	74.6791	44.44	51	5	13	46	333	37.3826	5.57959
	High	KDLYANTVLSGGTTmYPGIADR	1	7	1	IPI01011344.1	M15(Oxidation)	0	0	0.01585	3.05989	3	2359.17	4.66108	22.6492	1
		Accession	Description	Score	Coverage	# Proteins	# Unique Peptides	# Peptides	# PSMs	# AAs	MW [kDa]	calc. pI
		IPI01011344.1	37 kDa protein	74.6791	44.44	51	5	13	46	333	37.3826	5.57959
	High	DSYVGDEAQSK	1	27	2	IPI00021428.1;IPI01011344.1		0	0	0.01395	2.79353	2	1198.52	0.0877463	12.6426	0
		Accession	Description	Score	Coverage	# Proteins	# Unique Peptides	# Peptides	# PSMs	# AAs	MW [kDa]	calc. pI
		IPI01011344.1	37 kDa protein	74.6791	44.44	51	5	13	46	333	37.3826	5.57959
		IPI00021428.1	Actin, alpha skeletal muscle	62.6874	31.56	45	2	10	38	377	42.0239	5.38916
	High	AGFAGDDAPR	1	33	2	IPI00021428.1;IPI01011344.1		0	0	0.01618	2.75891	2	976.45	1.43718	13.6156	0
		Accession	Description	Score	Coverage	# Proteins	# Unique Peptides	# Peptides	# PSMs	# AAs	MW [kDa]	calc. pI
		IPI01011344.1	37 kDa protein	74.6791	44.44	51	5	13	46	333	37.3826	5.57959
		IPI00021428.1	Actin, alpha skeletal muscle	62.6874	31.56	45	2	10	38	377	42.0239	5.38916
	High	QEYDESGPSIVHR	3	13	1	IPI01011344.1		0	0	0.01051	2.71265	3	1516.7	1.36169	15.1281	0
		Accession	Description	Score	Coverage	# Proteins	# Unique Peptides	# Peptides	# PSMs	# AAs	MW [kDa]	calc. pI
		IPI01011344.1	37 kDa protein	74.6791	44.44	51	5	13	46	333	37.3826	5.57959
	High	DLYANTVLSGGTTmYPGIADR	1	7	1	IPI01011344.1	M14(Oxidation)	0	0	0.009351	2.59378	2	2231.07	0.557316	26.2379	0
		Accession	Description	Score	Coverage	# Proteins	# Unique Peptides	# Peptides	# PSMs	# AAs	MW [kDa]	calc. pI
		IPI01011344.1	37 kDa protein	74.6791	44.44	51	5	13	46	333	37.3826	5.57959
	High	IWHHTFYNELR	13	48	2	IPI00021428.1;IPI01011344.1		0	0	0.01766	2.48399	3	1515.75	1.24061	61.701	0
		Accession	Description	Score	Coverage	# Proteins	# Unique Peptides	# Peptides	# PSMs	# AAs	MW [kDa]	calc. pI
		IPI01011344.1	37 kDa protein	74.6791	44.44	51	5	13	46	333	37.3826	5.57959
		IPI00021428.1	Actin, alpha skeletal muscle	62.6874	31.56	45	2	10	38	377	42.0239	5.38916
	High	HQGVmVGmGQK	3	27	2	IPI00021428.1;IPI01011344.1	M5(Oxidation); M8(Oxidation)	0	0.001	0.02669	3.06116	3	1203.56	1.10398	9.52891	0
		Accession	Description	Score	Coverage	# Proteins	# Unique Peptides	# Peptides	# PSMs	# AAs	MW [kDa]	calc. pI
		IPI01011344.1	37 kDa protein	74.6791	44.44	51	5	13	46	333	37.3826	5.57959
		IPI00021428.1	Actin, alpha skeletal muscle	62.6874	31.56	45	2	10	38	377	42.0239	5.38916
	High	EITALAPSTMK	1	19	2	IPI00021428.1;IPI01011344.1		0	0.001	0.02658	2.93055	2	1161.62	1.37	19.0442	0
		Accession	Description	Score	Coverage	# Proteins	# Unique Peptides	# Peptides	# PSMs	# AAs	MW [kDa]	calc. pI
		IPI01011344.1	37 kDa protein	74.6791	44.44	51	5	13	46	333	37.3826	5.57959
		IPI00021428.1	Actin, alpha skeletal muscle	62.6874	31.56	45	2	10	38	377	42.0239	5.38916
	High	GYSFTTTAER	2	7	1	IPI01011344.1		0	0.001	0.01929	2.12687	2	1132.53	1.02644	17.1814	0
		Accession	Description	Score	Coverage	# Proteins	# Unique Peptides	# Peptides	# PSMs	# AAs	MW [kDa]	calc. pI
		IPI01011344.1	37 kDa protein	74.6791	44.44	51	5	13	46	333	37.3826	5.57959
	High	EITALAPSTmK	3	19	2	IPI00021428.1;IPI01011344.1	M10(Oxidation)	0	0.002	0.05349	2.24756	2	1177.61	-0.135462	18.0204	0
		Accession	Description	Score	Coverage	# Proteins	# Unique Peptides	# Peptides	# PSMs	# AAs	MW [kDa]	calc. pI
		IPI01011344.1	37 kDa protein	74.6791	44.44	51	5	13	46	333	37.3826	5.57959
		IPI00021428.1	Actin, alpha skeletal muscle	62.6874	31.56	45	2	10	38	377	42.0239	5.38916
	High	DLTDYLMK	1	19	2	IPI00021428.1;IPI01011344.1		0	0.002	0.07379	1.81067	2	998.488	1.49152	26.4049	0
		Accession	Description	Score	Coverage	# Proteins	# Unique Peptides	# Peptides	# PSMs	# AAs	MW [kDa]	calc. pI
		IPI01011344.1	37 kDa protein	74.6791	44.44	51	5	13	46	333	37.3826	5.57959
		IPI00021428.1	Actin, alpha skeletal muscle	62.6874	31.56	45	2	10	38	377	42.0239	5.38916
	High	HQGVmVGMGQK	5	27	2	IPI00021428.1;IPI01011344.1	M5(Oxidation)	0	0.002	0.05419	1.11227	2	1187.57	2.09061	11.3071	0
		Accession	Description	Score	Coverage	# Proteins	# Unique Peptides	# Peptides	# PSMs	# AAs	MW [kDa]	calc. pI
		IPI01011344.1	37 kDa protein	74.6791	44.44	51	5	13	46	333	37.3826	5.57959
		IPI00021428.1	Actin, alpha skeletal muscle	62.6874	31.56	45	2	10	38	377	42.0239	5.38916
	High	DLTDYLmK	2	19	2	IPI00021428.1;IPI01011344.1	M7(Oxidation)	0	0.003	0.08498	1.54751	2	1014.48	1.78763	24.7289	0
		Accession	Description	Score	Coverage	# Proteins	# Unique Peptides	# Peptides	# PSMs	# AAs	MW [kDa]	calc. pI
		IPI01011344.1	37 kDa protein	74.6791	44.44	51	5	13	46	333	37.3826	5.57959
		IPI00021428.1	Actin, alpha skeletal muscle	62.6874	31.56	45	2	10	38	377	42.0239	5.38916
	Medium	IIAPPER	1	20	2	IPI00021428.1;IPI01011344.1		0	0.044	0.3893	1.43259	2	795.473	1.1979	13.6956	0
		Accession	Description	Score	Coverage	# Proteins	# Unique Peptides	# Peptides	# PSMs	# AAs	MW [kDa]	calc. pI
		IPI01011344.1	37 kDa protein	74.6791	44.44	51	5	13	46	333	37.3826	5.57959
		IPI00021428.1	Actin, alpha skeletal muscle	62.6874	31.56	45	2	10	38	377	42.0239	5.38916
IPI00744692.1	Transaldolase	73.33	36.5	4	14	14	34	337	37.5165	6.81494
	A2	Sequence	# PSMs	# Proteins	# Protein Groups	Protein Group Accessions	Modifications	ΔCn	q-Value	PEP	XCorr	Charge	MH+ [Da]	ΔM [ppm]	RT [min]	# Missed Cleavages
	High	LLGELLQDNAK	3	2	1	IPI00744692.1		0	0	0.00297	4.21966	2	1213.68	1.32172	23.526	0
		Accession	Description	Score	Coverage	# Proteins	# Unique Peptides	# Peptides	# PSMs	# AAs	MW [kDa]	calc. pI
		IPI00744692.1	Transaldolase	73.33	36.5	4	14	14	34	337	37.5165	6.81494
	High	LSSTWEGIQAGK	2	2	1	IPI00744692.1		0	0	0.002376	3.49596	2	1276.65	0.85628	19.8583	0
		Accession	Description	Score	Coverage	# Proteins	# Unique Peptides	# Peptides	# PSMs	# AAs	MW [kDa]	calc. pI
		IPI00744692.1	Transaldolase	73.33	36.5	4	14	14	34	337	37.5165	6.81494
	High	WLHNEDQMAVEK	2	1	1	IPI00744692.1		0	0	0.004738	3.45684	3	1499.7	1.35408	16.653	0
		Accession	Description	Score	Coverage	# Proteins	# Unique Peptides	# Peptides	# PSMs	# AAs	MW [kDa]	calc. pI
		IPI00744692.1	Transaldolase	73.33	36.5	4	14	14	34	337	37.5165	6.81494
	High	WLHNEDQmAVEK	2	1	1	IPI00744692.1	M8(Oxidation)	0	0	0.003512	3.39875	3	1515.69	1.81547	13.9923	0
		Accession	Description	Score	Coverage	# Proteins	# Unique Peptides	# Peptides	# PSMs	# AAs	MW [kDa]	calc. pI
		IPI00744692.1	Transaldolase	73.33	36.5	4	14	14	34	337	37.5165	6.81494
	High	ALAGcDFLTISPK	2	2	1	IPI00744692.1	C5(Carbamidomethyl)	0	0	0.009238	2.92008	2	1392.72	-0.577225	24.8961	0
		Accession	Description	Score	Coverage	# Proteins	# Unique Peptides	# Peptides	# PSMs	# AAs	MW [kDa]	calc. pI
		IPI00744692.1	Transaldolase	73.33	36.5	4	14	14	34	337	37.5165	6.81494
	High	LGGSQEDQIK	1	2	1	IPI00744692.1		0	0.001	0.02474	3.04053	2	1074.54	1.38075	12.1645	0
		Accession	Description	Score	Coverage	# Proteins	# Unique Peptides	# Peptides	# PSMs	# AAs	MW [kDa]	calc. pI
		IPI00744692.1	Transaldolase	73.33	36.5	4	14	14	34	337	37.5165	6.81494
	High	LSFDKDAMVAR	3	2	1	IPI00744692.1		0	0.001	0.0304	2.60134	3	1252.64	1.13737	18.5707	1
		Accession	Description	Score	Coverage	# Proteins	# Unique Peptides	# Peptides	# PSMs	# AAs	MW [kDa]	calc. pI
		IPI00744692.1	Transaldolase	73.33	36.5	4	14	14	34	337	37.5165	6.81494
	High	TIVmGASFR	3	2	1	IPI00744692.1	M4(Oxidation)	0	0.001	0.03795	2.52432	2	997.515	1.54081	16.9675	0
		Accession	Description	Score	Coverage	# Proteins	# Unique Peptides	# Peptides	# PSMs	# AAs	MW [kDa]	calc. pI
		IPI00744692.1	Transaldolase	73.33	36.5	4	14	14	34	337	37.5165	6.81494
	High	MESALDQLK	1	4	1	IPI00744692.1		0	0.001	0.02971	2.34459	2	1034.52	1.64525	19.2624	0
		Accession	Description	Score	Coverage	# Proteins	# Unique Peptides	# Peptides	# PSMs	# AAs	MW [kDa]	calc. pI
		IPI00744692.1	Transaldolase	73.33	36.5	4	14	14	34	337	37.5165	6.81494
	High	TIVMGASFR	1	2	1	IPI00744692.1		0	0.001	0.03137	2.33865	2	981.521	1.91958	20.2966	0
		Accession	Description	Score	Coverage	# Proteins	# Unique Peptides	# Peptides	# PSMs	# AAs	MW [kDa]	calc. pI
		IPI00744692.1	Transaldolase	73.33	36.5	4	14	14	34	337	37.5165	6.81494
	High	KLGGSQEDQIK	2	2	1	IPI00744692.1		0	0.002	0.06583	3.04195	3	1202.64	1.60372	10.7446	1
		Accession	Description	Score	Coverage	# Proteins	# Unique Peptides	# Peptides	# PSMs	# AAs	MW [kDa]	calc. pI
		IPI00744692.1	Transaldolase	73.33	36.5	4	14	14	34	337	37.5165	6.81494
	High	mESALDQLK	2	4	1	IPI00744692.1	M1(Oxidation)	0	0.002	0.05104	2.51258	2	1050.51	0.766858	17.4216	0
		Accession	Description	Score	Coverage	# Proteins	# Unique Peptides	# Peptides	# PSMs	# AAs	MW [kDa]	calc. pI
		IPI00744692.1	Transaldolase	73.33	36.5	4	14	14	34	337	37.5165	6.81494
	High	SYEPLEDPGVK	1	2	1	IPI00744692.1		0	0.002	0.07518	2.31998	2	1233.6	1.65608	19.0615	0
		Accession	Description	Score	Coverage	# Proteins	# Unique Peptides	# Peptides	# PSMs	# AAs	MW [kDa]	calc. pI
		IPI00744692.1	Transaldolase	73.33	36.5	4	14	14	34	337	37.5165	6.81494
	High	ILDWHVANTDK	1	2	1	IPI00744692.1		0	0.003	0.1082	2.18278	3	1311.67	1.3901	19.4148	0
		Accession	Description	Score	Coverage	# Proteins	# Unique Peptides	# Peptides	# PSMs	# AAs	MW [kDa]	calc. pI
		IPI00744692.1	Transaldolase	73.33	36.5	4	14	14	34	337	37.5165	6.81494
	High	LSFDKDAmVAR	3	2	1	IPI00744692.1	M8(Oxidation)	0	0.004	0.1389	1.88564	2	1268.63	1.43733	16.0229	1
		Accession	Description	Score	Coverage	# Proteins	# Unique Peptides	# Peptides	# PSMs	# AAs	MW [kDa]	calc. pI
		IPI00744692.1	Transaldolase	73.33	36.5	4	14	14	34	337	37.5165	6.81494
	High	LIELYK	1	2	1	IPI00744692.1		0	0.007	0.1618	2.05635	2	778.472	1.40167	19.5912	0
		Accession	Description	Score	Coverage	# Proteins	# Unique Peptides	# Peptides	# PSMs	# AAs	MW [kDa]	calc. pI
		IPI00744692.1	Transaldolase	73.33	36.5	4	14	14	34	337	37.5165	6.81494
	Medium	IYNYYK	1	2	1	IPI00744692.1		0	0.01	0.2024	1.32575	2	863.431	1.93737	15.3423	0
		Accession	Description	Score	Coverage	# Proteins	# Unique Peptides	# Peptides	# PSMs	# AAs	MW [kDa]	calc. pI
		IPI00744692.1	Transaldolase	73.33	36.5	4	14	14	34	337	37.5165	6.81494
	Medium	ILDWHVANTDKK	3	2	1	IPI00744692.1		0	0.015	0.2341	1.76654	3	1439.77	1.86041	17.9854	1
		Accession	Description	Score	Coverage	# Proteins	# Unique Peptides	# Peptides	# PSMs	# AAs	MW [kDa]	calc. pI
		IPI00744692.1	Transaldolase	73.33	36.5	4	14	14	34	337	37.5165	6.81494
IPI00012007.6	Adenosylhomocysteinase	69.952	39.35	2	16	16	29	432	47.6852	6.34131
	A2	Sequence	# PSMs	# Proteins	# Protein Groups	Protein Group Accessions	Modifications	ΔCn	q-Value	PEP	XCorr	Charge	MH+ [Da]	ΔM [ppm]	RT [min]	# Missed Cleavages
	High	KLDEAVAEAHLGK	2	2	1	IPI00012007.6		0	0	0.002156	4.47078	3	1380.75	0.465823	15.4957	1
		Accession	Description	Score	Coverage	# Proteins	# Unique Peptides	# Peptides	# PSMs	# AAs	MW [kDa]	calc. pI
		IPI00012007.6	Adenosylhomocysteinase	69.952	39.35	2	16	16	29	432	47.6852	6.34131
	High	VADIGLAAWGR	1	1	1	IPI00012007.6		0	0	0.002583	3.8661	2	1128.62	1.66241	24.6374	0
		Accession	Description	Score	Coverage	# Proteins	# Unique Peptides	# Peptides	# PSMs	# AAs	MW [kDa]	calc. pI
		IPI00012007.6	Adenosylhomocysteinase	69.952	39.35	2	16	16	29	432	47.6852	6.34131
	High	VPAINVNDSVTK	1	2	1	IPI00012007.6		0	0	0.01587	3.65327	2	1256.69	0.830099	18.1636	0
		Accession	Description	Score	Coverage	# Proteins	# Unique Peptides	# Peptides	# PSMs	# AAs	MW [kDa]	calc. pI
		IPI00012007.6	Adenosylhomocysteinase	69.952	39.35	2	16	16	29	432	47.6852	6.34131
	High	VAVVAGYGDVGK	3	2	1	IPI00012007.6		0	0	0.009478	3.45147	2	1134.62	1.82259	17.9382	0
		Accession	Description	Score	Coverage	# Proteins	# Unique Peptides	# Peptides	# PSMs	# AAs	MW [kDa]	calc. pI
		IPI00012007.6	Adenosylhomocysteinase	69.952	39.35	2	16	16	29	432	47.6852	6.34131
	High	GISEETTTGVHNLYK	2	2	1	IPI00012007.6		0	0	0.00173	3.42735	2	1648.82	1.66232	17.4086	0
		Accession	Description	Score	Coverage	# Proteins	# Unique Peptides	# Peptides	# PSMs	# AAs	MW [kDa]	calc. pI
		IPI00012007.6	Adenosylhomocysteinase	69.952	39.35	2	16	16	29	432	47.6852	6.34131
	High	ALDIAENEmPGLMR	3	1	1	IPI00012007.6	M9(Oxidation)	0	0	0.01057	3.34306	2	1575.75	1.47928	22.0649	0
		Accession	Description	Score	Coverage	# Proteins	# Unique Peptides	# Peptides	# PSMs	# AAs	MW [kDa]	calc. pI
		IPI00012007.6	Adenosylhomocysteinase	69.952	39.35	2	16	16	29	432	47.6852	6.34131
	High	ALDIAENEmPGLmR	1	1	1	IPI00012007.6	M9(Oxidation); M13(Oxidation)	0	0	0.01232	3.26461	2	1591.75	1.66813	19.7351	0
		Accession	Description	Score	Coverage	# Proteins	# Unique Peptides	# Peptides	# PSMs	# AAs	MW [kDa]	calc. pI
		IPI00012007.6	Adenosylhomocysteinase	69.952	39.35	2	16	16	29	432	47.6852	6.34131
	High	LDEAVAEAHLGK	2	2	1	IPI00012007.6		0	0	0.002566	3.10579	2	1252.65	0.864703	16.1286	0
		Accession	Description	Score	Coverage	# Proteins	# Unique Peptides	# Peptides	# PSMs	# AAs	MW [kDa]	calc. pI
		IPI00012007.6	Adenosylhomocysteinase	69.952	39.35	2	16	16	29	432	47.6852	6.34131
	High	ALDIAENEMPGLMR	1	1	1	IPI00012007.6		0	0	0.01633	2.90604	2	1559.75	-1.84394	25.7978	0
		Accession	Description	Score	Coverage	# Proteins	# Unique Peptides	# Peptides	# PSMs	# AAs	MW [kDa]	calc. pI
		IPI00012007.6	Adenosylhomocysteinase	69.952	39.35	2	16	16	29	432	47.6852	6.34131
	High	QAQYLGMScDGPFKPDHYR	1	2	1	IPI00012007.6	C9(Carbamidomethyl)	0	0	0.01776	2.20102	4	2270.02	1.41852	20.7014	0
		Accession	Description	Score	Coverage	# Proteins	# Unique Peptides	# Peptides	# PSMs	# AAs	MW [kDa]	calc. pI
		IPI00012007.6	Adenosylhomocysteinase	69.952	39.35	2	16	16	29	432	47.6852	6.34131
	High	YPVGVHFLPK	2	2	1	IPI00012007.6		0	0.001	0.02471	2.79424	3	1156.65	1.75869	20.5892	0
		Accession	Description	Score	Coverage	# Proteins	# Unique Peptides	# Peptides	# PSMs	# AAs	MW [kDa]	calc. pI
		IPI00012007.6	Adenosylhomocysteinase	69.952	39.35	2	16	16	29	432	47.6852	6.34131
	High	IILLAEGR	2	2	1	IPI00012007.6		0	0.001	0.02568	2.69575	2	884.558	1.39447	20.7937	0
		Accession	Description	Score	Coverage	# Proteins	# Unique Peptides	# Peptides	# PSMs	# AAs	MW [kDa]	calc. pI
		IPI00012007.6	Adenosylhomocysteinase	69.952	39.35	2	16	16	29	432	47.6852	6.34131
	High	WLNENAVEK	1	2	1	IPI00012007.6		0	0.001	0.02694	2.36578	2	1102.55	1.08963	17.575	0
		Accession	Description	Score	Coverage	# Proteins	# Unique Peptides	# Peptides	# PSMs	# AAs	MW [kDa]	calc. pI
		IPI00012007.6	Adenosylhomocysteinase	69.952	39.35	2	16	16	29	432	47.6852	6.34131
	High	VNIKPQVDR	2	2	1	IPI00012007.6		0	0.002	0.07064	2.79615	2	1068.62	1.08907	12.2389	0
		Accession	Description	Score	Coverage	# Proteins	# Unique Peptides	# Peptides	# PSMs	# AAs	MW [kDa]	calc. pI
		IPI00012007.6	Adenosylhomocysteinase	69.952	39.35	2	16	16	29	432	47.6852	6.34131
	High	SKFDNLYGcR	1	2	1	IPI00012007.6	C9(Carbamidomethyl)	0	0.002	0.06302	2.4179	2	1259.59	1.17291	16.6273	1
		Accession	Description	Score	Coverage	# Proteins	# Unique Peptides	# Peptides	# PSMs	# AAs	MW [kDa]	calc. pI
		IPI00012007.6	Adenosylhomocysteinase	69.952	39.35	2	16	16	29	432	47.6852	6.34131
	High	YPQLLPGIR	2	2	1	IPI00012007.6		0	0.003	0.1014	1.64883	2	1056.62	1.00324	24.1235	0
		Accession	Description	Score	Coverage	# Proteins	# Unique Peptides	# Peptides	# PSMs	# AAs	MW [kDa]	calc. pI
		IPI00012007.6	Adenosylhomocysteinase	69.952	39.35	2	16	16	29	432	47.6852	6.34131
	Medium	RATDVMIAGK	1	2	1	IPI00012007.6		0	0.041	0.3752	2.10241	2	1061.58	-0.636426	12.8419	1
		Accession	Description	Score	Coverage	# Proteins	# Unique Peptides	# Peptides	# PSMs	# AAs	MW [kDa]	calc. pI
		IPI00012007.6	Adenosylhomocysteinase	69.952	39.35	2	16	16	29	432	47.6852	6.34131
	Medium	AGIPVYAWK	1	2	1	IPI00012007.6		0	0.047	0.3988	1.40262	2	1004.56	1.23784	23.2376	0
		Accession	Description	Score	Coverage	# Proteins	# Unique Peptides	# Peptides	# PSMs	# AAs	MW [kDa]	calc. pI
		IPI00012007.6	Adenosylhomocysteinase	69.952	39.35	2	16	16	29	432	47.6852	6.34131
IPI00021842.1	Apolipoprotein E	67.4671	45.11	5	14	14	27	317	36.1318	5.73193
	A2	Sequence	# PSMs	# Proteins	# Protein Groups	Protein Group Accessions	Modifications	ΔCn	q-Value	PEP	XCorr	Charge	MH+ [Da]	ΔM [ppm]	RT [min]	# Missed Cleavages
	High	SELEEQLTPVAEETR	4	4	1	IPI00021842.1		0	0	0.0005371	4.31312	2	1730.85	1.3554	21.4086	0
		Accession	Description	Score	Coverage	# Proteins	# Unique Peptides	# Peptides	# PSMs	# AAs	MW [kDa]	calc. pI
		IPI00021842.1	Apolipoprotein E	67.4671	45.11	5	14	14	27	317	36.1318	5.73193
	High	AATVGSLAGQPLQER	1	2	1	IPI00021842.1		0	0	0.007771	3.98564	2	1497.81	2.19264	19.09	0
		Accession	Description	Score	Coverage	# Proteins	# Unique Peptides	# Peptides	# PSMs	# AAs	MW [kDa]	calc. pI
		IPI00021842.1	Apolipoprotein E	67.4671	45.11	5	14	14	27	317	36.1318	5.73193
	High	GEVQAmLGQSTEELR	1	4	1	IPI00021842.1	M6(Oxidation)	0	0	0.00103	3.79581	2	1663.8	1.19529	18.9848	0
		Accession	Description	Score	Coverage	# Proteins	# Unique Peptides	# Peptides	# PSMs	# AAs	MW [kDa]	calc. pI
		IPI00021842.1	Apolipoprotein E	67.4671	45.11	5	14	14	27	317	36.1318	5.73193
	High	GEVQAMLGQSTEELR	2	4	1	IPI00021842.1		0	0	0.0007124	3.77271	2	1647.8	0.639708	23.3656	0
		Accession	Description	Score	Coverage	# Proteins	# Unique Peptides	# Peptides	# PSMs	# AAs	MW [kDa]	calc. pI
		IPI00021842.1	Apolipoprotein E	67.4671	45.11	5	14	14	27	317	36.1318	5.73193
	High	AKLEEQAQQIR	3	1	1	IPI00021842.1		0	0	0.01099	3.66772	3	1313.72	1.53848	13.0093	1
		Accession	Description	Score	Coverage	# Proteins	# Unique Peptides	# Peptides	# PSMs	# AAs	MW [kDa]	calc. pI
		IPI00021842.1	Apolipoprotein E	67.4671	45.11	5	14	14	27	317	36.1318	5.73193
	High	LEEQAQQIR	1	1	1	IPI00021842.1		0	0	0.01523	3.50662	2	1114.59	0.958149	12.713	0
		Accession	Description	Score	Coverage	# Proteins	# Unique Peptides	# Peptides	# PSMs	# AAs	MW [kDa]	calc. pI
		IPI00021842.1	Apolipoprotein E	67.4671	45.11	5	14	14	27	317	36.1318	5.73193
	High	LGADmEDVcGR	3	4	1	IPI00021842.1	M5(Oxidation); C9(Carbamidomethyl)	0	0	0.01074	3.3802	2	1238.51	0.201471	15.1089	0
		Accession	Description	Score	Coverage	# Proteins	# Unique Peptides	# Peptides	# PSMs	# AAs	MW [kDa]	calc. pI
		IPI00021842.1	Apolipoprotein E	67.4671	45.11	5	14	14	27	317	36.1318	5.73193
	High	VEQAVETEPEPELR	1	5	1	IPI00021842.1		0	0	0.003151	3.23548	2	1625.8	1.28509	17.9824	0
		Accession	Description	Score	Coverage	# Proteins	# Unique Peptides	# Peptides	# PSMs	# AAs	MW [kDa]	calc. pI
		IPI00021842.1	Apolipoprotein E	67.4671	45.11	5	14	14	27	317	36.1318	5.73193
	High	LGADMEDVcGR	1	4	1	IPI00021842.1	C9(Carbamidomethyl)	0	0.001	0.02366	2.82521	2	1222.52	3.13411	17.67	0
		Accession	Description	Score	Coverage	# Proteins	# Unique Peptides	# Peptides	# PSMs	# AAs	MW [kDa]	calc. pI
		IPI00021842.1	Apolipoprotein E	67.4671	45.11	5	14	14	27	317	36.1318	5.73193
	High	LAVYQAGAR	1	4	1	IPI00021842.1		0	0.001	0.03753	2.52195	2	948.53	3.7209	14.7415	0
		Accession	Description	Score	Coverage	# Proteins	# Unique Peptides	# Peptides	# PSMs	# AAs	MW [kDa]	calc. pI
		IPI00021842.1	Apolipoprotein E	67.4671	45.11	5	14	14	27	317	36.1318	5.73193
	High	SWFEPLVEDmQR	1	1	1	IPI00021842.1	M10(Oxidation)	0	0.001	0.03596	1.97828	2	1552.71	1.96177	27.0867	0
		Accession	Description	Score	Coverage	# Proteins	# Unique Peptides	# Peptides	# PSMs	# AAs	MW [kDa]	calc. pI
		IPI00021842.1	Apolipoprotein E	67.4671	45.11	5	14	14	27	317	36.1318	5.73193
	High	SWFEPLVEDMQR	1	1	1	IPI00021842.1		0	0.002	0.05633	2.33088	2	1536.72	0.738518	29.887	0
		Accession	Description	Score	Coverage	# Proteins	# Unique Peptides	# Peptides	# PSMs	# AAs	MW [kDa]	calc. pI
		IPI00021842.1	Apolipoprotein E	67.4671	45.11	5	14	14	27	317	36.1318	5.73193
	High	ALmDETMK	2	4	1	IPI00021842.1	M3(Oxidation)	0	0.002	0.07332	1.7503	2	954.429	1.88106	13.6818	0
		Accession	Description	Score	Coverage	# Proteins	# Unique Peptides	# Peptides	# PSMs	# AAs	MW [kDa]	calc. pI
		IPI00021842.1	Apolipoprotein E	67.4671	45.11	5	14	14	27	317	36.1318	5.73193
	High	LGPLVEQGR	1	4	1	IPI00021842.1		0	0.003	0.115	3.17057	2	968.554	1.13891	16.7214	0
		Accession	Description	Score	Coverage	# Proteins	# Unique Peptides	# Peptides	# PSMs	# AAs	MW [kDa]	calc. pI
		IPI00021842.1	Apolipoprotein E	67.4671	45.11	5	14	14	27	317	36.1318	5.73193
	High	LQAEAFQAR	2	1	1	IPI00021842.1		0	0.003	0.1071	2.12374	2	1033.54	1.7298	16.7063	0
		Accession	Description	Score	Coverage	# Proteins	# Unique Peptides	# Peptides	# PSMs	# AAs	MW [kDa]	calc. pI
		IPI00021842.1	Apolipoprotein E	67.4671	45.11	5	14	14	27	317	36.1318	5.73193
	High	WELALGR	1	5	1	IPI00021842.1		0	0.005	0.1476	1.55948	2	844.469	1.11568	23.5897	0
		Accession	Description	Score	Coverage	# Proteins	# Unique Peptides	# Peptides	# PSMs	# AAs	MW [kDa]	calc. pI
		IPI00021842.1	Apolipoprotein E	67.4671	45.11	5	14	14	27	317	36.1318	5.73193
	Medium	QWAGLVEK	1	1	1	IPI00021842.1		0	0.03	0.3407	1.33272	2	930.506	1.89124	19.4215	0
		Accession	Description	Score	Coverage	# Proteins	# Unique Peptides	# Peptides	# PSMs	# AAs	MW [kDa]	calc. pI
		IPI00021842.1	Apolipoprotein E	67.4671	45.11	5	14	14	27	317	36.1318	5.73193
IPI00169383.3	Phosphoglycerate kinase 1	66.819	54.68	8	18	18	27	417	44.5861	8.104
	A2	Sequence	# PSMs	# Proteins	# Protein Groups	Protein Group Accessions	Modifications	ΔCn	q-Value	PEP	XCorr	Charge	MH+ [Da]	ΔM [ppm]	RT [min]	# Missed Cleavages
	High	AcANPAAGSVILLENLR	2	2	1	IPI00169383.3	C2(Carbamidomethyl)	0	0	0.0001218	4.73865	2	1768.94	2.01383	28.0072	0
		Accession	Description	Score	Coverage	# Proteins	# Unique Peptides	# Peptides	# PSMs	# AAs	MW [kDa]	calc. pI
		IPI00169383.3	Phosphoglycerate kinase 1	66.819	54.68	8	18	18	27	417	44.5861	8.104
	High	GcITIIGGGDTATccAK	1	6	1	IPI00169383.3	C2(Carbamidomethyl); C14(Carbamidomethyl); C15(Carbamidomethyl)	0	0	0.0001891	3.80518	2	1754.79	-0.0332784	19.489	0
		Accession	Description	Score	Coverage	# Proteins	# Unique Peptides	# Peptides	# PSMs	# AAs	MW [kDa]	calc. pI
		IPI00169383.3	Phosphoglycerate kinase 1	66.819	54.68	8	18	18	27	417	44.5861	8.104
	High	AHSSMVGVNLPQK	2	3	1	IPI00169383.3		0	0	0.007613	3.66367	3	1367.71	1.24574	16.1123	0
		Accession	Description	Score	Coverage	# Proteins	# Unique Peptides	# Peptides	# PSMs	# AAs	MW [kDa]	calc. pI
		IPI00169383.3	Phosphoglycerate kinase 1	66.819	54.68	8	18	18	27	417	44.5861	8.104
	High	VSHVSTGGGASLELLEGK	1	7	1	IPI00169383.3		0	0	0.01451	3.01697	3	1740.92	2.53149	20.4495	0
		Accession	Description	Score	Coverage	# Proteins	# Unique Peptides	# Peptides	# PSMs	# AAs	MW [kDa]	calc. pI
		IPI00169383.3	Phosphoglycerate kinase 1	66.819	54.68	8	18	18	27	417	44.5861	8.104
	High	LGDVYVNDAFGTAHR	2	4	1	IPI00169383.3		0	0	0.007731	2.6929	2	1634.79	1.31382	21.0834	0
		Accession	Description	Score	Coverage	# Proteins	# Unique Peptides	# Peptides	# PSMs	# AAs	MW [kDa]	calc. pI
		IPI00169383.3	Phosphoglycerate kinase 1	66.819	54.68	8	18	18	27	417	44.5861	8.104
	High	YSLEPVAVELK	1	2	1	IPI00169383.3		0	0	0.005905	2.53323	2	1247.69	1.11526	23.9265	0
		Accession	Description	Score	Coverage	# Proteins	# Unique Peptides	# Peptides	# PSMs	# AAs	MW [kDa]	calc. pI
		IPI00169383.3	Phosphoglycerate kinase 1	66.819	54.68	8	18	18	27	417	44.5861	8.104
	High	VLNNmEIGTSLFDEEGAK	1	6	1	IPI00169383.3	M5(Oxidation)	0	0.001	0.02143	3.25085	2	1982.94	0.868586	24.4475	0
		Accession	Description	Score	Coverage	# Proteins	# Unique Peptides	# Peptides	# PSMs	# AAs	MW [kDa]	calc. pI
		IPI00169383.3	Phosphoglycerate kinase 1	66.819	54.68	8	18	18	27	417	44.5861	8.104
	High	VLNNMEIGTSLFDEEGAK	1	6	1	IPI00169383.3		0	0.002	0.03968	3.71681	2	1966.94	0.834917	27.0943	0
		Accession	Description	Score	Coverage	# Proteins	# Unique Peptides	# Peptides	# PSMs	# AAs	MW [kDa]	calc. pI
		IPI00169383.3	Phosphoglycerate kinase 1	66.819	54.68	8	18	18	27	417	44.5861	8.104
	High	AHSSmVGVNLPQK	2	3	1	IPI00169383.3	M5(Oxidation)	0	0.002	0.04581	2.7385	3	1383.71	1.28924	13.8342	0
		Accession	Description	Score	Coverage	# Proteins	# Unique Peptides	# Peptides	# PSMs	# AAs	MW [kDa]	calc. pI
		IPI00169383.3	Phosphoglycerate kinase 1	66.819	54.68	8	18	18	27	417	44.5861	8.104
	High	VLPGVDALSNI	1	6	1	IPI00169383.3		0	0.002	0.07692	2.32109	2	1097.62	1.56016	29.7851	0
		Accession	Description	Score	Coverage	# Proteins	# Unique Peptides	# Peptides	# PSMs	# AAs	MW [kDa]	calc. pI
		IPI00169383.3	Phosphoglycerate kinase 1	66.819	54.68	8	18	18	27	417	44.5861	8.104
	High	IQLINNmLDK	1	6	1	IPI00169383.3	M7(Oxidation)	0	0.002	0.07842	1.81668	2	1217.66	-0.171685	20.0416	0
		Accession	Description	Score	Coverage	# Proteins	# Unique Peptides	# Peptides	# PSMs	# AAs	MW [kDa]	calc. pI
		IPI00169383.3	Phosphoglycerate kinase 1	66.819	54.68	8	18	18	27	417	44.5861	8.104
	High	DcVGPEVEK	1	2	1	IPI00169383.3	C2(Carbamidomethyl)	0	0.003	0.08801	1.70342	2	1032.47	0.735641	13.029	0
		Accession	Description	Score	Coverage	# Proteins	# Unique Peptides	# Peptides	# PSMs	# AAs	MW [kDa]	calc. pI
		IPI00169383.3	Phosphoglycerate kinase 1	66.819	54.68	8	18	18	27	417	44.5861	8.104
	High	VDFNVPmK	1	4	1	IPI00169383.3	M7(Oxidation)	0	0.004	0.1293	1.82511	2	965.478	1.56544	17.7448	0
		Accession	Description	Score	Coverage	# Proteins	# Unique Peptides	# Peptides	# PSMs	# AAs	MW [kDa]	calc. pI
		IPI00169383.3	Phosphoglycerate kinase 1	66.819	54.68	8	18	18	27	417	44.5861	8.104
	High	ALmDEVVK	1	6	1	IPI00169383.3	M3(Oxidation)	0	0.004	0.1373	1.77255	2	920.476	0.608009	14.3901	0
		Accession	Description	Score	Coverage	# Proteins	# Unique Peptides	# Peptides	# PSMs	# AAs	MW [kDa]	calc. pI
		IPI00169383.3	Phosphoglycerate kinase 1	66.819	54.68	8	18	18	27	417	44.5861	8.104
	High	TGQATVASGIPAGWMGLDcGPESSKK	1	4	1	IPI00169383.3	C19(Carbamidomethyl)	0	0.006	0.1572	3.12466	3	2605.24	1.91159	24.3479	1
		Accession	Description	Score	Coverage	# Proteins	# Unique Peptides	# Peptides	# PSMs	# AAs	MW [kDa]	calc. pI
		IPI00169383.3	Phosphoglycerate kinase 1	66.819	54.68	8	18	18	27	417	44.5861	8.104
	Medium	ALESPERPFLAILGGAK	1	5	1	IPI00169383.3		0	0.01	0.2011	2.42446	3	1769	1.10372	27.4102	0
		Accession	Description	Score	Coverage	# Proteins	# Unique Peptides	# Peptides	# PSMs	# AAs	MW [kDa]	calc. pI
		IPI00169383.3	Phosphoglycerate kinase 1	66.819	54.68	8	18	18	27	417	44.5861	8.104
	Medium	ALMDEVVK	1	6	1	IPI00169383.3		0	0.012	0.2137	2.06285	2	904.482	0.867587	19.4261	0
		Accession	Description	Score	Coverage	# Proteins	# Unique Peptides	# Peptides	# PSMs	# AAs	MW [kDa]	calc. pI
		IPI00169383.3	Phosphoglycerate kinase 1	66.819	54.68	8	18	18	27	417	44.5861	8.104
	Medium	FHVEEEGKGK	1	3	1	IPI00169383.3		0	0.015	0.2418	2.34305	3	1159.58	0.668399	9.7073	1
		Accession	Description	Score	Coverage	# Proteins	# Unique Peptides	# Peptides	# PSMs	# AAs	MW [kDa]	calc. pI
		IPI00169383.3	Phosphoglycerate kinase 1	66.819	54.68	8	18	18	27	417	44.5861	8.104
	Medium	AGGFLMK	1	6	1	IPI00169383.3		0	0.016	0.2482	2.29553	2	723.387	2.09487	18.1586	0
		Accession	Description	Score	Coverage	# Proteins	# Unique Peptides	# Peptides	# PSMs	# AAs	MW [kDa]	calc. pI
		IPI00169383.3	Phosphoglycerate kinase 1	66.819	54.68	8	18	18	27	417	44.5861	8.104
	Medium	ELNYFAK	1	5	1	IPI00169383.3		0	0.017	0.2532	1.23544	2	884.453	1.87365	18.9451	0
		Accession	Description	Score	Coverage	# Proteins	# Unique Peptides	# Peptides	# PSMs	# AAs	MW [kDa]	calc. pI
		IPI00169383.3	Phosphoglycerate kinase 1	66.819	54.68	8	18	18	27	417	44.5861	8.104
	Medium	VDFNVPMK	1	4	1	IPI00169383.3		0	0.022	0.2879	1.87702	2	949.483	1.70028	20.7232	0
		Accession	Description	Score	Coverage	# Proteins	# Unique Peptides	# Peptides	# PSMs	# AAs	MW [kDa]	calc. pI
		IPI00169383.3	Phosphoglycerate kinase 1	66.819	54.68	8	18	18	27	417	44.5861	8.104
	Medium	TGQATVASGIPAGWmGLDcGPESSKK	1	4	1	IPI00169383.3	M15(Oxidation); C19(Carbamidomethyl)	0	0.028	0.3273	2.12473	3	2621.24	2.55918	22.1251	1
		Accession	Description	Score	Coverage	# Proteins	# Unique Peptides	# Peptides	# PSMs	# AAs	MW [kDa]	calc. pI
		IPI00169383.3	Phosphoglycerate kinase 1	66.819	54.68	8	18	18	27	417	44.5861	8.104
	Medium	DVLFLK	1	4	1	IPI00169383.3		0	0.033	0.354	1.58023	2	734.446	2.08909	23.9138	0
		Accession	Description	Score	Coverage	# Proteins	# Unique Peptides	# Peptides	# PSMs	# AAs	MW [kDa]	calc. pI
		IPI00169383.3	Phosphoglycerate kinase 1	66.819	54.68	8	18	18	27	417	44.5861	8.104
IPI00215911.3	DNA-(apurinic or apyrimidinic site) lyase	66.7906	37.74	3	15	15	26	318	35.5322	8.11865
	A2	Sequence	# PSMs	# Proteins	# Protein Groups	Protein Group Accessions	Modifications	ΔCn	q-Value	PEP	XCorr	Charge	MH+ [Da]	ΔM [ppm]	RT [min]	# Missed Cleavages
	High	NDKEAAGEGPALYEDPPDQK	1	2	1	IPI00215911.3		0	0	6.187e-05	5.46396	3	2143.98	1.84955	16.4757	1
		Accession	Description	Score	Coverage	# Proteins	# Unique Peptides	# Peptides	# PSMs	# AAs	MW [kDa]	calc. pI
		IPI00215911.3	DNA-(apurinic or apyrimidinic site) lyase	66.7906	37.74	3	15	15	26	318	35.5322	8.11865
	High	EAAGEGPALYEDPPDQK	3	2	1	IPI00215911.3		0	0	0.0003549	4.5003	2	1786.82	1.74523	18.1538	0
		Accession	Description	Score	Coverage	# Proteins	# Unique Peptides	# Peptides	# PSMs	# AAs	MW [kDa]	calc. pI
		IPI00215911.3	DNA-(apurinic or apyrimidinic site) lyase	66.7906	37.74	3	15	15	26	318	35.5322	8.11865
	High	VSYGIGDEEHDQEGR	2	2	1	IPI00215911.3		0	0	0.002083	4.05035	2	1690.73	-0.365152	14.9097	0
		Accession	Description	Score	Coverage	# Proteins	# Unique Peptides	# Peptides	# PSMs	# AAs	MW [kDa]	calc. pI
		IPI00215911.3	DNA-(apurinic or apyrimidinic site) lyase	66.7906	37.74	3	15	15	26	318	35.5322	8.11865
	High	KGAVAEDGDELRTEPEAK	3	1	1	IPI00215911.3		0	0	0.003955	4.0302	3	1914.94	0.840471	13.6914	2
		Accession	Description	Score	Coverage	# Proteins	# Unique Peptides	# Peptides	# PSMs	# AAs	MW [kDa]	calc. pI
		IPI00215911.3	DNA-(apurinic or apyrimidinic site) lyase	66.7906	37.74	3	15	15	26	318	35.5322	8.11865
	High	KGAVAEDGDELR	3	1	1	IPI00215911.3		0	0	0.01464	3.51408	3	1259.62	1.51284	11.8325	1
		Accession	Description	Score	Coverage	# Proteins	# Unique Peptides	# Peptides	# PSMs	# AAs	MW [kDa]	calc. pI
		IPI00215911.3	DNA-(apurinic or apyrimidinic site) lyase	66.7906	37.74	3	15	15	26	318	35.5322	8.11865
	High	GAVAEDGDELR	1	1	1	IPI00215911.3		0	0	0.01046	3.18974	2	1131.53	1.31778	14.0864	0
		Accession	Description	Score	Coverage	# Proteins	# Unique Peptides	# Peptides	# PSMs	# AAs	MW [kDa]	calc. pI
		IPI00215911.3	DNA-(apurinic or apyrimidinic site) lyase	66.7906	37.74	3	15	15	26	318	35.5322	8.11865
	High	EGYSGVGLLSR	1	3	1	IPI00215911.3		0	0	0.003542	3.14621	2	1137.59	1.27013	21.4849	0
		Accession	Description	Score	Coverage	# Proteins	# Unique Peptides	# Peptides	# PSMs	# AAs	MW [kDa]	calc. pI
		IPI00215911.3	DNA-(apurinic or apyrimidinic site) lyase	66.7906	37.74	3	15	15	26	318	35.5322	8.11865
	High	GAVAEDGDELRTEPEAK	3	1	1	IPI00215911.3		0	0	0.01491	3.11224	2	1786.85	0.907855	14.5421	1
		Accession	Description	Score	Coverage	# Proteins	# Unique Peptides	# Peptides	# PSMs	# AAs	MW [kDa]	calc. pI
		IPI00215911.3	DNA-(apurinic or apyrimidinic site) lyase	66.7906	37.74	3	15	15	26	318	35.5322	8.11865
	High	IcSWNVDGLR	1	3	1	IPI00215911.3	C2(Carbamidomethyl)	0	0	0.008587	2.29525	2	1219.59	1.83402	22.5429	0
		Accession	Description	Score	Coverage	# Proteins	# Unique Peptides	# Peptides	# PSMs	# AAs	MW [kDa]	calc. pI
		IPI00215911.3	DNA-(apurinic or apyrimidinic site) lyase	66.7906	37.74	3	15	15	26	318	35.5322	8.11865
	High	EEAPDILcLQETK	2	3	1	IPI00215911.3	C8(Carbamidomethyl)	0	0.001	0.03745	2.43382	2	1545.75	1.21972	23.4088	0
		Accession	Description	Score	Coverage	# Proteins	# Unique Peptides	# Peptides	# PSMs	# AAs	MW [kDa]	calc. pI
		IPI00215911.3	DNA-(apurinic or apyrimidinic site) lyase	66.7906	37.74	3	15	15	26	318	35.5322	8.11865
	High	KNDKEAAGEGPALYEDPPDQK	1	2	1	IPI00215911.3		0	0.007	0.178	2.56772	3	2272.07	-0.296011	15.0066	2
		Accession	Description	Score	Coverage	# Proteins	# Unique Peptides	# Peptides	# PSMs	# AAs	MW [kDa]	calc. pI
		IPI00215911.3	DNA-(apurinic or apyrimidinic site) lyase	66.7906	37.74	3	15	15	26	318	35.5322	8.11865
	High	WDEAFR	1	3	1	IPI00215911.3		0	0.007	0.1638	1.41041	2	823.375	1.8135	18.9503	0
		Accession	Description	Score	Coverage	# Proteins	# Unique Peptides	# Peptides	# PSMs	# AAs	MW [kDa]	calc. pI
		IPI00215911.3	DNA-(apurinic or apyrimidinic site) lyase	66.7906	37.74	3	15	15	26	318	35.5322	8.11865
	High	NAGFTPQER	2	2	1	IPI00215911.3		0	0.009	0.1964	1.12162	2	1019.49	2.21004	13.9816	0
		Accession	Description	Score	Coverage	# Proteins	# Unique Peptides	# Peptides	# PSMs	# AAs	MW [kDa]	calc. pI
		IPI00215911.3	DNA-(apurinic or apyrimidinic site) lyase	66.7906	37.74	3	15	15	26	318	35.5322	8.11865
	High	TSPSGKPATLK	1	3	1	IPI00215911.3		0	0.009	0.1941	0.938177	2	1086.62	0.227205	9.58041	0
		Accession	Description	Score	Coverage	# Proteins	# Unique Peptides	# Peptides	# PSMs	# AAs	MW [kDa]	calc. pI
		IPI00215911.3	DNA-(apurinic or apyrimidinic site) lyase	66.7906	37.74	3	15	15	26	318	35.5322	8.11865
	Medium	GLDWVK	1	3	1	IPI00215911.3		0	0.024	0.2988	1.59843	2	717.394	1.54769	19.9114	0
		Accession	Description	Score	Coverage	# Proteins	# Unique Peptides	# Peptides	# PSMs	# AAs	MW [kDa]	calc. pI
		IPI00215911.3	DNA-(apurinic or apyrimidinic site) lyase	66.7906	37.74	3	15	15	26	318	35.5322	8.11865
IPI00021428.1	Actin, alpha skeletal muscle	62.6874	31.56	45	2	10	38	377	42.0239	5.38916
	A2	Sequence	# PSMs	# Proteins	# Protein Groups	Protein Group Accessions	Modifications	ΔCn	q-Value	PEP	XCorr	Charge	MH+ [Da]	ΔM [ppm]	RT [min]	# Missed Cleavages
	High	SYELPDGQVITIGNER	3	22	2	IPI00021428.1;IPI01011344.1		0	0	0.0001819	4.76044	2	1790.89	1.17219	25.9767	0
		Accession	Description	Score	Coverage	# Proteins	# Unique Peptides	# Peptides	# PSMs	# AAs	MW [kDa]	calc. pI
		IPI01011344.1	37 kDa protein	74.6791	44.44	51	5	13	46	333	37.3826	5.57959
		IPI00021428.1	Actin, alpha skeletal muscle	62.6874	31.56	45	2	10	38	377	42.0239	5.38916
	High	YPIEHGIITNWDDmEK	2	12	1	IPI00021428.1	M14(Oxidation)	0	0	0.003237	3.32672	3	1976.91	0.886061	21.3935	0
		Accession	Description	Score	Coverage	# Proteins	# Unique Peptides	# Peptides	# PSMs	# AAs	MW [kDa]	calc. pI
		IPI00021428.1	Actin, alpha skeletal muscle	62.6874	31.56	45	2	10	38	377	42.0239	5.38916
	High	YPIEHGIITNWDDMEK	1	12	1	IPI00021428.1		0	0	0.01521	2.86301	3	1960.91	1.13256	23.4878	0
		Accession	Description	Score	Coverage	# Proteins	# Unique Peptides	# Peptides	# PSMs	# AAs	MW [kDa]	calc. pI
		IPI00021428.1	Actin, alpha skeletal muscle	62.6874	31.56	45	2	10	38	377	42.0239	5.38916
	High	DSYVGDEAQSK	1	27	2	IPI00021428.1;IPI01011344.1		0	0	0.01395	2.79353	2	1198.52	0.0877463	12.6426	0
		Accession	Description	Score	Coverage	# Proteins	# Unique Peptides	# Peptides	# PSMs	# AAs	MW [kDa]	calc. pI
		IPI01011344.1	37 kDa protein	74.6791	44.44	51	5	13	46	333	37.3826	5.57959
		IPI00021428.1	Actin, alpha skeletal muscle	62.6874	31.56	45	2	10	38	377	42.0239	5.38916
	High	AGFAGDDAPR	1	33	2	IPI00021428.1;IPI01011344.1		0	0	0.01618	2.75891	2	976.45	1.43718	13.6156	0
		Accession	Description	Score	Coverage	# Proteins	# Unique Peptides	# Peptides	# PSMs	# AAs	MW [kDa]	calc. pI
		IPI01011344.1	37 kDa protein	74.6791	44.44	51	5	13	46	333	37.3826	5.57959
		IPI00021428.1	Actin, alpha skeletal muscle	62.6874	31.56	45	2	10	38	377	42.0239	5.38916
	High	IWHHTFYNELR	13	48	2	IPI00021428.1;IPI01011344.1		0	0	0.01766	2.48399	3	1515.75	1.24061	61.701	0
		Accession	Description	Score	Coverage	# Proteins	# Unique Peptides	# Peptides	# PSMs	# AAs	MW [kDa]	calc. pI
		IPI01011344.1	37 kDa protein	74.6791	44.44	51	5	13	46	333	37.3826	5.57959
		IPI00021428.1	Actin, alpha skeletal muscle	62.6874	31.56	45	2	10	38	377	42.0239	5.38916
	High	HQGVmVGmGQK	3	27	2	IPI00021428.1;IPI01011344.1	M5(Oxidation); M8(Oxidation)	0	0.001	0.02669	3.06116	3	1203.56	1.10398	9.52891	0
		Accession	Description	Score	Coverage	# Proteins	# Unique Peptides	# Peptides	# PSMs	# AAs	MW [kDa]	calc. pI
		IPI01011344.1	37 kDa protein	74.6791	44.44	51	5	13	46	333	37.3826	5.57959
		IPI00021428.1	Actin, alpha skeletal muscle	62.6874	31.56	45	2	10	38	377	42.0239	5.38916
	High	EITALAPSTMK	1	19	2	IPI00021428.1;IPI01011344.1		0	0.001	0.02658	2.93055	2	1161.62	1.37	19.0442	0
		Accession	Description	Score	Coverage	# Proteins	# Unique Peptides	# Peptides	# PSMs	# AAs	MW [kDa]	calc. pI
		IPI01011344.1	37 kDa protein	74.6791	44.44	51	5	13	46	333	37.3826	5.57959
		IPI00021428.1	Actin, alpha skeletal muscle	62.6874	31.56	45	2	10	38	377	42.0239	5.38916
	High	VAPEEHPTLLTEAPLNPK	1	12	1	IPI00021428.1		0	0.001	0.02098	2.54914	3	1956.05	0.641991	20.6837	0
		Accession	Description	Score	Coverage	# Proteins	# Unique Peptides	# Peptides	# PSMs	# AAs	MW [kDa]	calc. pI
		IPI00021428.1	Actin, alpha skeletal muscle	62.6874	31.56	45	2	10	38	377	42.0239	5.38916
	High	EITALAPSTmK	3	19	2	IPI00021428.1;IPI01011344.1	M10(Oxidation)	0	0.002	0.05349	2.24756	2	1177.61	-0.135462	18.0204	0
		Accession	Description	Score	Coverage	# Proteins	# Unique Peptides	# Peptides	# PSMs	# AAs	MW [kDa]	calc. pI
		IPI01011344.1	37 kDa protein	74.6791	44.44	51	5	13	46	333	37.3826	5.57959
		IPI00021428.1	Actin, alpha skeletal muscle	62.6874	31.56	45	2	10	38	377	42.0239	5.38916
	High	DLTDYLMK	1	19	2	IPI00021428.1;IPI01011344.1		0	0.002	0.07379	1.81067	2	998.488	1.49152	26.4049	0
		Accession	Description	Score	Coverage	# Proteins	# Unique Peptides	# Peptides	# PSMs	# AAs	MW [kDa]	calc. pI
		IPI01011344.1	37 kDa protein	74.6791	44.44	51	5	13	46	333	37.3826	5.57959
		IPI00021428.1	Actin, alpha skeletal muscle	62.6874	31.56	45	2	10	38	377	42.0239	5.38916
	High	HQGVmVGMGQK	5	27	2	IPI00021428.1;IPI01011344.1	M5(Oxidation)	0	0.002	0.05419	1.11227	2	1187.57	2.09061	11.3071	0
		Accession	Description	Score	Coverage	# Proteins	# Unique Peptides	# Peptides	# PSMs	# AAs	MW [kDa]	calc. pI
		IPI01011344.1	37 kDa protein	74.6791	44.44	51	5	13	46	333	37.3826	5.57959
		IPI00021428.1	Actin, alpha skeletal muscle	62.6874	31.56	45	2	10	38	377	42.0239	5.38916
	High	DLTDYLmK	2	19	2	IPI00021428.1;IPI01011344.1	M7(Oxidation)	0	0.003	0.08498	1.54751	2	1014.48	1.78763	24.7289	0
		Accession	Description	Score	Coverage	# Proteins	# Unique Peptides	# Peptides	# PSMs	# AAs	MW [kDa]	calc. pI
		IPI01011344.1	37 kDa protein	74.6791	44.44	51	5	13	46	333	37.3826	5.57959
		IPI00021428.1	Actin, alpha skeletal muscle	62.6874	31.56	45	2	10	38	377	42.0239	5.38916
	Medium	IIAPPER	1	20	2	IPI00021428.1;IPI01011344.1		0	0.044	0.3893	1.43259	2	795.473	1.1979	13.6956	0
		Accession	Description	Score	Coverage	# Proteins	# Unique Peptides	# Peptides	# PSMs	# AAs	MW [kDa]	calc. pI
		IPI01011344.1	37 kDa protein	74.6791	44.44	51	5	13	46	333	37.3826	5.57959
		IPI00021428.1	Actin, alpha skeletal muscle	62.6874	31.56	45	2	10	38	377	42.0239	5.38916
IPI00220271.3	Alcohol dehydrogenase [NADP+]	59.4137	52	7	15	16	26	325	36.5499	6.78564
	A2	Sequence	# PSMs	# Proteins	# Protein Groups	Protein Group Accessions	Modifications	ΔCn	q-Value	PEP	XCorr	Charge	MH+ [Da]	ΔM [ppm]	RT [min]	# Missed Cleavages
	High	DPDEPVLLEEPVVLALAEK	1	1	1	IPI00220271.3		0	0	0.0008304	4.32217	2	2076.12	2.08313	34.13	0
		Accession	Description	Score	Coverage	# Proteins	# Unique Peptides	# Peptides	# PSMs	# AAs	MW [kDa]	calc. pI
		IPI00220271.3	Alcohol dehydrogenase [NADP+]	59.4137	52	7	15	16	26	325	36.5499	6.78564
	High	NADGTIcYDSTHYK	1	2	1	IPI00220271.3	C7(Carbamidomethyl)	0	0	0.003656	3.88426	2	1644.7	1.30744	15.3279	0
		Accession	Description	Score	Coverage	# Proteins	# Unique Peptides	# Peptides	# PSMs	# AAs	MW [kDa]	calc. pI
		IPI00220271.3	Alcohol dehydrogenase [NADP+]	59.4137	52	7	15	16	26	325	36.5499	6.78564
	High	HIDcAAIYGNEPEIGEALK	1	2	1	IPI00220271.3	C4(Carbamidomethyl)	0	0	0.005313	3.3698	3	2100.01	3.93448	22.9487	0
		Accession	Description	Score	Coverage	# Proteins	# Unique Peptides	# Peptides	# PSMs	# AAs	MW [kDa]	calc. pI
		IPI00220271.3	Alcohol dehydrogenase [NADP+]	59.4137	52	7	15	16	26	325	36.5499	6.78564
	High	VFDFTFSPEEmK	1	1	1	IPI00220271.3	M11(Oxidation)	0	0	0.00586	3.16781	2	1492.67	0.664426	26.679	0
		Accession	Description	Score	Coverage	# Proteins	# Unique Peptides	# Peptides	# PSMs	# AAs	MW [kDa]	calc. pI
		IPI00220271.3	Alcohol dehydrogenase [NADP+]	59.4137	52	7	15	16	26	325	36.5499	6.78564
	High	GLEVTAYSPLGSSDR	2	1	1	IPI00220271.3		0	0	0.005692	3.07147	2	1551.77	1.06837	22.9185	0
		Accession	Description	Score	Coverage	# Proteins	# Unique Peptides	# Peptides	# PSMs	# AAs	MW [kDa]	calc. pI
		IPI00220271.3	Alcohol dehydrogenase [NADP+]	59.4137	52	7	15	16	26	325	36.5499	6.78564
	High	HHPEDVEPALR	3	2	1	IPI00220271.3		0	0	0.002232	2.99969	3	1299.65	1.31175	14.4656	0
		Accession	Description	Score	Coverage	# Proteins	# Unique Peptides	# Peptides	# PSMs	# AAs	MW [kDa]	calc. pI
		IPI00220271.3	Alcohol dehydrogenase [NADP+]	59.4137	52	7	15	16	26	325	36.5499	6.78564
	High	VFDFTFSPEEMK	1	1	1	IPI00220271.3		0	0	0.007303	2.85675	2	1476.67	2.02268	28.5897	0
		Accession	Description	Score	Coverage	# Proteins	# Unique Peptides	# Peptides	# PSMs	# AAs	MW [kDa]	calc. pI
		IPI00220271.3	Alcohol dehydrogenase [NADP+]	59.4137	52	7	15	16	26	325	36.5499	6.78564
	High	YIVPMLTVDGK	1	1	1	IPI00220271.3		0	0	0.01626	2.40837	2	1235.67	1.36399	25.9468	0
		Accession	Description	Score	Coverage	# Proteins	# Unique Peptides	# Peptides	# PSMs	# AAs	MW [kDa]	calc. pI
		IPI00220271.3	Alcohol dehydrogenase [NADP+]	59.4137	52	7	15	16	26	325	36.5499	6.78564
	High	SPAQILLR	2	4	1	IPI00220271.3		0	0.001	0.02461	3.00669	2	897.553	1.44145	19.9017	0
		Accession	Description	Score	Coverage	# Proteins	# Unique Peptides	# Peptides	# PSMs	# AAs	MW [kDa]	calc. pI
		IPI00220271.3	Alcohol dehydrogenase [NADP+]	59.4137	52	7	15	16	26	325	36.5499	6.78564
	High	mPLIGLGTWK	3	5	2	IPI00413641.7;IPI00220271.3	M1(Oxidation)	0	0.001	0.03518	2.35417	2	1131.62	1.35653	25.1459	0
		Accession	Description	Score	Coverage	# Proteins	# Unique Peptides	# Peptides	# PSMs	# AAs	MW [kDa]	calc. pI
		IPI00220271.3	Alcohol dehydrogenase [NADP+]	59.4137	52	7	15	16	26	325	36.5499	6.78564
		IPI00413641.7	Aldose reductase	44.5952	30.7	3	9	10	22	316	35.8305	6.97607
	High	MPLIGLGTWK	2	5	2	IPI00220271.3;IPI00413641.7		0	0.001	0.03665	2.19631	2	1115.63	0.975915	27.6612	0
		Accession	Description	Score	Coverage	# Proteins	# Unique Peptides	# Peptides	# PSMs	# AAs	MW [kDa]	calc. pI
		IPI00220271.3	Alcohol dehydrogenase [NADP+]	59.4137	52	7	15	16	26	325	36.5499	6.78564
		IPI00413641.7	Aldose reductase	44.5952	30.7	3	9	10	22	316	35.8305	6.97607
	High	YALSVGYR	2	2	1	IPI00220271.3		0	0.002	0.04349	2.38372	2	928.49	1.29723	19.1478	0
		Accession	Description	Score	Coverage	# Proteins	# Unique Peptides	# Peptides	# PSMs	# AAs	MW [kDa]	calc. pI
		IPI00220271.3	Alcohol dehydrogenase [NADP+]	59.4137	52	7	15	16	26	325	36.5499	6.78564
	High	ALEALVAK	1	1	1	IPI00220271.3		0	0.002	0.06617	2.36045	2	814.504	1.28888	17.6976	0
		Accession	Description	Score	Coverage	# Proteins	# Unique Peptides	# Peptides	# PSMs	# AAs	MW [kDa]	calc. pI
		IPI00220271.3	Alcohol dehydrogenase [NADP+]	59.4137	52	7	15	16	26	325	36.5499	6.78564
	High	KVIcIPK	1	1	1	IPI00220271.3	C4(Carbamidomethyl)	0	0.005	0.1546	2.21406	2	857.529	1.48566	14.0566	1
		Accession	Description	Score	Coverage	# Proteins	# Unique Peptides	# Peptides	# PSMs	# AAs	MW [kDa]	calc. pI
		IPI00220271.3	Alcohol dehydrogenase [NADP+]	59.4137	52	7	15	16	26	325	36.5499	6.78564
	High	EELFVTSK	1	2	1	IPI00220271.3		0	0.007	0.1742	1.53892	2	952.5	1.48693	18.2381	0
		Accession	Description	Score	Coverage	# Proteins	# Unique Peptides	# Peptides	# PSMs	# AAs	MW [kDa]	calc. pI
		IPI00220271.3	Alcohol dehydrogenase [NADP+]	59.4137	52	7	15	16	26	325	36.5499	6.78564
	Medium	ILQNIK	1	3	1	IPI00220271.3		0.0188	0.01	0.2024	1.56989	2	728.468	1.51912	13.2882	0
		Accession	Description	Score	Coverage	# Proteins	# Unique Peptides	# Peptides	# PSMs	# AAs	MW [kDa]	calc. pI
		IPI00220271.3	Alcohol dehydrogenase [NADP+]	59.4137	52	7	15	16	26	325	36.5499	6.78564
	Medium	DAGHPLYPFNDPY	1	1	1	IPI00220271.3		0	0.016	0.2433	1.39969	2	1505.67	0.805399	27.6147	0
		Accession	Description	Score	Coverage	# Proteins	# Unique Peptides	# Peptides	# PSMs	# AAs	MW [kDa]	calc. pI
		IPI00220271.3	Alcohol dehydrogenase [NADP+]	59.4137	52	7	15	16	26	325	36.5499	6.78564
	Medium	VIcIPK	1	1	1	IPI00220271.3	C3(Carbamidomethyl)	0	0.041	0.3773	1.58401	2	729.434	1.66192	16.4778	0
		Accession	Description	Score	Coverage	# Proteins	# Unique Peptides	# Peptides	# PSMs	# AAs	MW [kDa]	calc. pI
		IPI00220271.3	Alcohol dehydrogenase [NADP+]	59.4137	52	7	15	16	26	325	36.5499	6.78564
IPI00001734.3	Phosphoserine aminotransferase	58.585	38.07	3	15	15	24	415	45.3264	9.02686
	A2	Sequence	# PSMs	# Proteins	# Protein Groups	Protein Group Accessions	Modifications	ΔCn	q-Value	PEP	XCorr	Charge	MH+ [Da]	ΔM [ppm]	RT [min]	# Missed Cleavages
	High	ASLYNAVTIEDVQK	1	3	1	IPI00001734.3		0	0	0.002015	3.62123	2	1550.81	2.49084	22.6342	0
		Accession	Description	Score	Coverage	# Proteins	# Unique Peptides	# Peptides	# PSMs	# AAs	MW [kDa]	calc. pI
		IPI00001734.3	Phosphoserine aminotransferase	58.585	38.07	3	15	15	24	415	45.3264	9.02686
	High	DDLLGFALR	2	3	1	IPI00001734.3		0	0	0.009373	3.45935	2	1019.55	1.64507	29.3564	0
		Accession	Description	Score	Coverage	# Proteins	# Unique Peptides	# Peptides	# PSMs	# AAs	MW [kDa]	calc. pI
		IPI00001734.3	Phosphoserine aminotransferase	58.585	38.07	3	15	15	24	415	45.3264	9.02686
	High	cADYVVTGAWSAK	1	2	1	IPI00001734.3	C1(Carbamidomethyl)	0	0	0.005851	3.31273	2	1427.66	0.660083	21.745	0
		Accession	Description	Score	Coverage	# Proteins	# Unique Peptides	# Peptides	# PSMs	# AAs	MW [kDa]	calc. pI
		IPI00001734.3	Phosphoserine aminotransferase	58.585	38.07	3	15	15	24	415	45.3264	9.02686
	High	FGVIFAGAQK	1	3	1	IPI00001734.3		0	0	0.005926	3.24467	2	1037.58	1.32032	22.5929	0
		Accession	Description	Score	Coverage	# Proteins	# Unique Peptides	# Peptides	# PSMs	# AAs	MW [kDa]	calc. pI
		IPI00001734.3	Phosphoserine aminotransferase	58.585	38.07	3	15	15	24	415	45.3264	9.02686
	High	GAVLVcDmSSNFLSKPVDVSK	1	2	1	IPI00001734.3	C6(Carbamidomethyl); M8(Oxidation)	0	0	0.003042	3.20122	3	2269.12	1.53107	22.0323	0
		Accession	Description	Score	Coverage	# Proteins	# Unique Peptides	# Peptides	# PSMs	# AAs	MW [kDa]	calc. pI
		IPI00001734.3	Phosphoserine aminotransferase	58.585	38.07	3	15	15	24	415	45.3264	9.02686
	High	NVGSAGVTVVIVR	1	3	1	IPI00001734.3		0	0	0.003156	2.68393	2	1270.75	2.03227	20.8703	0
		Accession	Description	Score	Coverage	# Proteins	# Unique Peptides	# Peptides	# PSMs	# AAs	MW [kDa]	calc. pI
		IPI00001734.3	Phosphoserine aminotransferase	58.585	38.07	3	15	15	24	415	45.3264	9.02686
	High	IINNTENLVR	1	2	1	IPI00001734.3		0	0	0.01349	2.44174	2	1185.66	1.91874	16.8083	0
		Accession	Description	Score	Coverage	# Proteins	# Unique Peptides	# Peptides	# PSMs	# AAs	MW [kDa]	calc. pI
		IPI00001734.3	Phosphoserine aminotransferase	58.585	38.07	3	15	15	24	415	45.3264	9.02686
	High	GAVLVcDMSSNFLSKPVDVSK	1	2	1	IPI00001734.3	C6(Carbamidomethyl)	0	0	0.004782	2.42063	3	2253.13	2.40032	24.9467	0
		Accession	Description	Score	Coverage	# Proteins	# Unique Peptides	# Peptides	# PSMs	# AAs	MW [kDa]	calc. pI
		IPI00001734.3	Phosphoserine aminotransferase	58.585	38.07	3	15	15	24	415	45.3264	9.02686
	High	ALELNmLSLK	4	2	1	IPI00001734.3	M6(Oxidation)	0	0.001	0.03498	2.91059	2	1147.64	2.67785	26.9065	0
		Accession	Description	Score	Coverage	# Proteins	# Unique Peptides	# Peptides	# PSMs	# AAs	MW [kDa]	calc. pI
		IPI00001734.3	Phosphoserine aminotransferase	58.585	38.07	3	15	15	24	415	45.3264	9.02686
	High	KFGTINIVHPK	1	2	1	IPI00001734.3		0	0.001	0.02498	2.80849	3	1253.74	0.481693	17.6564	1
		Accession	Description	Score	Coverage	# Proteins	# Unique Peptides	# Peptides	# PSMs	# AAs	MW [kDa]	calc. pI
		IPI00001734.3	Phosphoserine aminotransferase	58.585	38.07	3	15	15	24	415	45.3264	9.02686
	High	FGTINIVHPK	3	2	1	IPI00001734.3		0	0.001	0.03687	2.47032	3	1125.64	1.72878	18.0842	0
		Accession	Description	Score	Coverage	# Proteins	# Unique Peptides	# Peptides	# PSMs	# AAs	MW [kDa]	calc. pI
		IPI00001734.3	Phosphoserine aminotransferase	58.585	38.07	3	15	15	24	415	45.3264	9.02686
	High	ALELNMLSLK	1	2	1	IPI00001734.3		0	0.002	0.04836	2.60672	2	1131.65	2.53703	26.8042	0
		Accession	Description	Score	Coverage	# Proteins	# Unique Peptides	# Peptides	# PSMs	# AAs	MW [kDa]	calc. pI
		IPI00001734.3	Phosphoserine aminotransferase	58.585	38.07	3	15	15	24	415	45.3264	9.02686
	High	LPHSVLLEIQK	2	2	1	IPI00001734.3		0	0.003	0.08249	2.46849	3	1276.77	3.41212	20.8064	0
		Accession	Description	Score	Coverage	# Proteins	# Unique Peptides	# Peptides	# PSMs	# AAs	MW [kDa]	calc. pI
		IPI00001734.3	Phosphoserine aminotransferase	58.585	38.07	3	15	15	24	415	45.3264	9.02686
	High	ELLAVPDNYK	1	2	1	IPI00001734.3		0	0.009	0.1973	2.12943	2	1161.61	-0.230375	21.4052	0
		Accession	Description	Score	Coverage	# Proteins	# Unique Peptides	# Peptides	# PSMs	# AAs	MW [kDa]	calc. pI
		IPI00001734.3	Phosphoserine aminotransferase	58.585	38.07	3	15	15	24	415	45.3264	9.02686
	Medium	QVVNFGPGPAK	1	2	1	IPI00001734.3		0	0.011	0.2048	2.35218	2	1113.61	1.28742	17.6024	0
		Accession	Description	Score	Coverage	# Proteins	# Unique Peptides	# Peptides	# PSMs	# AAs	MW [kDa]	calc. pI
		IPI00001734.3	Phosphoserine aminotransferase	58.585	38.07	3	15	15	24	415	45.3264	9.02686
	Medium	EcPSVLEYK	1	3	1	IPI00001734.3	C2(Carbamidomethyl)	0	0.016	0.2463	1.50525	2	1124.53	1.25559	18.3258	0
		Accession	Description	Score	Coverage	# Proteins	# Unique Peptides	# Peptides	# PSMs	# AAs	MW [kDa]	calc. pI
		IPI00001734.3	Phosphoserine aminotransferase	58.585	38.07	3	15	15	24	415	45.3264	9.02686
	Medium	MNIPFR	1	2	1	IPI00001734.3		0	0.024	0.2974	1.55559	2	777.409	1.63467	20.6712	0
		Accession	Description	Score	Coverage	# Proteins	# Unique Peptides	# Peptides	# PSMs	# AAs	MW [kDa]	calc. pI
		IPI00001734.3	Phosphoserine aminotransferase	58.585	38.07	3	15	15	24	415	45.3264	9.02686
IPI00219678.3	Eukaryotic translation initiation factor 2 subunit 1	53.9267	47.94	2	13	13	21	315	36.0894	5.08447
	A2	Sequence	# PSMs	# Proteins	# Protein Groups	Protein Group Accessions	Modifications	ΔCn	q-Value	PEP	XCorr	Charge	MH+ [Da]	ΔM [ppm]	RT [min]	# Missed Cleavages
	High	ENAEVDGDDDAEEMEAK	1	1	1	IPI00219678.3		0	0	0.00148	5.09183	2	1866.72	1.51369	16.3629	0
		Accession	Description	Score	Coverage	# Proteins	# Unique Peptides	# Peptides	# PSMs	# AAs	MW [kDa]	calc. pI
		IPI00219678.3	Eukaryotic translation initiation factor 2 subunit 1	53.9267	47.94	2	13	13	21	315	36.0894	5.08447
	High	AGLNcSTENmPIK	2	1	1	IPI00219678.3	C5(Carbamidomethyl); M10(Oxidation)	0	0	0.01648	3.37599	2	1450.67	0.842307	14.1844	0
		Accession	Description	Score	Coverage	# Proteins	# Unique Peptides	# Peptides	# PSMs	# AAs	MW [kDa]	calc. pI
		IPI00219678.3	Eukaryotic translation initiation factor 2 subunit 1	53.9267	47.94	2	13	13	21	315	36.0894	5.08447
	High	AGLNcSTENMPIK	1	1	1	IPI00219678.3	C5(Carbamidomethyl)	0	0	0.005195	3.08598	2	1434.67	0.540597	17.9047	0
		Accession	Description	Score	Coverage	# Proteins	# Unique Peptides	# Peptides	# PSMs	# AAs	MW [kDa]	calc. pI
		IPI00219678.3	Eukaryotic translation initiation factor 2 subunit 1	53.9267	47.94	2	13	13	21	315	36.0894	5.08447
	High	VVTDTDETELAR	1	1	1	IPI00219678.3		0	0	0.00565	2.94198	2	1348.66	1.06681	15.9411	0
		Accession	Description	Score	Coverage	# Proteins	# Unique Peptides	# Peptides	# PSMs	# AAs	MW [kDa]	calc. pI
		IPI00219678.3	Eukaryotic translation initiation factor 2 subunit 1	53.9267	47.94	2	13	13	21	315	36.0894	5.08447
	High	RPGYGAYDAFK	2	1	1	IPI00219678.3		0	0	0.003354	2.93219	3	1244.61	1.64952	17.5878	0
		Accession	Description	Score	Coverage	# Proteins	# Unique Peptides	# Peptides	# PSMs	# AAs	MW [kDa]	calc. pI
		IPI00219678.3	Eukaryotic translation initiation factor 2 subunit 1	53.9267	47.94	2	13	13	21	315	36.0894	5.08447
	High	HAVSDPSILDSLDLNEDER	1	1	1	IPI00219678.3		0	0	0.003364	2.64991	3	2125	0.176296	25.3864	0
		Accession	Description	Score	Coverage	# Proteins	# Unique Peptides	# Peptides	# PSMs	# AAs	MW [kDa]	calc. pI
		IPI00219678.3	Eukaryotic translation initiation factor 2 subunit 1	53.9267	47.94	2	13	13	21	315	36.0894	5.08447
	High	ENAEVDGDDDAEEmEAK	1	1	1	IPI00219678.3	M14(Oxidation)	0	0	0.01046	2.56903	2	1882.72	1.02468	13.0269	0
		Accession	Description	Score	Coverage	# Proteins	# Unique Peptides	# Peptides	# PSMs	# AAs	MW [kDa]	calc. pI
		IPI00219678.3	Eukaryotic translation initiation factor 2 subunit 1	53.9267	47.94	2	13	13	21	315	36.0894	5.08447
	High	YVMTTTTLER	1	1	1	IPI00219678.3		0	0	0.01129	2.34144	2	1214.61	1.08642	18.5833	0
		Accession	Description	Score	Coverage	# Proteins	# Unique Peptides	# Peptides	# PSMs	# AAs	MW [kDa]	calc. pI
		IPI00219678.3	Eukaryotic translation initiation factor 2 subunit 1	53.9267	47.94	2	13	13	21	315	36.0894	5.08447
	High	DEQLESLFQR	1	1	1	IPI00219678.3		0	0.001	0.02153	3.05042	2	1264.62	0.77822	25.8069	0
		Accession	Description	Score	Coverage	# Proteins	# Unique Peptides	# Peptides	# PSMs	# AAs	MW [kDa]	calc. pI
		IPI00219678.3	Eukaryotic translation initiation factor 2 subunit 1	53.9267	47.94	2	13	13	21	315	36.0894	5.08447
	High	NEcVVVIR	1	2	1	IPI00219678.3	C3(Carbamidomethyl)	0	0.002	0.04307	2.71795	2	988.526	1.28282	17.1105	0
		Accession	Description	Score	Coverage	# Proteins	# Unique Peptides	# Peptides	# PSMs	# AAs	MW [kDa]	calc. pI
		IPI00219678.3	Eukaryotic translation initiation factor 2 subunit 1	53.9267	47.94	2	13	13	21	315	36.0894	5.08447
	High	GVFNVQMEPK	1	1	1	IPI00219678.3		0	0.002	0.06727	2.47004	2	1148.58	1.40827	21.1023	0
		Accession	Description	Score	Coverage	# Proteins	# Unique Peptides	# Peptides	# PSMs	# AAs	MW [kDa]	calc. pI
		IPI00219678.3	Eukaryotic translation initiation factor 2 subunit 1	53.9267	47.94	2	13	13	21	315	36.0894	5.08447
	High	GVFNVQmEPK	1	1	1	IPI00219678.3	M7(Oxidation)	0	0.003	0.08028	2.08003	2	1164.57	0.409527	17.7194	0
		Accession	Description	Score	Coverage	# Proteins	# Unique Peptides	# Peptides	# PSMs	# AAs	MW [kDa]	calc. pI
		IPI00219678.3	Eukaryotic translation initiation factor 2 subunit 1	53.9267	47.94	2	13	13	21	315	36.0894	5.08447
	High	TEGLSVLSQAMAVIK	1	1	1	IPI00219678.3		0	0.004	0.1406	2.34306	2	1546.85	1.82051	30.4824	0
		Accession	Description	Score	Coverage	# Proteins	# Unique Peptides	# Peptides	# PSMs	# AAs	MW [kDa]	calc. pI
		IPI00219678.3	Eukaryotic translation initiation factor 2 subunit 1	53.9267	47.94	2	13	13	21	315	36.0894	5.08447
	High	HVAEVLEYTK	2	1	1	IPI00219678.3		0	0.004	0.1356	1.83939	2	1188.63	1.29368	16.7993	0
		Accession	Description	Score	Coverage	# Proteins	# Unique Peptides	# Peptides	# PSMs	# AAs	MW [kDa]	calc. pI
		IPI00219678.3	Eukaryotic translation initiation factor 2 subunit 1	53.9267	47.94	2	13	13	21	315	36.0894	5.08447
	High	TAWVFDDK	1	1	1	IPI00219678.3		0	0.005	0.1483	1.93524	2	981.47	2.4535	22.3375	0
		Accession	Description	Score	Coverage	# Proteins	# Unique Peptides	# Peptides	# PSMs	# AAs	MW [kDa]	calc. pI
		IPI00219678.3	Eukaryotic translation initiation factor 2 subunit 1	53.9267	47.94	2	13	13	21	315	36.0894	5.08447
	High	YVmTTTTLER	1	1	1	IPI00219678.3	M3(Oxidation)	0	0.008	0.1889	1.74454	2	1230.6	0.343843	14.993	0
		Accession	Description	Score	Coverage	# Proteins	# Unique Peptides	# Peptides	# PSMs	# AAs	MW [kDa]	calc. pI
		IPI00219678.3	Eukaryotic translation initiation factor 2 subunit 1	53.9267	47.94	2	13	13	21	315	36.0894	5.08447
	Medium	TEGLSVLSQAmAVIK	1	1	1	IPI00219678.3	M11(Oxidation)	0	0.01	0.2033	2.43758	2	1562.85	1.07207	26.2253	0
		Accession	Description	Score	Coverage	# Proteins	# Unique Peptides	# Peptides	# PSMs	# AAs	MW [kDa]	calc. pI
		IPI00219678.3	Eukaryotic translation initiation factor 2 subunit 1	53.9267	47.94	2	13	13	21	315	36.0894	5.08447
	Medium	RLTPQAVK	1	1	1	IPI00219678.3		0	0.025	0.3049	1.82172	2	912.565	2.24805	11.1083	1
		Accession	Description	Score	Coverage	# Proteins	# Unique Peptides	# Peptides	# PSMs	# AAs	MW [kDa]	calc. pI
		IPI00219678.3	Eukaryotic translation initiation factor 2 subunit 1	53.9267	47.94	2	13	13	21	315	36.0894	5.08447
IPI00021304.1	Keratin, type II cytoskeletal 2 epidermal	49.2584	35.97	21	14	20	22	645	65.8254	8.00146
	A2	Sequence	# PSMs	# Proteins	# Protein Groups	Protein Group Accessions	Modifications	ΔCn	q-Value	PEP	XCorr	Charge	MH+ [Da]	ΔM [ppm]	RT [min]	# Missed Cleavages
	High	FLEQQNQVLQTK	1	3	2	IPI00021304.1;IPI00220327.4		0	0	0.003077	4.5247	2	1475.79	0.747569	18.5999	0
		Accession	Description	Score	Coverage	# Proteins	# Unique Peptides	# Peptides	# PSMs	# AAs	MW [kDa]	calc. pI
		IPI00220327.4	Keratin, type II cytoskeletal 1	86.6404	44.41	1	20	24	33	644	65.999	8.11865
		IPI00021304.1	Keratin, type II cytoskeletal 2 epidermal	49.2584	35.97	21	14	20	22	645	65.8254	8.00146
	High	GFSSGSAVVSGGSR	1	1	1	IPI00021304.1		0	0	0.001554	3.5567	2	1254.61	0.856631	14.879	0
		Accession	Description	Score	Coverage	# Proteins	# Unique Peptides	# Peptides	# PSMs	# AAs	MW [kDa]	calc. pI
		IPI00021304.1	Keratin, type II cytoskeletal 2 epidermal	49.2584	35.97	21	14	20	22	645	65.8254	8.00146
	High	GSSSGGGYSSGSSSYGSGGR	1	1	1	IPI00021304.1		0	0	0.003128	3.05979	2	1740.71	0.340699	11.7852	0
		Accession	Description	Score	Coverage	# Proteins	# Unique Peptides	# Peptides	# PSMs	# AAs	MW [kDa]	calc. pI
		IPI00021304.1	Keratin, type II cytoskeletal 2 epidermal	49.2584	35.97	21	14	20	22	645	65.8254	8.00146
	High	LNDLEEALQQAK	1	1	1	IPI00021304.1		0	0	0.008251	2.67722	2	1371.71	1.67048	23.5608	0
		Accession	Description	Score	Coverage	# Proteins	# Unique Peptides	# Peptides	# PSMs	# AAs	MW [kDa]	calc. pI
		IPI00021304.1	Keratin, type II cytoskeletal 2 epidermal	49.2584	35.97	21	14	20	22	645	65.8254	8.00146
	High	NLDLDSIIAEVK	1	13	2	IPI00009867.3;IPI00021304.1		0	0.001	0.01865	3.27001	2	1329.73	1.58357	30.4546	0
		Accession	Description	Score	Coverage	# Proteins	# Unique Peptides	# Peptides	# PSMs	# AAs	MW [kDa]	calc. pI
		IPI00021304.1	Keratin, type II cytoskeletal 2 epidermal	49.2584	35.97	21	14	20	22	645	65.8254	8.00146
		IPI00009867.3	Keratin, type II cytoskeletal 5	29.7436	18.31	16	6	12	14	590	62.34	7.73779
	High	HGGGGGGFGGGGFGSR	3	1	1	IPI00021304.1		0	0.001	0.01978	2.69754	3	1320.58	0.399364	14.3923	0
		Accession	Description	Score	Coverage	# Proteins	# Unique Peptides	# Peptides	# PSMs	# AAs	MW [kDa]	calc. pI
		IPI00021304.1	Keratin, type II cytoskeletal 2 epidermal	49.2584	35.97	21	14	20	22	645	65.8254	8.00146
	High	AQYEEIAQR	1	12	1	IPI00021304.1		0	0.001	0.03347	2.53329	2	1107.54	0.940469	14.5028	0
		Accession	Description	Score	Coverage	# Proteins	# Unique Peptides	# Peptides	# PSMs	# AAs	MW [kDa]	calc. pI
		IPI00021304.1	Keratin, type II cytoskeletal 2 epidermal	49.2584	35.97	21	14	20	22	645	65.8254	8.00146
	High	STSSFScLSR	1	1	1	IPI00021304.1	C7(Carbamidomethyl)	0	0.001	0.03387	2.26247	2	1131.51	1.40247	16.4998	0
		Accession	Description	Score	Coverage	# Proteins	# Unique Peptides	# Peptides	# PSMs	# AAs	MW [kDa]	calc. pI
		IPI00021304.1	Keratin, type II cytoskeletal 2 epidermal	49.2584	35.97	21	14	20	22	645	65.8254	8.00146
	High	SKEEAEALYHSK	1	1	1	IPI00021304.1		0	0.001	0.02592	1.62497	3	1391.68	2.30114	12.2235	1
		Accession	Description	Score	Coverage	# Proteins	# Unique Peptides	# Peptides	# PSMs	# AAs	MW [kDa]	calc. pI
		IPI00021304.1	Keratin, type II cytoskeletal 2 epidermal	49.2584	35.97	21	14	20	22	645	65.8254	8.00146
	High	IEISELNR	1	2	2	IPI00021304.1;IPI00220327.4		0	0.002	0.05034	2.74651	2	973.533	1.40736	18.8368	0
		Accession	Description	Score	Coverage	# Proteins	# Unique Peptides	# Peptides	# PSMs	# AAs	MW [kDa]	calc. pI
		IPI00220327.4	Keratin, type II cytoskeletal 1	86.6404	44.41	1	20	24	33	644	65.999	8.11865
		IPI00021304.1	Keratin, type II cytoskeletal 2 epidermal	49.2584	35.97	21	14	20	22	645	65.8254	8.00146
	High	GGSGGGGSISGGGYGSGGGSGGR	1	1	1	IPI00021304.1		0	0.002	0.05737	2.7193	2	1741.75	1.2095	12.203	0
		Accession	Description	Score	Coverage	# Proteins	# Unique Peptides	# Peptides	# PSMs	# AAs	MW [kDa]	calc. pI
		IPI00021304.1	Keratin, type II cytoskeletal 2 epidermal	49.2584	35.97	21	14	20	22	645	65.8254	8.00146
	High	KYEDEINKR	1	4	1	IPI00021304.1		0	0.002	0.0552	2.36239	3	1194.61	1.52521	10.0883	2
		Accession	Description	Score	Coverage	# Proteins	# Unique Peptides	# Peptides	# PSMs	# AAs	MW [kDa]	calc. pI
		IPI00021304.1	Keratin, type II cytoskeletal 2 epidermal	49.2584	35.97	21	14	20	22	645	65.8254	8.00146
	High	KLLEGEEcR	1	16	2	IPI00021304.1;IPI00009867.3	C8(Carbamidomethyl)	0	0.003	0.1102	2.67992	3	1133.56	1.84837	11.8946	1
		Accession	Description	Score	Coverage	# Proteins	# Unique Peptides	# Peptides	# PSMs	# AAs	MW [kDa]	calc. pI
		IPI00021304.1	Keratin, type II cytoskeletal 2 epidermal	49.2584	35.97	21	14	20	22	645	65.8254	8.00146
		IPI00009867.3	Keratin, type II cytoskeletal 5	29.7436	18.31	16	6	12	14	590	62.34	7.73779
	High	DVDNAYmIK	1	1	1	IPI00021304.1	M7(Oxidation)	0	0.003	0.08397	2.16359	2	1084.5	1.56301	17.1032	0
		Accession	Description	Score	Coverage	# Proteins	# Unique Peptides	# Peptides	# PSMs	# AAs	MW [kDa]	calc. pI
		IPI00021304.1	Keratin, type II cytoskeletal 2 epidermal	49.2584	35.97	21	14	20	22	645	65.8254	8.00146
	High	TAAENDFVTLK	1	1	1	IPI00021304.1		0	0.003	0.1208	2.10624	2	1208.62	1.99431	20.0281	0
		Accession	Description	Score	Coverage	# Proteins	# Unique Peptides	# Peptides	# PSMs	# AAs	MW [kDa]	calc. pI
		IPI00021304.1	Keratin, type II cytoskeletal 2 epidermal	49.2584	35.97	21	14	20	22	645	65.8254	8.00146
	High	SLVGLGGTK	1	1	1	IPI00021304.1		0	0.004	0.1257	2.11419	2	831.494	0.764754	16.6918	0
		Accession	Description	Score	Coverage	# Proteins	# Unique Peptides	# Peptides	# PSMs	# AAs	MW [kDa]	calc. pI
		IPI00021304.1	Keratin, type II cytoskeletal 2 epidermal	49.2584	35.97	21	14	20	22	645	65.8254	8.00146
	High	TSQNSELNNmQDLVEDYKK	1	1	1	IPI00021304.1	M10(Oxidation)	0	0.007	0.1747	2.14265	3	2272.05	3.36842	17.7456	1
		Accession	Description	Score	Coverage	# Proteins	# Unique Peptides	# Peptides	# PSMs	# AAs	MW [kDa]	calc. pI
		IPI00021304.1	Keratin, type II cytoskeletal 2 epidermal	49.2584	35.97	21	14	20	22	645	65.8254	8.00146
	High	FASFIDK	1	33	3	IPI00021304.1;IPI00009867.3;IPI00554648.3		0	0.007	0.1833	1.62156	2	827.431	0.928526	19.8215	0
		Accession	Description	Score	Coverage	# Proteins	# Unique Peptides	# Peptides	# PSMs	# AAs	MW [kDa]	calc. pI
		IPI00021304.1	Keratin, type II cytoskeletal 2 epidermal	49.2584	35.97	21	14	20	22	645	65.8254	8.00146
		IPI00554648.3	Keratin, type II cytoskeletal 8	43.3118	25.67	15	10	14	19	483	53.6711	5.59229
		IPI00009867.3	Keratin, type II cytoskeletal 5	29.7436	18.31	16	6	12	14	590	62.34	7.73779
	Medium	FASFIDKVR	1	29	3	IPI00021304.1;IPI00009867.3;IPI00554648.3		0	0.013	0.2261	1.83283	3	1082.6	1.58558	19.99	1
		Accession	Description	Score	Coverage	# Proteins	# Unique Peptides	# Peptides	# PSMs	# AAs	MW [kDa]	calc. pI
		IPI00021304.1	Keratin, type II cytoskeletal 2 epidermal	49.2584	35.97	21	14	20	22	645	65.8254	8.00146
		IPI00554648.3	Keratin, type II cytoskeletal 8	43.3118	25.67	15	10	14	19	483	53.6711	5.59229
		IPI00009867.3	Keratin, type II cytoskeletal 5	29.7436	18.31	16	6	12	14	590	62.34	7.73779
	Medium	LQGEIAHVK	1	1	1	IPI00021304.1		0	0.041	0.3753	1.68033	2	994.57	1.76909	11.864	0
		Accession	Description	Score	Coverage	# Proteins	# Unique Peptides	# Peptides	# PSMs	# AAs	MW [kDa]	calc. pI
		IPI00021304.1	Keratin, type II cytoskeletal 2 epidermal	49.2584	35.97	21	14	20	22	645	65.8254	8.00146
IPI00009865.4	Keratin, type I cytoskeletal 10	49.0245	32.02	6	15	16	23	584	58.7917	5.21143
	A2	Sequence	# PSMs	# Proteins	# Protein Groups	Protein Group Accessions	Modifications	ΔCn	q-Value	PEP	XCorr	Charge	MH+ [Da]	ΔM [ppm]	RT [min]	# Missed Cleavages
	High	AETEcQNTEYQQLLDIK	2	1	1	IPI00009865.4	C5(Carbamidomethyl)	0	0	0.0005316	4.33157	3	2082.97	2.04279	24.8133	0
		Accession	Description	Score	Coverage	# Proteins	# Unique Peptides	# Peptides	# PSMs	# AAs	MW [kDa]	calc. pI
		IPI00009865.4	Keratin, type I cytoskeletal 10	49.0245	32.02	6	15	16	23	584	58.7917	5.21143
	High	SQYEQLAEQNR	1	1	1	IPI00009865.4		0	0	0.00482	3.98425	2	1365.64	1.13166	15.4164	0
		Accession	Description	Score	Coverage	# Proteins	# Unique Peptides	# Peptides	# PSMs	# AAs	MW [kDa]	calc. pI
		IPI00009865.4	Keratin, type I cytoskeletal 10	49.0245	32.02	6	15	16	23	584	58.7917	5.21143
	High	GSLGGGFSSGGFSGGSFSR	1	1	1	IPI00009865.4		0	0	0.001116	3.9693	2	1707.77	1.52044	23.0868	0
		Accession	Description	Score	Coverage	# Proteins	# Unique Peptides	# Peptides	# PSMs	# AAs	MW [kDa]	calc. pI
		IPI00009865.4	Keratin, type I cytoskeletal 10	49.0245	32.02	6	15	16	23	584	58.7917	5.21143
	High	ALEESNYELEGK	1	1	1	IPI00009865.4		0	0	0.005455	3.15634	2	1381.65	0.986091	17.6185	0
		Accession	Description	Score	Coverage	# Proteins	# Unique Peptides	# Peptides	# PSMs	# AAs	MW [kDa]	calc. pI
		IPI00009865.4	Keratin, type I cytoskeletal 10	49.0245	32.02	6	15	16	23	584	58.7917	5.21143
	High	LENEIQTYR	1	1	1	IPI00009865.4		0	0	0.00836	3.1131	2	1165.59	1.32123	16.4039	0
		Accession	Description	Score	Coverage	# Proteins	# Unique Peptides	# Peptides	# PSMs	# AAs	MW [kDa]	calc. pI
		IPI00009865.4	Keratin, type I cytoskeletal 10	49.0245	32.02	6	15	16	23	584	58.7917	5.21143
	High	QSLEASLAETEGR	1	1	1	IPI00009865.4		0	0	0.003419	2.69217	2	1390.68	2.47538	20.3551	0
		Accession	Description	Score	Coverage	# Proteins	# Unique Peptides	# Peptides	# PSMs	# AAs	MW [kDa]	calc. pI
		IPI00009865.4	Keratin, type I cytoskeletal 10	49.0245	32.02	6	15	16	23	584	58.7917	5.21143
	High	SLLEGEGSSGGGGR	1	1	1	IPI00009865.4		0	0	0.01619	2.68271	2	1262.6	-0.576712	14.6819	0
		Accession	Description	Score	Coverage	# Proteins	# Unique Peptides	# Peptides	# PSMs	# AAs	MW [kDa]	calc. pI
		IPI00009865.4	Keratin, type I cytoskeletal 10	49.0245	32.02	6	15	16	23	584	58.7917	5.21143
	High	SGGGGGGGGcGGGGGVSSLR	1	1	1	IPI00009865.4	C10(Carbamidomethyl)	0	0.001	0.02047	2.68346	2	1549.68	0.307595	12.7233	0
		Accession	Description	Score	Coverage	# Proteins	# Unique Peptides	# Peptides	# PSMs	# AAs	MW [kDa]	calc. pI
		IPI00009865.4	Keratin, type I cytoskeletal 10	49.0245	32.02	6	15	16	23	584	58.7917	5.21143
	High	LKYENEVALR	2	1	1	IPI00009865.4		0	0.002	0.03889	2.76271	2	1234.68	2.52308	16.7277	1
		Accession	Description	Score	Coverage	# Proteins	# Unique Peptides	# Peptides	# PSMs	# AAs	MW [kDa]	calc. pI
		IPI00009865.4	Keratin, type I cytoskeletal 10	49.0245	32.02	6	15	16	23	584	58.7917	5.21143
	High	VLDELTLTK	1	1	1	IPI00009865.4		0	0.002	0.06848	2.4206	2	1031.6	2.09399	21.2508	0
		Accession	Description	Score	Coverage	# Proteins	# Unique Peptides	# Peptides	# PSMs	# AAs	MW [kDa]	calc. pI
		IPI00009865.4	Keratin, type I cytoskeletal 10	49.0245	32.02	6	15	16	23	584	58.7917	5.21143
	High	VTmQNLNDR	4	9	3	IPI00009865.4;IPI00217963.3;IPI00384444.6	M3(Oxidation)	0	0.002	0.04174	2.14484	2	1106.53	0.54274	12.1991	0
		Accession	Description	Score	Coverage	# Proteins	# Unique Peptides	# Peptides	# PSMs	# AAs	MW [kDa]	calc. pI
		IPI00009865.4	Keratin, type I cytoskeletal 10	49.0245	32.02	6	15	16	23	584	58.7917	5.21143
		IPI00384444.6	Keratin, type I cytoskeletal 14	19.5297	11.65	20	3	5	9	472	51.5294	5.16064
		IPI00217963.3	Keratin, type I cytoskeletal 16	13.2658	7.82	12	1	3	7	473	51.2362	5.04639
	High	DAEAWFNEK	1	4	1	IPI00009865.4		0	0.003	0.08806	2.28731	2	1109.49	1.36036	22.7892	0
		Accession	Description	Score	Coverage	# Proteins	# Unique Peptides	# Peptides	# PSMs	# AAs	MW [kDa]	calc. pI
		IPI00009865.4	Keratin, type I cytoskeletal 10	49.0245	32.02	6	15	16	23	584	58.7917	5.21143
	High	VTMQNLNDR	1	9	3	IPI00009865.4;IPI00217963.3;IPI00384444.6		0	0.003	0.09252	1.80022	2	1090.53	1.93241	14.7011	0
		Accession	Description	Score	Coverage	# Proteins	# Unique Peptides	# Peptides	# PSMs	# AAs	MW [kDa]	calc. pI
		IPI00009865.4	Keratin, type I cytoskeletal 10	49.0245	32.02	6	15	16	23	584	58.7917	5.21143
		IPI00384444.6	Keratin, type I cytoskeletal 14	19.5297	11.65	20	3	5	9	472	51.5294	5.16064
		IPI00217963.3	Keratin, type I cytoskeletal 16	13.2658	7.82	12	1	3	7	473	51.2362	5.04639
	High	SQYEQLAEQNRK	2	1	1	IPI00009865.4		0	0.007	0.1635	0.886882	3	1493.74	0.760488	13.0732	1
		Accession	Description	Score	Coverage	# Proteins	# Unique Peptides	# Peptides	# PSMs	# AAs	MW [kDa]	calc. pI
		IPI00009865.4	Keratin, type I cytoskeletal 10	49.0245	32.02	6	15	16	23	584	58.7917	5.21143
	Medium	NHEEEmKDLR	1	1	1	IPI00009865.4	M6(Oxidation)	0	0.011	0.2053	1.88864	3	1316.59	0.968722	9.4828	1
		Accession	Description	Score	Coverage	# Proteins	# Unique Peptides	# Peptides	# PSMs	# AAs	MW [kDa]	calc. pI
		IPI00009865.4	Keratin, type I cytoskeletal 10	49.0245	32.02	6	15	16	23	584	58.7917	5.21143
	Medium	SEITELR	1	1	1	IPI00009865.4		0	0.016	0.2498	1.16312	2	847.453	1.29832	15.5131	0
		Accession	Description	Score	Coverage	# Proteins	# Unique Peptides	# Peptides	# PSMs	# AAs	MW [kDa]	calc. pI
		IPI00009865.4	Keratin, type I cytoskeletal 10	49.0245	32.02	6	15	16	23	584	58.7917	5.21143
	Medium	ELTTEIDNNIEQISSYK	1	1	1	IPI00009865.4		0	0.022	0.291	1.71655	2	1996.98	2.79863	26.6811	0
		Accession	Description	Score	Coverage	# Proteins	# Unique Peptides	# Peptides	# PSMs	# AAs	MW [kDa]	calc. pI
		IPI00009865.4	Keratin, type I cytoskeletal 10	49.0245	32.02	6	15	16	23	584	58.7917	5.21143
IPI00105407.2	Aldo-keto reductase family 1 member B10	47.8195	30.7	1	11	11	23	316	35.9968	7.84033
	A2	Sequence	# PSMs	# Proteins	# Protein Groups	Protein Group Accessions	Modifications	ΔCn	q-Value	PEP	XCorr	Charge	MH+ [Da]	ΔM [ppm]	RT [min]	# Missed Cleavages
	High	IVENIQVFDFK	2	1	1	IPI00105407.2		0	0	0.008042	4.14022	2	1351.73	2.39555	26.6243	0
		Accession	Description	Score	Coverage	# Proteins	# Unique Peptides	# Peptides	# PSMs	# AAs	MW [kDa]	calc. pI
		IPI00105407.2	Aldo-keto reductase family 1 member B10	47.8195	30.7	1	11	11	23	316	35.9968	7.84033
	High	LSDEEmATILSFNR	1	4	1	IPI00105407.2	M6(Oxidation)	0	0	0.001124	4.01994	2	1641.78	1.95263	24.262	0
		Accession	Description	Score	Coverage	# Proteins	# Unique Peptides	# Peptides	# PSMs	# AAs	MW [kDa]	calc. pI
		IPI00105407.2	Aldo-keto reductase family 1 member B10	47.8195	30.7	1	11	11	23	316	35.9968	7.84033
	High	LSDEEMATILSFNR	2	4	1	IPI00105407.2		0	0	0.00699	3.32916	2	1625.78	-0.855544	28.6904	0
		Accession	Description	Score	Coverage	# Proteins	# Unique Peptides	# Peptides	# PSMs	# AAs	MW [kDa]	calc. pI
		IPI00105407.2	Aldo-keto reductase family 1 member B10	47.8195	30.7	1	11	11	23	316	35.9968	7.84033
	High	YKPVTNQVEcHPYLTQEK	3	4	1	IPI00105407.2	C10(Carbamidomethyl)	0	0	0.006993	2.26778	4	2234.09	1.36593	16.0047	0
		Accession	Description	Score	Coverage	# Proteins	# Unique Peptides	# Peptides	# PSMs	# AAs	MW [kDa]	calc. pI
		IPI00105407.2	Aldo-keto reductase family 1 member B10	47.8195	30.7	1	11	11	23	316	35.9968	7.84033
	High	SGDDLFPKDDK	2	1	1	IPI00105407.2		0	0.001	0.03421	2.86361	3	1236.58	1.21183	15.7255	1
		Accession	Description	Score	Coverage	# Proteins	# Unique Peptides	# Peptides	# PSMs	# AAs	MW [kDa]	calc. pI
		IPI00105407.2	Aldo-keto reductase family 1 member B10	47.8195	30.7	1	11	11	23	316	35.9968	7.84033
	High	SGDDLFPK	2	1	1	IPI00105407.2		0	0.001	0.0228	2.62509	2	878.427	1.3103	19.1122	0
		Accession	Description	Score	Coverage	# Proteins	# Unique Peptides	# Peptides	# PSMs	# AAs	MW [kDa]	calc. pI
		IPI00105407.2	Aldo-keto reductase family 1 member B10	47.8195	30.7	1	11	11	23	316	35.9968	7.84033
	High	mPIVGLGTWK	2	1	1	IPI00105407.2	M1(Oxidation)	0	0.002	0.05038	2.46854	2	1117.61	2.26971	23.3928	0
		Accession	Description	Score	Coverage	# Proteins	# Unique Peptides	# Peptides	# PSMs	# AAs	MW [kDa]	calc. pI
		IPI00105407.2	Aldo-keto reductase family 1 member B10	47.8195	30.7	1	11	11	23	316	35.9968	7.84033
	High	TAAQVLIR	1	1	1	IPI00105407.2		0	0.002	0.04076	2.31008	2	871.537	1.09298	16.1406	0
		Accession	Description	Score	Coverage	# Proteins	# Unique Peptides	# Peptides	# PSMs	# AAs	MW [kDa]	calc. pI
		IPI00105407.2	Aldo-keto reductase family 1 member B10	47.8195	30.7	1	11	11	23	316	35.9968	7.84033
	High	VAIDAGYR	1	1	1	IPI00105407.2		0	0.002	0.05162	1.81731	2	864.458	1.07499	15.5104	0
		Accession	Description	Score	Coverage	# Proteins	# Unique Peptides	# Peptides	# PSMs	# AAs	MW [kDa]	calc. pI
		IPI00105407.2	Aldo-keto reductase family 1 member B10	47.8195	30.7	1	11	11	23	316	35.9968	7.84033
	High	EDLFIVSK	1	4	1	IPI00105407.2		0	0.002	0.07643	1.7245	2	950.52	1.18154	22.2945	0
		Accession	Description	Score	Coverage	# Proteins	# Unique Peptides	# Peptides	# PSMs	# AAs	MW [kDa]	calc. pI
		IPI00105407.2	Aldo-keto reductase family 1 member B10	47.8195	30.7	1	11	11	23	316	35.9968	7.84033
	High	LLNKPGLK	3	4	1	IPI00105407.2		0	0.003	0.08569	2.20338	2	882.578	1.42247	12.4503	0
		Accession	Description	Score	Coverage	# Proteins	# Unique Peptides	# Peptides	# PSMs	# AAs	MW [kDa]	calc. pI
		IPI00105407.2	Aldo-keto reductase family 1 member B10	47.8195	30.7	1	11	11	23	316	35.9968	7.84033
	High	MPIVGLGTWK	2	1	1	IPI00105407.2		0	0.003	0.1131	2.06879	2	1101.61	2.11913	25.879	0
		Accession	Description	Score	Coverage	# Proteins	# Unique Peptides	# Peptides	# PSMs	# AAs	MW [kDa]	calc. pI
		IPI00105407.2	Aldo-keto reductase family 1 member B10	47.8195	30.7	1	11	11	23	316	35.9968	7.84033
	High	REDLFIVSK	1	1	1	IPI00105407.2		0	0.007	0.1813	2.30175	2	1106.62	1.35958	19.8379	1
		Accession	Description	Score	Coverage	# Proteins	# Unique Peptides	# Peptides	# PSMs	# AAs	MW [kDa]	calc. pI
		IPI00105407.2	Aldo-keto reductase family 1 member B10	47.8195	30.7	1	11	11	23	316	35.9968	7.84033
IPI00413641.7	Aldose reductase	44.5952	30.7	3	9	10	22	316	35.8305	6.97607
	A2	Sequence	# PSMs	# Proteins	# Protein Groups	Protein Group Accessions	Modifications	ΔCn	q-Value	PEP	XCorr	Charge	MH+ [Da]	ΔM [ppm]	RT [min]	# Missed Cleavages
	High	SPPGQVTEAVK	2	3	1	IPI00413641.7		0	0	0.006113	3.12743	2	1112.6	0.970185	13.7863	0
		Accession	Description	Score	Coverage	# Proteins	# Unique Peptides	# Peptides	# PSMs	# AAs	MW [kDa]	calc. pI
		IPI00413641.7	Aldose reductase	44.5952	30.7	3	9	10	22	316	35.8305	6.97607
	High	VcALLScTSHK	3	1	1	IPI00413641.7	C2(Carbamidomethyl); C7(Carbamidomethyl)	0	0	0.009043	2.64878	3	1275.62	1.26251	14.6343	0
		Accession	Description	Score	Coverage	# Proteins	# Unique Peptides	# Peptides	# PSMs	# AAs	MW [kDa]	calc. pI
		IPI00413641.7	Aldose reductase	44.5952	30.7	3	9	10	22	316	35.8305	6.97607
	High	YKPAVNQIEcHPYLTQEK	4	2	1	IPI00413641.7	C10(Carbamidomethyl)	0	0	0.001787	2.16798	3	2218.1	0.765614	18.2511	0
		Accession	Description	Score	Coverage	# Proteins	# Unique Peptides	# Peptides	# PSMs	# AAs	MW [kDa]	calc. pI
		IPI00413641.7	Aldose reductase	44.5952	30.7	3	9	10	22	316	35.8305	6.97607
	High	mPILGLGTWK	3	5	2	IPI00413641.7;IPI00220271.3	M1(Oxidation)	0	0.001	0.03518	2.35417	2	1131.62	1.35653	25.1459	0
		Accession	Description	Score	Coverage	# Proteins	# Unique Peptides	# Peptides	# PSMs	# AAs	MW [kDa]	calc. pI
		IPI00220271.3	Alcohol dehydrogenase [NADP+]	59.4137	52	7	15	16	26	325	36.5499	6.78564
		IPI00413641.7	Aldose reductase	44.5952	30.7	3	9	10	22	316	35.8305	6.97607
	High	MPILGLGTWK	2	5	2	IPI00220271.3;IPI00413641.7		0	0.001	0.03665	2.19631	2	1115.63	0.975915	27.6612	0
		Accession	Description	Score	Coverage	# Proteins	# Unique Peptides	# Peptides	# PSMs	# AAs	MW [kDa]	calc. pI
		IPI00220271.3	Alcohol dehydrogenase [NADP+]	59.4137	52	7	15	16	26	325	36.5499	6.78564
		IPI00413641.7	Aldose reductase	44.5952	30.7	3	9	10	22	316	35.8305	6.97607
	High	TTAQVLIR	2	4	1	IPI00413641.7		0	0.002	0.04119	2.67459	2	901.548	1.52948	15.8758	0
		Accession	Description	Score	Coverage	# Proteins	# Unique Peptides	# Peptides	# PSMs	# AAs	MW [kDa]	calc. pI
		IPI00413641.7	Aldose reductase	44.5952	30.7	3	9	10	22	316	35.8305	6.97607
	High	VAIDVGYR	1	3	1	IPI00413641.7		0	0.002	0.0486	1.89234	2	892.49	1.53231	18.2916	0
		Accession	Description	Score	Coverage	# Proteins	# Unique Peptides	# Peptides	# PSMs	# AAs	MW [kDa]	calc. pI
		IPI00413641.7	Aldose reductase	44.5952	30.7	3	9	10	22	316	35.8305	6.97607
	High	LWcTYHEK	1	2	1	IPI00413641.7	C3(Carbamidomethyl)	0	0.002	0.03884	1.87426	3	1136.52	1.81402	14.8684	0
		Accession	Description	Score	Coverage	# Proteins	# Unique Peptides	# Peptides	# PSMs	# AAs	MW [kDa]	calc. pI
		IPI00413641.7	Aldose reductase	44.5952	30.7	3	9	10	22	316	35.8305	6.97607
	High	EELFIVSK	2	2	1	IPI00413641.7		0	0.003	0.1136	1.99485	2	964.536	1.32829	21.8249	0
		Accession	Description	Score	Coverage	# Proteins	# Unique Peptides	# Peptides	# PSMs	# AAs	MW [kDa]	calc. pI
		IPI00413641.7	Aldose reductase	44.5952	30.7	3	9	10	22	316	35.8305	6.97607
	High	NLVVIPK	1	1	1	IPI00413641.7		0	0.007	0.183	2.03434	2	782.515	1.53957	18.9795	0
		Accession	Description	Score	Coverage	# Proteins	# Unique Peptides	# Peptides	# PSMs	# AAs	MW [kDa]	calc. pI
		IPI00413641.7	Aldose reductase	44.5952	30.7	3	9	10	22	316	35.8305	6.97607
	High	DYPFHEEF	1	1	1	IPI00413641.7		0	0.008	0.1929	1.94991	2	1083.44	1.56699	25.593	0
		Accession	Description	Score	Coverage	# Proteins	# Unique Peptides	# Peptides	# PSMs	# AAs	MW [kDa]	calc. pI
		IPI00413641.7	Aldose reductase	44.5952	30.7	3	9	10	22	316	35.8305	6.97607
IPI00465248.5	Isoform alpha-enolase of Alpha-enolase	43.8427	30.65	16	11	11	16	434	47.1393	7.38623
	A2	Sequence	# PSMs	# Proteins	# Protein Groups	Protein Group Accessions	Modifications	ΔCn	q-Value	PEP	XCorr	Charge	MH+ [Da]	ΔM [ppm]	RT [min]	# Missed Cleavages
	High	DATNVGDEGGFAPNILENK	2	2	1	IPI00465248.5		0	0	0.002557	4.64814	2	1960.93	2.15274	25.0173	0
		Accession	Description	Score	Coverage	# Proteins	# Unique Peptides	# Peptides	# PSMs	# AAs	MW [kDa]	calc. pI
		IPI00465248.5	Isoform alpha-enolase of Alpha-enolase	43.8427	30.65	16	11	11	16	434	47.1393	7.38623
	High	AAVPSGASTGIYEALELR	2	15	1	IPI00465248.5		0	0	0.01335	3.67382	2	1804.94	-0.148545	26.9983	0
		Accession	Description	Score	Coverage	# Proteins	# Unique Peptides	# Peptides	# PSMs	# AAs	MW [kDa]	calc. pI
		IPI00465248.5	Isoform alpha-enolase of Alpha-enolase	43.8427	30.65	16	11	11	16	434	47.1393	7.38623
	High	GNPTVEVDLFTSK	1	1	1	IPI00465248.5		0	0	0.007296	3.36157	2	1406.72	1.20266	24.1868	0
		Accession	Description	Score	Coverage	# Proteins	# Unique Peptides	# Peptides	# PSMs	# AAs	MW [kDa]	calc. pI
		IPI00465248.5	Isoform alpha-enolase of Alpha-enolase	43.8427	30.65	16	11	11	16	434	47.1393	7.38623
	High	LMIEmDGTENK	2	1	1	IPI00465248.5	M5(Oxidation)	0	0	0.006109	2.86046	2	1296.58	1.13439	15.7915	0
		Accession	Description	Score	Coverage	# Proteins	# Unique Peptides	# Peptides	# PSMs	# AAs	MW [kDa]	calc. pI
		IPI00465248.5	Isoform alpha-enolase of Alpha-enolase	43.8427	30.65	16	11	11	16	434	47.1393	7.38623
	High	IGAEVYHNLK	2	2	1	IPI00465248.5		0	0	0.005254	2.60326	3	1143.62	1.63216	15.0756	0
		Accession	Description	Score	Coverage	# Proteins	# Unique Peptides	# Peptides	# PSMs	# AAs	MW [kDa]	calc. pI
		IPI00465248.5	Isoform alpha-enolase of Alpha-enolase	43.8427	30.65	16	11	11	16	434	47.1393	7.38623
	High	VVIGmDVAASEFFR	1	2	1	IPI00465248.5	M5(Oxidation)	0	0	0.0143	2.10782	2	1556.78	1.7529	26.6489	0
		Accession	Description	Score	Coverage	# Proteins	# Unique Peptides	# Peptides	# PSMs	# AAs	MW [kDa]	calc. pI
		IPI00465248.5	Isoform alpha-enolase of Alpha-enolase	43.8427	30.65	16	11	11	16	434	47.1393	7.38623
	High	LAmQEFmILPVGAANFR	1	2	1	IPI00465248.5	M3(Oxidation); M7(Oxidation)	0	0.001	0.03357	3.16203	2	1939.98	2.07906	28.1254	0
		Accession	Description	Score	Coverage	# Proteins	# Unique Peptides	# Peptides	# PSMs	# AAs	MW [kDa]	calc. pI
		IPI00465248.5	Isoform alpha-enolase of Alpha-enolase	43.8427	30.65	16	11	11	16	434	47.1393	7.38623
	High	IDKLmIEmDGTENK	1	1	1	IPI00465248.5	M5(Oxidation); M8(Oxidation)	0	0.001	0.03088	2.15759	3	1668.78	0.557773	15.5971	1
		Accession	Description	Score	Coverage	# Proteins	# Unique Peptides	# Peptides	# PSMs	# AAs	MW [kDa]	calc. pI
		IPI00465248.5	Isoform alpha-enolase of Alpha-enolase	43.8427	30.65	16	11	11	16	434	47.1393	7.38623
	High	YISPDQLADLYK	1	2	1	IPI00465248.5		0	0.003	0.09341	2.78236	2	1425.73	2.61103	26.0989	0
		Accession	Description	Score	Coverage	# Proteins	# Unique Peptides	# Peptides	# PSMs	# AAs	MW [kDa]	calc. pI
		IPI00465248.5	Isoform alpha-enolase of Alpha-enolase	43.8427	30.65	16	11	11	16	434	47.1393	7.38623
	High	LmIEmDGTENK	1	1	1	IPI00465248.5	M2(Oxidation); M5(Oxidation)	0	0.003	0.08244	2.4805	2	1312.58	1.3676	14.2392	0
		Accession	Description	Score	Coverage	# Proteins	# Unique Peptides	# Peptides	# PSMs	# AAs	MW [kDa]	calc. pI
		IPI00465248.5	Isoform alpha-enolase of Alpha-enolase	43.8427	30.65	16	11	11	16	434	47.1393	7.38623
	High	SGKYDLDFK	1	2	1	IPI00465248.5		0	0.004	0.1284	2.51315	3	1072.53	1.29738	17.4305	1
		Accession	Description	Score	Coverage	# Proteins	# Unique Peptides	# Peptides	# PSMs	# AAs	MW [kDa]	calc. pI
		IPI00465248.5	Isoform alpha-enolase of Alpha-enolase	43.8427	30.65	16	11	11	16	434	47.1393	7.38623
	Medium	EGLELLK	1	2	1	IPI00465248.5		0	0.033	0.3503	1.8211	2	801.473	1.33951	21.2289	0
		Accession	Description	Score	Coverage	# Proteins	# Unique Peptides	# Peptides	# PSMs	# AAs	MW [kDa]	calc. pI
		IPI00465248.5	Isoform alpha-enolase of Alpha-enolase	43.8427	30.65	16	11	11	16	434	47.1393	7.38623
IPI00012795.3	Eukaryotic translation initiation factor 3 subunit I	43.6561	37.23	2	11	11	21	325	36.4786	5.64307
	A2	Sequence	# PSMs	# Proteins	# Protein Groups	Protein Group Accessions	Modifications	ΔCn	q-Value	PEP	XCorr	Charge	MH+ [Da]	ΔM [ppm]	RT [min]	# Missed Cleavages
	High	EGDLLFTVAK	1	2	1	IPI00012795.3		0	0	0.01672	2.91526	2	1092.6	1.73466	24.3172	0
		Accession	Description	Score	Coverage	# Proteins	# Unique Peptides	# Peptides	# PSMs	# AAs	MW [kDa]	calc. pI
		IPI00012795.3	Eukaryotic translation initiation factor 3 subunit I	43.6561	37.23	2	11	11	21	325	36.4786	5.64307
	High	DPSQIDNNEPYmK	3	1	1	IPI00012795.3	M12(Oxidation)	0	0	0.01138	2.78777	2	1566.67	-1.25078	15.9769	0
		Accession	Description	Score	Coverage	# Proteins	# Unique Peptides	# Peptides	# PSMs	# AAs	MW [kDa]	calc. pI
		IPI00012795.3	Eukaryotic translation initiation factor 3 subunit I	43.6561	37.23	2	11	11	21	325	36.4786	5.64307
	High	HVLTGSADNScR	5	2	1	IPI00012795.3	C11(Carbamidomethyl)	0	0	0.008925	2.74568	2	1316.6	0.106834	10.5197	0
		Accession	Description	Score	Coverage	# Proteins	# Unique Peptides	# Peptides	# PSMs	# AAs	MW [kDa]	calc. pI
		IPI00012795.3	Eukaryotic translation initiation factor 3 subunit I	43.6561	37.23	2	11	11	21	325	36.4786	5.64307
	High	LFDSTTLEHQK	2	1	1	IPI00012795.3		0	0	0.007819	2.07957	3	1318.67	1.77454	16.8503	0
		Accession	Description	Score	Coverage	# Proteins	# Unique Peptides	# Peptides	# PSMs	# AAs	MW [kDa]	calc. pI
		IPI00012795.3	Eukaryotic translation initiation factor 3 subunit I	43.6561	37.23	2	11	11	21	325	36.4786	5.64307
	High	DmTmFVTASK	1	1	1	IPI00012795.3	M2(Oxidation); M4(Oxidation)	0	0.001	0.02571	2.70901	2	1162.51	1.42459	15.3444	0
		Accession	Description	Score	Coverage	# Proteins	# Unique Peptides	# Peptides	# PSMs	# AAs	MW [kDa]	calc. pI
		IPI00012795.3	Eukaryotic translation initiation factor 3 subunit I	43.6561	37.23	2	11	11	21	325	36.4786	5.64307
	High	SGEVLVNVK	1	1	1	IPI00012795.3		0	0.001	0.02004	2.64997	2	944.542	0.467147	16.1913	0
		Accession	Description	Score	Coverage	# Proteins	# Unique Peptides	# Peptides	# PSMs	# AAs	MW [kDa]	calc. pI
		IPI00012795.3	Eukaryotic translation initiation factor 3 subunit I	43.6561	37.23	2	11	11	21	325	36.4786	5.64307
	High	SYSSGGEDGYVR	1	1	1	IPI00012795.3		0	0.001	0.03124	1.73278	2	1276.55	0.894848	13.9444	0
		Accession	Description	Score	Coverage	# Proteins	# Unique Peptides	# Peptides	# PSMs	# AAs	MW [kDa]	calc. pI
		IPI00012795.3	Eukaryotic translation initiation factor 3 subunit I	43.6561	37.23	2	11	11	21	325	36.4786	5.64307
	High	DPSQIDNNEPYMK	1	1	1	IPI00012795.3		0	0.002	0.0684	3.39578	2	1550.68	2.62068	18.2604	0
		Accession	Description	Score	Coverage	# Proteins	# Unique Peptides	# Peptides	# PSMs	# AAs	MW [kDa]	calc. pI
		IPI00012795.3	Eukaryotic translation initiation factor 3 subunit I	43.6561	37.23	2	11	11	21	325	36.4786	5.64307
	High	DmTMFVTASK	2	1	1	IPI00012795.3	M2(Oxidation)	0	0.002	0.07105	1.91163	2	1146.52	2.65223	18.8615	0
		Accession	Description	Score	Coverage	# Proteins	# Unique Peptides	# Peptides	# PSMs	# AAs	MW [kDa]	calc. pI
		IPI00012795.3	Eukaryotic translation initiation factor 3 subunit I	43.6561	37.23	2	11	11	21	325	36.4786	5.64307
	High	GHFGPINSVAFHPDGK	1	1	1	IPI00012795.3		0	0.003	0.08418	2.9551	3	1679.83	2.51378	20.6452	0
		Accession	Description	Score	Coverage	# Proteins	# Unique Peptides	# Peptides	# PSMs	# AAs	MW [kDa]	calc. pI
		IPI00012795.3	Eukaryotic translation initiation factor 3 subunit I	43.6561	37.23	2	11	11	21	325	36.4786	5.64307
	High	LWDcETGK	1	2	1	IPI00012795.3	C4(Carbamidomethyl)	0	0.003	0.1049	1.64668	2	1008.45	0.956389	15.9382	0
		Accession	Description	Score	Coverage	# Proteins	# Unique Peptides	# Peptides	# PSMs	# AAs	MW [kDa]	calc. pI
		IPI00012795.3	Eukaryotic translation initiation factor 3 subunit I	43.6561	37.23	2	11	11	21	325	36.4786	5.64307
	Medium	MKPILLQGHER	1	2	1	IPI00012795.3		0	0.017	0.2524	1.11766	3	1321.74	1.36159	16.1532	0
		Accession	Description	Score	Coverage	# Proteins	# Unique Peptides	# Peptides	# PSMs	# AAs	MW [kDa]	calc. pI
		IPI00012795.3	Eukaryotic translation initiation factor 3 subunit I	43.6561	37.23	2	11	11	21	325	36.4786	5.64307
	Medium	QINDIQLSR	1	1	1	IPI00012795.3		0	0.028	0.3218	1.82836	2	1086.59	2.37415	17.4153	0
		Accession	Description	Score	Coverage	# Proteins	# Unique Peptides	# Peptides	# PSMs	# AAs	MW [kDa]	calc. pI
		IPI00012795.3	Eukaryotic translation initiation factor 3 subunit I	43.6561	37.23	2	11	11	21	325	36.4786	5.64307
IPI00554648.3	Keratin, type II cytoskeletal 8	43.3118	25.67	15	10	14	19	483	53.6711	5.59229
	A2	Sequence	# PSMs	# Proteins	# Protein Groups	Protein Group Accessions	Modifications	ΔCn	q-Value	PEP	XCorr	Charge	MH+ [Da]	ΔM [ppm]	RT [min]	# Missed Cleavages
	High	SLDMDSIIAEVK	1	3	1	IPI00554648.3		0	0	0.005053	2.88602	2	1320.67	2.5389	28.2551	0
		Accession	Description	Score	Coverage	# Proteins	# Unique Peptides	# Peptides	# PSMs	# AAs	MW [kDa]	calc. pI
		IPI00554648.3	Keratin, type II cytoskeletal 8	43.3118	25.67	15	10	14	19	483	53.6711	5.59229
	High	ASLEAAIADAEQR	2	3	1	IPI00554648.3		0	0	0.004337	2.80694	2	1344.68	0.000994896	23.4133	0
		Accession	Description	Score	Coverage	# Proteins	# Unique Peptides	# Peptides	# PSMs	# AAs	MW [kDa]	calc. pI
		IPI00554648.3	Keratin, type II cytoskeletal 8	43.3118	25.67	15	10	14	19	483	53.6711	5.59229
	High	YEELQSLAGK	1	3	1	IPI00554648.3		0	0.001	0.02177	2.99726	2	1137.58	1.49314	18.9809	0
		Accession	Description	Score	Coverage	# Proteins	# Unique Peptides	# Peptides	# PSMs	# AAs	MW [kDa]	calc. pI
		IPI00554648.3	Keratin, type II cytoskeletal 8	43.3118	25.67	15	10	14	19	483	53.6711	5.59229
	High	TEmENEFVLIK	1	1	1	IPI00554648.3	M3(Oxidation)	0	0.001	0.02952	2.82572	2	1368.67	0.848114	23.0981	0
		Accession	Description	Score	Coverage	# Proteins	# Unique Peptides	# Peptides	# PSMs	# AAs	MW [kDa]	calc. pI
		IPI00554648.3	Keratin, type II cytoskeletal 8	43.3118	25.67	15	10	14	19	483	53.6711	5.59229
	High	AQYEDIANR	1	2	1	IPI00554648.3		0	0.001	0.0312	2.40163	2	1079.51	2.36815	14.5283	0
		Accession	Description	Score	Coverage	# Proteins	# Unique Peptides	# Peptides	# PSMs	# AAs	MW [kDa]	calc. pI
		IPI00554648.3	Keratin, type II cytoskeletal 8	43.3118	25.67	15	10	14	19	483	53.6711	5.59229
	High	NKYEDEINKR	3	11	3	IPI00009867.3;IPI00220327.4;IPI00554648.3		0	0.002	0.04144	2.99103	3	1308.66	1.46854	12.8485	2
		Accession	Description	Score	Coverage	# Proteins	# Unique Peptides	# Peptides	# PSMs	# AAs	MW [kDa]	calc. pI
		IPI00220327.4	Keratin, type II cytoskeletal 1	86.6404	44.41	1	20	24	33	644	65.999	8.11865
		IPI00554648.3	Keratin, type II cytoskeletal 8	43.3118	25.67	15	10	14	19	483	53.6711	5.59229
		IPI00009867.3	Keratin, type II cytoskeletal 5	29.7436	18.31	16	6	12	14	590	62.34	7.73779
	High	LEGLTDEINFLR	1	3	1	IPI00554648.3		0	0.002	0.04762	2.97885	2	1419.75	1.69075	28.6071	0
		Accession	Description	Score	Coverage	# Proteins	# Unique Peptides	# Peptides	# PSMs	# AAs	MW [kDa]	calc. pI
		IPI00554648.3	Keratin, type II cytoskeletal 8	43.3118	25.67	15	10	14	19	483	53.6711	5.59229
	High	SLDmDSIIAEVK	1	3	1	IPI00554648.3	M4(Oxidation)	0	0.002	0.04678	2.7244	2	1336.67	1.56389	22.8393	0
		Accession	Description	Score	Coverage	# Proteins	# Unique Peptides	# Peptides	# PSMs	# AAs	MW [kDa]	calc. pI
		IPI00554648.3	Keratin, type II cytoskeletal 8	43.3118	25.67	15	10	14	19	483	53.6711	5.59229
	High	LQAEIEGLK	1	1	1	IPI00554648.3		0	0.002	0.04236	2.43357	2	1000.57	1.5031	18.8394	0
		Accession	Description	Score	Coverage	# Proteins	# Unique Peptides	# Peptides	# PSMs	# AAs	MW [kDa]	calc. pI
		IPI00554648.3	Keratin, type II cytoskeletal 8	43.3118	25.67	15	10	14	19	483	53.6711	5.59229
	High	TEMENEFVLIK	1	1	1	IPI00554648.3		0	0.002	0.05183	2.33697	2	1352.68	1.88183	25.1109	0
		Accession	Description	Score	Coverage	# Proteins	# Unique Peptides	# Peptides	# PSMs	# AAs	MW [kDa]	calc. pI
		IPI00554648.3	Keratin, type II cytoskeletal 8	43.3118	25.67	15	10	14	19	483	53.6711	5.59229
	High	LSELEAALQR	1	4	1	IPI00554648.3		0	0.002	0.0394	2.17179	2	1129.62	1.00985	21.5897	0
		Accession	Description	Score	Coverage	# Proteins	# Unique Peptides	# Peptides	# PSMs	# AAs	MW [kDa]	calc. pI
		IPI00554648.3	Keratin, type II cytoskeletal 8	43.3118	25.67	15	10	14	19	483	53.6711	5.59229
	High	AEAESMYQIK	1	4	1	IPI00554648.3		0	0.002	0.05843	1.71254	2	1169.55	1.31879	17.4132	0
		Accession	Description	Score	Coverage	# Proteins	# Unique Peptides	# Peptides	# PSMs	# AAs	MW [kDa]	calc. pI
		IPI00554648.3	Keratin, type II cytoskeletal 8	43.3118	25.67	15	10	14	19	483	53.6711	5.59229
	High	EYQELMNVK	1	12	1	IPI00554648.3		0	0.003	0.09068	1.9064	2	1153.56	0.954495	19.4738	0
		Accession	Description	Score	Coverage	# Proteins	# Unique Peptides	# Peptides	# PSMs	# AAs	MW [kDa]	calc. pI
		IPI00554648.3	Keratin, type II cytoskeletal 8	43.3118	25.67	15	10	14	19	483	53.6711	5.59229
	High	FASFIDK	1	33	3	IPI00021304.1;IPI00009867.3;IPI00554648.3		0	0.007	0.1833	1.62156	2	827.431	0.928526	19.8215	0
		Accession	Description	Score	Coverage	# Proteins	# Unique Peptides	# Peptides	# PSMs	# AAs	MW [kDa]	calc. pI
		IPI00021304.1	Keratin, type II cytoskeletal 2 epidermal	49.2584	35.97	21	14	20	22	645	65.8254	8.00146
		IPI00554648.3	Keratin, type II cytoskeletal 8	43.3118	25.67	15	10	14	19	483	53.6711	5.59229
		IPI00009867.3	Keratin, type II cytoskeletal 5	29.7436	18.31	16	6	12	14	590	62.34	7.73779
	Medium	FASFIDKVR	1	29	3	IPI00021304.1;IPI00009867.3;IPI00554648.3		0	0.013	0.2261	1.83283	3	1082.6	1.58558	19.99	1
		Accession	Description	Score	Coverage	# Proteins	# Unique Peptides	# Peptides	# PSMs	# AAs	MW [kDa]	calc. pI
		IPI00021304.1	Keratin, type II cytoskeletal 2 epidermal	49.2584	35.97	21	14	20	22	645	65.8254	8.00146
		IPI00554648.3	Keratin, type II cytoskeletal 8	43.3118	25.67	15	10	14	19	483	53.6711	5.59229
		IPI00009867.3	Keratin, type II cytoskeletal 5	29.7436	18.31	16	6	12	14	590	62.34	7.73779
	Medium	NKYEDEINK	1	15	3	IPI00009867.3;IPI00554648.3;IPI00220327.4		0	0.013	0.2222	1.62398	2	1152.56	1.77178	12.0283	1
		Accession	Description	Score	Coverage	# Proteins	# Unique Peptides	# Peptides	# PSMs	# AAs	MW [kDa]	calc. pI
		IPI00220327.4	Keratin, type II cytoskeletal 1	86.6404	44.41	1	20	24	33	644	65.999	8.11865
		IPI00554648.3	Keratin, type II cytoskeletal 8	43.3118	25.67	15	10	14	19	483	53.6711	5.59229
		IPI00009867.3	Keratin, type II cytoskeletal 5	29.7436	18.31	16	6	12	14	590	62.34	7.73779
IPI00414676.6	Heat shock protein HSP 90-beta	41.4263	23.07	20	7	16	19	724	83.2121	5.03369
	A2	Sequence	# PSMs	# Proteins	# Protein Groups	Protein Group Accessions	Modifications	ΔCn	q-Value	PEP	XCorr	Charge	MH+ [Da]	ΔM [ppm]	RT [min]	# Missed Cleavages
	High	GVVDSEDLPLNISR	1	9	2	IPI00784295.2;IPI00414676.6		0	0	0.0009613	4.07127	2	1513.79	1.01583	24.1216	0
		Accession	Description	Score	Coverage	# Proteins	# Unique Peptides	# Peptides	# PSMs	# AAs	MW [kDa]	calc. pI
		IPI00414676.6	Heat shock protein HSP 90-beta	41.4263	23.07	20	7	16	19	724	83.2121	5.03369
		IPI00784295.2	Isoform 1 of Heat shock protein HSP 90-alpha	39.1174	16.67	19	3	12	17	732	84.6067	5.021
	High	ADLINNLGTIAK	1	7	2	IPI00784295.2;IPI00414676.6		0	0	0.003384	3.98564	2	1242.71	0.554368	23.5805	0
		Accession	Description	Score	Coverage	# Proteins	# Unique Peptides	# Peptides	# PSMs	# AAs	MW [kDa]	calc. pI
		IPI00414676.6	Heat shock protein HSP 90-beta	41.4263	23.07	20	7	16	19	724	83.2121	5.03369
		IPI00784295.2	Isoform 1 of Heat shock protein HSP 90-alpha	39.1174	16.67	19	3	12	17	732	84.6067	5.021
	High	NPDDITQEEYGEFYK	1	1	1	IPI00414676.6		0	0	0.004176	3.73731	2	1847.8	-0.0144123	23.181	0
		Accession	Description	Score	Coverage	# Proteins	# Unique Peptides	# Peptides	# PSMs	# AAs	MW [kDa]	calc. pI
		IPI00414676.6	Heat shock protein HSP 90-beta	41.4263	23.07	20	7	16	19	724	83.2121	5.03369
	High	TLTLVDTGIGmTK	2	6	2	IPI00784295.2;IPI00414676.6	M11(Oxidation)	0	0	0.001644	3.68984	2	1365.73	0.947617	21.5164	0
		Accession	Description	Score	Coverage	# Proteins	# Unique Peptides	# Peptides	# PSMs	# AAs	MW [kDa]	calc. pI
		IPI00414676.6	Heat shock protein HSP 90-beta	41.4263	23.07	20	7	16	19	724	83.2121	5.03369
		IPI00784295.2	Isoform 1 of Heat shock protein HSP 90-alpha	39.1174	16.67	19	3	12	17	732	84.6067	5.021
	High	TLTLVDTGIGMTK	2	6	2	IPI00784295.2;IPI00414676.6		0	0	0.001822	3.57492	2	1349.74	1.80389	23.7143	0
		Accession	Description	Score	Coverage	# Proteins	# Unique Peptides	# Peptides	# PSMs	# AAs	MW [kDa]	calc. pI
		IPI00414676.6	Heat shock protein HSP 90-beta	41.4263	23.07	20	7	16	19	724	83.2121	5.03369
		IPI00784295.2	Isoform 1 of Heat shock protein HSP 90-alpha	39.1174	16.67	19	3	12	17	732	84.6067	5.021
	High	EDQTEYLEER	1	7	2	IPI00784295.2;IPI00414676.6		0	0	0.01354	2.8695	2	1311.57	0.397134	16.974	0
		Accession	Description	Score	Coverage	# Proteins	# Unique Peptides	# Peptides	# PSMs	# AAs	MW [kDa]	calc. pI
		IPI00414676.6	Heat shock protein HSP 90-beta	41.4263	23.07	20	7	16	19	724	83.2121	5.03369
		IPI00784295.2	Isoform 1 of Heat shock protein HSP 90-alpha	39.1174	16.67	19	3	12	17	732	84.6067	5.021
	High	ELISNASDALDK	1	5	1	IPI00414676.6		0	0	0.0151	2.61899	2	1275.64	0.284331	19.2846	0
		Accession	Description	Score	Coverage	# Proteins	# Unique Peptides	# Peptides	# PSMs	# AAs	MW [kDa]	calc. pI
		IPI00414676.6	Heat shock protein HSP 90-beta	41.4263	23.07	20	7	16	19	724	83.2121	5.03369
	High	SIYYITGESK	1	4	1	IPI00414676.6		0	0.001	0.03265	2.27659	2	1160.58	1.27967	19.437	0
		Accession	Description	Score	Coverage	# Proteins	# Unique Peptides	# Peptides	# PSMs	# AAs	MW [kDa]	calc. pI
		IPI00414676.6	Heat shock protein HSP 90-beta	41.4263	23.07	20	7	16	19	724	83.2121	5.03369
	High	YIDQEELNK	1	6	2	IPI00784295.2;IPI00414676.6		0	0.002	0.04309	2.26713	2	1151.56	1.57064	15.2117	0
		Accession	Description	Score	Coverage	# Proteins	# Unique Peptides	# Peptides	# PSMs	# AAs	MW [kDa]	calc. pI
		IPI00414676.6	Heat shock protein HSP 90-beta	41.4263	23.07	20	7	16	19	724	83.2121	5.03369
		IPI00784295.2	Isoform 1 of Heat shock protein HSP 90-alpha	39.1174	16.67	19	3	12	17	732	84.6067	5.021
	High	LGIHEDSTNR	1	4	1	IPI00414676.6		0	0.002	0.05202	1.70355	3	1141.56	1.19791	11.1098	0
		Accession	Description	Score	Coverage	# Proteins	# Unique Peptides	# Peptides	# PSMs	# AAs	MW [kDa]	calc. pI
		IPI00414676.6	Heat shock protein HSP 90-beta	41.4263	23.07	20	7	16	19	724	83.2121	5.03369
	High	YESLTDPSK	1	9	2	IPI00784295.2;IPI00414676.6		0	0.003	0.08032	2.034	2	1039.5	2.16091	14.3909	0
		Accession	Description	Score	Coverage	# Proteins	# Unique Peptides	# Peptides	# PSMs	# AAs	MW [kDa]	calc. pI
		IPI00414676.6	Heat shock protein HSP 90-beta	41.4263	23.07	20	7	16	19	724	83.2121	5.03369
		IPI00784295.2	Isoform 1 of Heat shock protein HSP 90-alpha	39.1174	16.67	19	3	12	17	732	84.6067	5.021
	High	EQVANSAFVER	1	3	1	IPI00414676.6		0	0.003	0.1197	1.71547	2	1249.62	1.98077	16.3839	0
		Accession	Description	Score	Coverage	# Proteins	# Unique Peptides	# Peptides	# PSMs	# AAs	MW [kDa]	calc. pI
		IPI00414676.6	Heat shock protein HSP 90-beta	41.4263	23.07	20	7	16	19	724	83.2121	5.03369
	High	ALLFIPR	1	1	1	IPI00414676.6		0	0.004	0.1256	1.42664	2	829.531	1.96881	24.818	0
		Accession	Description	Score	Coverage	# Proteins	# Unique Peptides	# Peptides	# PSMs	# AAs	MW [kDa]	calc. pI
		IPI00414676.6	Heat shock protein HSP 90-beta	41.4263	23.07	20	7	16	19	724	83.2121	5.03369
	High	IDIIPNPQER	1	3	1	IPI00414676.6		0	0.008	0.1908	2.10688	2	1194.65	2.13021	20.981	0
		Accession	Description	Score	Coverage	# Proteins	# Unique Peptides	# Peptides	# PSMs	# AAs	MW [kDa]	calc. pI
		IPI00414676.6	Heat shock protein HSP 90-beta	41.4263	23.07	20	7	16	19	724	83.2121	5.03369
	Medium	VILHLK	1	8	2	IPI00784295.2;IPI00414676.6		0	0.017	0.2562	1.39838	2	722.494	1.61321	14.7732	0
		Accession	Description	Score	Coverage	# Proteins	# Unique Peptides	# Peptides	# PSMs	# AAs	MW [kDa]	calc. pI
		IPI00414676.6	Heat shock protein HSP 90-beta	41.4263	23.07	20	7	16	19	724	83.2121	5.03369
		IPI00784295.2	Isoform 1 of Heat shock protein HSP 90-alpha	39.1174	16.67	19	3	12	17	732	84.6067	5.021
	Medium	LSELLR	1	12	2	IPI00414676.6;IPI00784295.2		0	0.024	0.302	1.44734	2	730.448	3.49035	17.3041	0
		Accession	Description	Score	Coverage	# Proteins	# Unique Peptides	# Peptides	# PSMs	# AAs	MW [kDa]	calc. pI
		IPI00414676.6	Heat shock protein HSP 90-beta	41.4263	23.07	20	7	16	19	724	83.2121	5.03369
		IPI00784295.2	Isoform 1 of Heat shock protein HSP 90-alpha	39.1174	16.67	19	3	12	17	732	84.6067	5.021
	Medium	SLTNDWEDHLAVK	1	4	2	IPI00784295.2;IPI00414676.6		0	0.028	0.3289	1.61509	3	1527.75	1.60348	21.9011	0
		Accession	Description	Score	Coverage	# Proteins	# Unique Peptides	# Peptides	# PSMs	# AAs	MW [kDa]	calc. pI
		IPI00414676.6	Heat shock protein HSP 90-beta	41.4263	23.07	20	7	16	19	724	83.2121	5.03369
		IPI00784295.2	Isoform 1 of Heat shock protein HSP 90-alpha	39.1174	16.67	19	3	12	17	732	84.6067	5.021
IPI00006252.3	Aminoacyl tRNA synthase complex-interacting multifunctional protein 1	40.8123	39.74	4	11	11	16	312	34.3311	8.42627
	A2	Sequence	# PSMs	# Proteins	# Protein Groups	Protein Group Accessions	Modifications	ΔCn	q-Value	PEP	XCorr	Charge	MH+ [Da]	ΔM [ppm]	RT [min]	# Missed Cleavages
	High	GVLSQAMVMcASSPEK	1	3	1	IPI00006252.3	C10(Carbamidomethyl)	0	0	0.002863	3.68276	2	1694.79	2.05214	22.8409	0
		Accession	Description	Score	Coverage	# Proteins	# Unique Peptides	# Peptides	# PSMs	# AAs	MW [kDa]	calc. pI
		IPI00006252.3	Aminoacyl tRNA synthase complex-interacting multifunctional protein 1	40.8123	39.74	4	11	11	16	312	34.3311	8.42627
	High	TVVSGLVNHVPLEQmQNR	1	3	1	IPI00006252.3	M15(Oxidation)	0	0	0.0004836	3.31107	3	2037.06	1.28069	20.8974	0
		Accession	Description	Score	Coverage	# Proteins	# Unique Peptides	# Peptides	# PSMs	# AAs	MW [kDa]	calc. pI
		IPI00006252.3	Aminoacyl tRNA synthase complex-interacting multifunctional protein 1	40.8123	39.74	4	11	11	16	312	34.3311	8.42627
	High	QQSIAGSADSKPIDVSR	2	2	1	IPI00006252.3		0	0	0.01787	3.19501	2	1758.9	1.78601	15.0148	0
		Accession	Description	Score	Coverage	# Proteins	# Unique Peptides	# Peptides	# PSMs	# AAs	MW [kDa]	calc. pI
		IPI00006252.3	Aminoacyl tRNA synthase complex-interacting multifunctional protein 1	40.8123	39.74	4	11	11	16	312	34.3311	8.42627
	High	GAEADQIIEYLK	1	4	1	IPI00006252.3		0	0	0.01238	3.06282	2	1349.7	1.06194	26.2854	0
		Accession	Description	Score	Coverage	# Proteins	# Unique Peptides	# Peptides	# PSMs	# AAs	MW [kDa]	calc. pI
		IPI00006252.3	Aminoacyl tRNA synthase complex-interacting multifunctional protein 1	40.8123	39.74	4	11	11	16	312	34.3311	8.42627
	High	ITFDAFPGEPDK	1	3	1	IPI00006252.3		0	0	0.01778	2.52847	2	1336.64	-0.742526	24.3644	0
		Accession	Description	Score	Coverage	# Proteins	# Unique Peptides	# Peptides	# PSMs	# AAs	MW [kDa]	calc. pI
		IPI00006252.3	Aminoacyl tRNA synthase complex-interacting multifunctional protein 1	40.8123	39.74	4	11	11	16	312	34.3311	8.42627
	High	GVLSQAmVMcASSPEK	1	3	1	IPI00006252.3	M7(Oxidation); C10(Carbamidomethyl)	0	0.001	0.0226	3.21441	2	1710.79	0.938138	19.8669	0
		Accession	Description	Score	Coverage	# Proteins	# Unique Peptides	# Peptides	# PSMs	# AAs	MW [kDa]	calc. pI
		IPI00006252.3	Aminoacyl tRNA synthase complex-interacting multifunctional protein 1	40.8123	39.74	4	11	11	16	312	34.3311	8.42627
	High	IGcIITAR	1	2	1	IPI00006252.3	C3(Carbamidomethyl)	0	0.002	0.0672	2.93705	2	903.51	2.10405	17.0638	0
		Accession	Description	Score	Coverage	# Proteins	# Unique Peptides	# Peptides	# PSMs	# AAs	MW [kDa]	calc. pI
		IPI00006252.3	Aminoacyl tRNA synthase complex-interacting multifunctional protein 1	40.8123	39.74	4	11	11	16	312	34.3311	8.42627
	High	mVILLcNLKPAK	1	3	1	IPI00006252.3	M1(Oxidation); C6(Carbamidomethyl)	0	0.002	0.04714	2.91573	2	1415.81	1.17641	20.4865	0
		Accession	Description	Score	Coverage	# Proteins	# Unique Peptides	# Peptides	# PSMs	# AAs	MW [kDa]	calc. pI
		IPI00006252.3	Aminoacyl tRNA synthase complex-interacting multifunctional protein 1	40.8123	39.74	4	11	11	16	312	34.3311	8.42627
	High	KQQSIAGSADSKPIDVSR	2	2	1	IPI00006252.3		0	0.002	0.04874	2.57141	4	1887	1.5862	13.3009	1
		Accession	Description	Score	Coverage	# Proteins	# Unique Peptides	# Peptides	# PSMs	# AAs	MW [kDa]	calc. pI
		IPI00006252.3	Aminoacyl tRNA synthase complex-interacting multifunctional protein 1	40.8123	39.74	4	11	11	16	312	34.3311	8.42627
	High	MVILLcNLKPAK	1	3	1	IPI00006252.3	C6(Carbamidomethyl)	0	0.002	0.07137	2.18675	2	1399.82	1.30703	23.1324	0
		Accession	Description	Score	Coverage	# Proteins	# Unique Peptides	# Peptides	# PSMs	# AAs	MW [kDa]	calc. pI
		IPI00006252.3	Aminoacyl tRNA synthase complex-interacting multifunctional protein 1	40.8123	39.74	4	11	11	16	312	34.3311	8.42627
	High	AILQATLR	1	4	1	IPI00006252.3		0	0.002	0.0386	2.00731	2	885.553	1.8056	18.6702	0
		Accession	Description	Score	Coverage	# Proteins	# Unique Peptides	# Peptides	# PSMs	# AAs	MW [kDa]	calc. pI
		IPI00006252.3	Aminoacyl tRNA synthase complex-interacting multifunctional protein 1	40.8123	39.74	4	11	11	16	312	34.3311	8.42627
	High	IEILAPPNGSVPGDR	1	3	1	IPI00006252.3		0	0.003	0.1108	2.19146	2	1534.82	-0.580197	22.1578	0
		Accession	Description	Score	Coverage	# Proteins	# Unique Peptides	# Peptides	# PSMs	# AAs	MW [kDa]	calc. pI
		IPI00006252.3	Aminoacyl tRNA synthase complex-interacting multifunctional protein 1	40.8123	39.74	4	11	11	16	312	34.3311	8.42627
	High	TVVSGLVNHVPLEQMQNR	1	3	1	IPI00006252.3		0	0.004	0.1277	2.56668	3	2021.07	2.79135	22.725	0
		Accession	Description	Score	Coverage	# Proteins	# Unique Peptides	# Peptides	# PSMs	# AAs	MW [kDa]	calc. pI
		IPI00006252.3	Aminoacyl tRNA synthase complex-interacting multifunctional protein 1	40.8123	39.74	4	11	11	16	312	34.3311	8.42627
	High	ITFDAFPGEPDKELNPK	1	3	1	IPI00006252.3		0	0.005	0.1463	2.11327	3	1917.96	1.27992	23.2777	1
		Accession	Description	Score	Coverage	# Proteins	# Unique Peptides	# Peptides	# PSMs	# AAs	MW [kDa]	calc. pI
		IPI00006252.3	Aminoacyl tRNA synthase complex-interacting multifunctional protein 1	40.8123	39.74	4	11	11	16	312	34.3311	8.42627
IPI00914971.1	farnesyl pyrophosphate synthase isoform b	40.4095	20.68	5	7	7	18	353	40.5066	5.17334
	A2	Sequence	# PSMs	# Proteins	# Protein Groups	Protein Group Accessions	Modifications	ΔCn	q-Value	PEP	XCorr	Charge	MH+ [Da]	ΔM [ppm]	RT [min]	# Missed Cleavages
	High	LKEVLEYNAIGGK	3	5	1	IPI00914971.1		0	0	0.008374	4.76387	3	1433.8	1.21955	19.7242	1
		Accession	Description	Score	Coverage	# Proteins	# Unique Peptides	# Peptides	# PSMs	# AAs	MW [kDa]	calc. pI
		IPI00914971.1	farnesyl pyrophosphate synthase isoform b	40.4095	20.68	5	7	7	18	353	40.5066	5.17334
	High	cSWLVVQcLQR	2	2	1	IPI00914971.1	C1(Carbamidomethyl); C8(Carbamidomethyl)	0	0	0.005899	3.76931	2	1448.72	1.53976	25.7964	0
		Accession	Description	Score	Coverage	# Proteins	# Unique Peptides	# Peptides	# PSMs	# AAs	MW [kDa]	calc. pI
		IPI00914971.1	farnesyl pyrophosphate synthase isoform b	40.4095	20.68	5	7	7	18	353	40.5066	5.17334
	High	EVLEYNAIGGK	1	5	1	IPI00914971.1		0	0	0.007609	2.95677	2	1192.62	1.03688	19.4844	0
		Accession	Description	Score	Coverage	# Proteins	# Unique Peptides	# Peptides	# PSMs	# AAs	MW [kDa]	calc. pI
		IPI00914971.1	farnesyl pyrophosphate synthase isoform b	40.4095	20.68	5	7	7	18	353	40.5066	5.17334
	High	VLTEDEmGHPEIGDAIAR	5	3	1	IPI00914971.1	M7(Oxidation)	0	0.001	0.03093	2.98665	2	1968.94	1.06861	18.8238	0
		Accession	Description	Score	Coverage	# Proteins	# Unique Peptides	# Peptides	# PSMs	# AAs	MW [kDa]	calc. pI
		IPI00914971.1	farnesyl pyrophosphate synthase isoform b	40.4095	20.68	5	7	7	18	353	40.5066	5.17334
	High	QDFVQHFSQIVR	3	4	1	IPI00914971.1		0	0.001	0.02144	2.44348	3	1503.77	1.6149	23.8179	0
		Accession	Description	Score	Coverage	# Proteins	# Unique Peptides	# Peptides	# PSMs	# AAs	MW [kDa]	calc. pI
		IPI00914971.1	farnesyl pyrophosphate synthase isoform b	40.4095	20.68	5	7	7	18	353	40.5066	5.17334
	High	VLTEDEMGHPEIGDAIAR	2	3	1	IPI00914971.1		0	0.001	0.01869	2.14598	3	1952.94	0.716928	20.7397	0
		Accession	Description	Score	Coverage	# Proteins	# Unique Peptides	# Peptides	# PSMs	# AAs	MW [kDa]	calc. pI
		IPI00914971.1	farnesyl pyrophosphate synthase isoform b	40.4095	20.68	5	7	7	18	353	40.5066	5.17334
	High	IGTDIQDNK	1	2	1	IPI00914971.1		0	0.003	0.09399	2.48227	2	1003.51	1.12415	12.37	0
		Accession	Description	Score	Coverage	# Proteins	# Unique Peptides	# Peptides	# PSMs	# AAs	MW [kDa]	calc. pI
		IPI00914971.1	farnesyl pyrophosphate synthase isoform b	40.4095	20.68	5	7	7	18	353	40.5066	5.17334
	High	ATPEQYQILK	1	3	1	IPI00914971.1		0	0.003	0.08153	1.342	2	1190.64	1.16797	19.3987	0
		Accession	Description	Score	Coverage	# Proteins	# Unique Peptides	# Peptides	# PSMs	# AAs	MW [kDa]	calc. pI
		IPI00914971.1	farnesyl pyrophosphate synthase isoform b	40.4095	20.68	5	7	7	18	353	40.5066	5.17334
IPI00784295.2	Isoform 1 of Heat shock protein HSP 90-alpha	39.1174	16.67	19	3	12	17	732	84.6067	5.021
	A2	Sequence	# PSMs	# Proteins	# Protein Groups	Protein Group Accessions	Modifications	ΔCn	q-Value	PEP	XCorr	Charge	MH+ [Da]	ΔM [ppm]	RT [min]	# Missed Cleavages
	High	GVVDSEDLPLNISR	1	9	2	IPI00784295.2;IPI00414676.6		0	0	0.0009613	4.07127	2	1513.79	1.01583	24.1216	0
		Accession	Description	Score	Coverage	# Proteins	# Unique Peptides	# Peptides	# PSMs	# AAs	MW [kDa]	calc. pI
		IPI00414676.6	Heat shock protein HSP 90-beta	41.4263	23.07	20	7	16	19	724	83.2121	5.03369
		IPI00784295.2	Isoform 1 of Heat shock protein HSP 90-alpha	39.1174	16.67	19	3	12	17	732	84.6067	5.021
	High	ADLINNLGTIAK	1	7	2	IPI00784295.2;IPI00414676.6		0	0	0.003384	3.98564	2	1242.71	0.554368	23.5805	0
		Accession	Description	Score	Coverage	# Proteins	# Unique Peptides	# Peptides	# PSMs	# AAs	MW [kDa]	calc. pI
		IPI00414676.6	Heat shock protein HSP 90-beta	41.4263	23.07	20	7	16	19	724	83.2121	5.03369
		IPI00784295.2	Isoform 1 of Heat shock protein HSP 90-alpha	39.1174	16.67	19	3	12	17	732	84.6067	5.021
	High	TLTIVDTGIGmTK	2	6	2	IPI00784295.2;IPI00414676.6	M11(Oxidation)	0	0	0.001644	3.68984	2	1365.73	0.947617	21.5164	0
		Accession	Description	Score	Coverage	# Proteins	# Unique Peptides	# Peptides	# PSMs	# AAs	MW [kDa]	calc. pI
		IPI00414676.6	Heat shock protein HSP 90-beta	41.4263	23.07	20	7	16	19	724	83.2121	5.03369
		IPI00784295.2	Isoform 1 of Heat shock protein HSP 90-alpha	39.1174	16.67	19	3	12	17	732	84.6067	5.021
	High	TLTIVDTGIGMTK	2	6	2	IPI00784295.2;IPI00414676.6		0	0	0.001822	3.57492	2	1349.74	1.80389	23.7143	0
		Accession	Description	Score	Coverage	# Proteins	# Unique Peptides	# Peptides	# PSMs	# AAs	MW [kDa]	calc. pI
		IPI00414676.6	Heat shock protein HSP 90-beta	41.4263	23.07	20	7	16	19	724	83.2121	5.03369
		IPI00784295.2	Isoform 1 of Heat shock protein HSP 90-alpha	39.1174	16.67	19	3	12	17	732	84.6067	5.021
	High	EDQTEYLEER	1	7	2	IPI00784295.2;IPI00414676.6		0	0	0.01354	2.8695	2	1311.57	0.397134	16.974	0
		Accession	Description	Score	Coverage	# Proteins	# Unique Peptides	# Peptides	# PSMs	# AAs	MW [kDa]	calc. pI
		IPI00414676.6	Heat shock protein HSP 90-beta	41.4263	23.07	20	7	16	19	724	83.2121	5.03369
		IPI00784295.2	Isoform 1 of Heat shock protein HSP 90-alpha	39.1174	16.67	19	3	12	17	732	84.6067	5.021
	High	ELISNSSDALDK	3	4	1	IPI00784295.2		0	0.001	0.02434	2.90865	2	1291.64	0.346709	17.4711	0
		Accession	Description	Score	Coverage	# Proteins	# Unique Peptides	# Peptides	# PSMs	# AAs	MW [kDa]	calc. pI
		IPI00784295.2	Isoform 1 of Heat shock protein HSP 90-alpha	39.1174	16.67	19	3	12	17	732	84.6067	5.021
	High	YIDQEELNK	1	6	2	IPI00784295.2;IPI00414676.6		0	0.002	0.04309	2.26713	2	1151.56	1.57064	15.2117	0
		Accession	Description	Score	Coverage	# Proteins	# Unique Peptides	# Peptides	# PSMs	# AAs	MW [kDa]	calc. pI
		IPI00414676.6	Heat shock protein HSP 90-beta	41.4263	23.07	20	7	16	19	724	83.2121	5.03369
		IPI00784295.2	Isoform 1 of Heat shock protein HSP 90-alpha	39.1174	16.67	19	3	12	17	732	84.6067	5.021
	High	DQVANSAFVER	1	3	1	IPI00784295.2		0	0.003	0.1059	2.03979	2	1235.6	0.640352	17.3992	0
		Accession	Description	Score	Coverage	# Proteins	# Unique Peptides	# Peptides	# PSMs	# AAs	MW [kDa]	calc. pI
		IPI00784295.2	Isoform 1 of Heat shock protein HSP 90-alpha	39.1174	16.67	19	3	12	17	732	84.6067	5.021
	High	YESLTDPSK	1	9	2	IPI00784295.2;IPI00414676.6		0	0.003	0.08032	2.034	2	1039.5	2.16091	14.3909	0
		Accession	Description	Score	Coverage	# Proteins	# Unique Peptides	# Peptides	# PSMs	# AAs	MW [kDa]	calc. pI
		IPI00414676.6	Heat shock protein HSP 90-beta	41.4263	23.07	20	7	16	19	724	83.2121	5.03369
		IPI00784295.2	Isoform 1 of Heat shock protein HSP 90-alpha	39.1174	16.67	19	3	12	17	732	84.6067	5.021
	Medium	VILHLK	1	8	2	IPI00784295.2;IPI00414676.6		0	0.017	0.2562	1.39838	2	722.494	1.61321	14.7732	0
		Accession	Description	Score	Coverage	# Proteins	# Unique Peptides	# Peptides	# PSMs	# AAs	MW [kDa]	calc. pI
		IPI00414676.6	Heat shock protein HSP 90-beta	41.4263	23.07	20	7	16	19	724	83.2121	5.03369
		IPI00784295.2	Isoform 1 of Heat shock protein HSP 90-alpha	39.1174	16.67	19	3	12	17	732	84.6067	5.021
	Medium	LSELLR	1	12	2	IPI00414676.6;IPI00784295.2		0	0.024	0.302	1.44734	2	730.448	3.49035	17.3041	0
		Accession	Description	Score	Coverage	# Proteins	# Unique Peptides	# Peptides	# PSMs	# AAs	MW [kDa]	calc. pI
		IPI00414676.6	Heat shock protein HSP 90-beta	41.4263	23.07	20	7	16	19	724	83.2121	5.03369
		IPI00784295.2	Isoform 1 of Heat shock protein HSP 90-alpha	39.1174	16.67	19	3	12	17	732	84.6067	5.021
	Medium	SLTNDWEDHLAVK	1	4	2	IPI00784295.2;IPI00414676.6		0	0.028	0.3289	1.61509	3	1527.75	1.60348	21.9011	0
		Accession	Description	Score	Coverage	# Proteins	# Unique Peptides	# Peptides	# PSMs	# AAs	MW [kDa]	calc. pI
		IPI00414676.6	Heat shock protein HSP 90-beta	41.4263	23.07	20	7	16	19	724	83.2121	5.03369
		IPI00784295.2	Isoform 1 of Heat shock protein HSP 90-alpha	39.1174	16.67	19	3	12	17	732	84.6067	5.021
	Medium	ALLFVPR	1	8	1	IPI00784295.2		0	0.035	0.3561	1.241	2	815.515	1.6591	23.4732	0
		Accession	Description	Score	Coverage	# Proteins	# Unique Peptides	# Peptides	# PSMs	# AAs	MW [kDa]	calc. pI
		IPI00784295.2	Isoform 1 of Heat shock protein HSP 90-alpha	39.1174	16.67	19	3	12	17	732	84.6067	5.021
IPI00019359.4	Keratin, type I cytoskeletal 9	38.9799	23.11	1	12	12	15	623	62.0268	5.23682
	A2	Sequence	# PSMs	# Proteins	# Protein Groups	Protein Group Accessions	Modifications	ΔCn	q-Value	PEP	XCorr	Charge	MH+ [Da]	ΔM [ppm]	RT [min]	# Missed Cleavages
	High	EIETYHNLLEGGQEDFESSGAGK	1	1	1	IPI00019359.4		0	0	0.000173	5.06254	3	2510.14	1.75023	23.2607	0
		Accession	Description	Score	Coverage	# Proteins	# Unique Peptides	# Peptides	# PSMs	# AAs	MW [kDa]	calc. pI
		IPI00019359.4	Keratin, type I cytoskeletal 9	38.9799	23.11	1	12	12	15	623	62.0268	5.23682
	High	VQALEEANNDLENK	1	1	1	IPI00019359.4		0	0	0.0004928	4.81211	2	1586.77	1.34775	18.0003	0
		Accession	Description	Score	Coverage	# Proteins	# Unique Peptides	# Peptides	# PSMs	# AAs	MW [kDa]	calc. pI
		IPI00019359.4	Keratin, type I cytoskeletal 9	38.9799	23.11	1	12	12	15	623	62.0268	5.23682
	High	GGSGGSYGGGGSGGGYGGGSGSR	1	1	1	IPI00019359.4		0	0	3.01734e-05	4.68254	2	1791.73	1.65158	11.531	0
		Accession	Description	Score	Coverage	# Proteins	# Unique Peptides	# Peptides	# PSMs	# AAs	MW [kDa]	calc. pI
		IPI00019359.4	Keratin, type I cytoskeletal 9	38.9799	23.11	1	12	12	15	623	62.0268	5.23682
	High	SGGGGGGGLGSGGSIR	1	1	1	IPI00019359.4		0	0	0.0005088	4.03269	2	1232.6	0.937306	12.8549	0
		Accession	Description	Score	Coverage	# Proteins	# Unique Peptides	# Peptides	# PSMs	# AAs	MW [kDa]	calc. pI
		IPI00019359.4	Keratin, type I cytoskeletal 9	38.9799	23.11	1	12	12	15	623	62.0268	5.23682
	High	DQIVDLTVGNNK	1	1	1	IPI00019359.4		0	0	0.007948	3.29438	2	1315.68	-0.504216	21.2107	0
		Accession	Description	Score	Coverage	# Proteins	# Unique Peptides	# Peptides	# PSMs	# AAs	MW [kDa]	calc. pI
		IPI00019359.4	Keratin, type I cytoskeletal 9	38.9799	23.11	1	12	12	15	623	62.0268	5.23682
	High	QGVDADINGLR	1	1	1	IPI00019359.4		0	0	0.01731	2.92042	2	1157.59	1.26428	18.7656	0
		Accession	Description	Score	Coverage	# Proteins	# Unique Peptides	# Peptides	# PSMs	# AAs	MW [kDa]	calc. pI
		IPI00019359.4	Keratin, type I cytoskeletal 9	38.9799	23.11	1	12	12	15	623	62.0268	5.23682
	High	TLLDIDNTR	1	1	1	IPI00019359.4		0	0.001	0.02074	2.61349	2	1060.56	1.53475	20.8696	0
		Accession	Description	Score	Coverage	# Proteins	# Unique Peptides	# Peptides	# PSMs	# AAs	MW [kDa]	calc. pI
		IPI00019359.4	Keratin, type I cytoskeletal 9	38.9799	23.11	1	12	12	15	623	62.0268	5.23682
	High	STmQELNSR	2	1	1	IPI00019359.4	M3(Oxidation)	0	0.001	0.01903	2.45051	2	1081.5	1.25453	10.8332	0
		Accession	Description	Score	Coverage	# Proteins	# Unique Peptides	# Peptides	# PSMs	# AAs	MW [kDa]	calc. pI
		IPI00019359.4	Keratin, type I cytoskeletal 9	38.9799	23.11	1	12	12	15	623	62.0268	5.23682
	High	STMQELNSR	1	1	1	IPI00019359.4		0	0.002	0.04326	2.48149	2	1065.5	1.31274	13.2563	0
		Accession	Description	Score	Coverage	# Proteins	# Unique Peptides	# Peptides	# PSMs	# AAs	MW [kDa]	calc. pI
		IPI00019359.4	Keratin, type I cytoskeletal 9	38.9799	23.11	1	12	12	15	623	62.0268	5.23682
	High	QVLDNLTmEK	1	1	1	IPI00019359.4	M8(Oxidation)	0	0.002	0.0396	2.3503	2	1206.61	1.34579	18.0823	0
		Accession	Description	Score	Coverage	# Proteins	# Unique Peptides	# Peptides	# PSMs	# AAs	MW [kDa]	calc. pI
		IPI00019359.4	Keratin, type I cytoskeletal 9	38.9799	23.11	1	12	12	15	623	62.0268	5.23682
	High	FEmEQNLR	1	1	1	IPI00019359.4	M3(Oxidation)	0	0.002	0.0732	1.98148	2	1082.49	0.903593	13.7587	0
		Accession	Description	Score	Coverage	# Proteins	# Unique Peptides	# Peptides	# PSMs	# AAs	MW [kDa]	calc. pI
		IPI00019359.4	Keratin, type I cytoskeletal 9	38.9799	23.11	1	12	12	15	623	62.0268	5.23682
	High	IKFEmEQNLR	1	1	1	IPI00019359.4	M5(Oxidation)	0	0.002	0.06436	1.88298	3	1323.67	1.58685	15.7474	1
		Accession	Description	Score	Coverage	# Proteins	# Unique Peptides	# Peptides	# PSMs	# AAs	MW [kDa]	calc. pI
		IPI00019359.4	Keratin, type I cytoskeletal 9	38.9799	23.11	1	12	12	15	623	62.0268	5.23682
	High	MTLDDFR	1	1	1	IPI00019359.4		0	0.005	0.1514	1.41034	2	897.414	0.848999	21.9581	0
		Accession	Description	Score	Coverage	# Proteins	# Unique Peptides	# Peptides	# PSMs	# AAs	MW [kDa]	calc. pI
		IPI00019359.4	Keratin, type I cytoskeletal 9	38.9799	23.11	1	12	12	15	623	62.0268	5.23682
	Medium	mTLDDFR	1	1	1	IPI00019359.4	M1(Oxidation)	0	0.032	0.3472	1.55555	2	913.41	1.38959	17.5914	0
		Accession	Description	Score	Coverage	# Proteins	# Unique Peptides	# Peptides	# PSMs	# AAs	MW [kDa]	calc. pI
		IPI00019359.4	Keratin, type I cytoskeletal 9	38.9799	23.11	1	12	12	15	623	62.0268	5.23682
IPI00645452.1	Tubulin, beta	38.8304	24.41	35	3	9	17	426	47.736	4.80518
	A2	Sequence	# PSMs	# Proteins	# Protein Groups	Protein Group Accessions	Modifications	ΔCn	q-Value	PEP	XCorr	Charge	MH+ [Da]	ΔM [ppm]	RT [min]	# Missed Cleavages
	High	IMNTFSVVPSPK	1	14	2	IPI00930130.2;IPI00645452.1		0	0	0.008185	3.74896	2	1319.7	0.0584663	22.6127	0
		Accession	Description	Score	Coverage	# Proteins	# Unique Peptides	# Peptides	# PSMs	# AAs	MW [kDa]	calc. pI
		IPI00645452.1	Tubulin, beta	38.8304	24.41	35	3	9	17	426	47.736	4.80518
		IPI00930130.2	cDNA FLJ11352 fis, clone HEMBA1000020, highly similar to Tubulin beta-2C chain	31.1064	22.42	30	2	8	14	397	44.5735	4.93213
	High	EVDEQMLNVQNK	1	16	2	IPI00930130.2;IPI00645452.1		0	0	0.002661	3.68699	2	1446.69	1.34132	18.4754	0
		Accession	Description	Score	Coverage	# Proteins	# Unique Peptides	# Peptides	# PSMs	# AAs	MW [kDa]	calc. pI
		IPI00645452.1	Tubulin, beta	38.8304	24.41	35	3	9	17	426	47.736	4.80518
		IPI00930130.2	cDNA FLJ11352 fis, clone HEMBA1000020, highly similar to Tubulin beta-2C chain	31.1064	22.42	30	2	8	14	397	44.5735	4.93213
	High	EVDEQmLNVQNK	1	16	2	IPI00930130.2;IPI00645452.1	M6(Oxidation)	0	0	0.01282	3.14451	2	1462.68	0.296497	14.9247	0
		Accession	Description	Score	Coverage	# Proteins	# Unique Peptides	# Peptides	# PSMs	# AAs	MW [kDa]	calc. pI
		IPI00645452.1	Tubulin, beta	38.8304	24.41	35	3	9	17	426	47.736	4.80518
		IPI00930130.2	cDNA FLJ11352 fis, clone HEMBA1000020, highly similar to Tubulin beta-2C chain	31.1064	22.42	30	2	8	14	397	44.5735	4.93213
	High	ISVYYNEATGGK	2	4	1	IPI00645452.1		0	0	0.004915	2.85092	2	1301.64	1.22941	17.9355	0
		Accession	Description	Score	Coverage	# Proteins	# Unique Peptides	# Peptides	# PSMs	# AAs	MW [kDa]	calc. pI
		IPI00645452.1	Tubulin, beta	38.8304	24.41	35	3	9	17	426	47.736	4.80518
	High	ALTVPELTQQVFDAK	1	8	1	IPI00645452.1		0	0.001	0.03144	2.93411	2	1659.9	0.600359	28.4648	0
		Accession	Description	Score	Coverage	# Proteins	# Unique Peptides	# Peptides	# PSMs	# AAs	MW [kDa]	calc. pI
		IPI00645452.1	Tubulin, beta	38.8304	24.41	35	3	9	17	426	47.736	4.80518
	High	LAVNmVPFPR	1	38	2	IPI00645452.1;IPI00930130.2	M5(Oxidation)	0	0.001	0.02606	2.50829	2	1159.63	2.96795	22.1415	0
		Accession	Description	Score	Coverage	# Proteins	# Unique Peptides	# Peptides	# PSMs	# AAs	MW [kDa]	calc. pI
		IPI00645452.1	Tubulin, beta	38.8304	24.41	35	3	9	17	426	47.736	4.80518
		IPI00930130.2	cDNA FLJ11352 fis, clone HEMBA1000020, highly similar to Tubulin beta-2C chain	31.1064	22.42	30	2	8	14	397	44.5735	4.93213
	High	TAVcDIPPR	1	24	2	IPI00930130.2;IPI00645452.1	C4(Carbamidomethyl)	0	0.001	0.02788	2.27913	2	1028.52	1.95874	14.2019	0
		Accession	Description	Score	Coverage	# Proteins	# Unique Peptides	# Peptides	# PSMs	# AAs	MW [kDa]	calc. pI
		IPI00645452.1	Tubulin, beta	38.8304	24.41	35	3	9	17	426	47.736	4.80518
		IPI00930130.2	cDNA FLJ11352 fis, clone HEMBA1000020, highly similar to Tubulin beta-2C chain	31.1064	22.42	30	2	8	14	397	44.5735	4.93213
	High	FPGQLNADLR	2	39	2	IPI00645452.1;IPI00930130.2		0	0.001	0.03406	2.25646	2	1130.6	2.19762	20.6047	0
		Accession	Description	Score	Coverage	# Proteins	# Unique Peptides	# Peptides	# PSMs	# AAs	MW [kDa]	calc. pI
		IPI00645452.1	Tubulin, beta	38.8304	24.41	35	3	9	17	426	47.736	4.80518
		IPI00930130.2	cDNA FLJ11352 fis, clone HEMBA1000020, highly similar to Tubulin beta-2C chain	31.1064	22.42	30	2	8	14	397	44.5735	4.93213
	High	AILVDLEPGTMDSVR	2	9	1	IPI00645452.1		0	0.002	0.0497	2.87791	2	1615.84	0.242648	26.1547	0
		Accession	Description	Score	Coverage	# Proteins	# Unique Peptides	# Peptides	# PSMs	# AAs	MW [kDa]	calc. pI
		IPI00645452.1	Tubulin, beta	38.8304	24.41	35	3	9	17	426	47.736	4.80518
	High	NMMAAcDPR	1	35	2	IPI00930130.2;IPI00645452.1	C6(Carbamidomethyl)	0	0.003	0.1198	1.90869	2	1065.43	1.63457	14.355	0
		Accession	Description	Score	Coverage	# Proteins	# Unique Peptides	# Peptides	# PSMs	# AAs	MW [kDa]	calc. pI
		IPI00645452.1	Tubulin, beta	38.8304	24.41	35	3	9	17	426	47.736	4.80518
		IPI00930130.2	cDNA FLJ11352 fis, clone HEMBA1000020, highly similar to Tubulin beta-2C chain	31.1064	22.42	30	2	8	14	397	44.5735	4.93213
	High	AILVDLEPGTmDSVR	1	9	1	IPI00645452.1	M11(Oxidation)	0	0.004	0.1405	1.98694	2	1631.83	1.03742	23.9227	0
		Accession	Description	Score	Coverage	# Proteins	# Unique Peptides	# Peptides	# PSMs	# AAs	MW [kDa]	calc. pI
		IPI00645452.1	Tubulin, beta	38.8304	24.41	35	3	9	17	426	47.736	4.80518
	Medium	NmMAAcDPR	3	35	2	IPI00930130.2;IPI00645452.1	M2(Oxidation); C6(Carbamidomethyl)	0	0.015	0.2391	1.78356	2	1081.42	1.23296	12.4556	0
		Accession	Description	Score	Coverage	# Proteins	# Unique Peptides	# Peptides	# PSMs	# AAs	MW [kDa]	calc. pI
		IPI00645452.1	Tubulin, beta	38.8304	24.41	35	3	9	17	426	47.736	4.80518
		IPI00930130.2	cDNA FLJ11352 fis, clone HEMBA1000020, highly similar to Tubulin beta-2C chain	31.1064	22.42	30	2	8	14	397	44.5735	4.93213
IPI00025039.1	rRNA 2'-O-methyltransferase fibrillarin	36.9031	35.83	2	9	9	20	321	33.7634	10.1841
	A2	Sequence	# PSMs	# Proteins	# Protein Groups	Protein Group Accessions	Modifications	ΔCn	q-Value	PEP	XCorr	Charge	MH+ [Da]	ΔM [ppm]	RT [min]	# Missed Cleavages
	High	ANcIDSTASAEAVFASEVK	1	1	1	IPI00025039.1	C3(Carbamidomethyl)	0	0	0.0002917	4.29349	2	1969.92	0.763215	25.2696	0
		Accession	Description	Score	Coverage	# Proteins	# Unique Peptides	# Peptides	# PSMs	# AAs	MW [kDa]	calc. pI
		IPI00025039.1	rRNA 2'-O-methyltransferase fibrillarin	36.9031	35.83	2	9	9	20	321	33.7634	10.1841
	High	MQQENmKPQEQLTLEPYER	3	1	1	IPI00025039.1	M6(Oxidation)	0	0	0.003444	3.71076	3	2408.12	0.527771	19.0031	0
		Accession	Description	Score	Coverage	# Proteins	# Unique Peptides	# Peptides	# PSMs	# AAs	MW [kDa]	calc. pI
		IPI00025039.1	rRNA 2'-O-methyltransferase fibrillarin	36.9031	35.83	2	9	9	20	321	33.7634	10.1841
	High	DHAVVVGVYRPPPK	3	1	1	IPI00025039.1		0	0	0.0002975	3.41651	3	1533.86	1.61879	15.9572	0
		Accession	Description	Score	Coverage	# Proteins	# Unique Peptides	# Peptides	# PSMs	# AAs	MW [kDa]	calc. pI
		IPI00025039.1	rRNA 2'-O-methyltransferase fibrillarin	36.9031	35.83	2	9	9	20	321	33.7634	10.1841
	High	mQQENmKPQEQLTLEPYER	1	1	1	IPI00025039.1	M1(Oxidation); M6(Oxidation)	0	0	0.01307	3.11527	3	2424.12	1.76589	18.6114	0
		Accession	Description	Score	Coverage	# Proteins	# Unique Peptides	# Peptides	# PSMs	# AAs	MW [kDa]	calc. pI
		IPI00025039.1	rRNA 2'-O-methyltransferase fibrillarin	36.9031	35.83	2	9	9	20	321	33.7634	10.1841
	High	MQQENMKPQEQLTLEPYER	1	1	1	IPI00025039.1		0	0	0.002671	2.78638	3	2392.13	2.33488	20.3014	0
		Accession	Description	Score	Coverage	# Proteins	# Unique Peptides	# Peptides	# PSMs	# AAs	MW [kDa]	calc. pI
		IPI00025039.1	rRNA 2'-O-methyltransferase fibrillarin	36.9031	35.83	2	9	9	20	321	33.7634	10.1841
	High	VSISEGDDKIEYR	3	1	1	IPI00025039.1		0	0.001	0.02695	2.2361	2	1510.74	1.6224	17.2796	1
		Accession	Description	Score	Coverage	# Proteins	# Unique Peptides	# Peptides	# PSMs	# AAs	MW [kDa]	calc. pI
		IPI00025039.1	rRNA 2'-O-methyltransferase fibrillarin	36.9031	35.83	2	9	9	20	321	33.7634	10.1841
	High	HEGVFIcR	2	1	1	IPI00025039.1	C7(Carbamidomethyl)	0	0.002	0.05006	2.50551	2	1017.5	1.81091	15.1862	0
		Accession	Description	Score	Coverage	# Proteins	# Unique Peptides	# Peptides	# PSMs	# AAs	MW [kDa]	calc. pI
		IPI00025039.1	rRNA 2'-O-methyltransferase fibrillarin	36.9031	35.83	2	9	9	20	321	33.7634	10.1841
	High	TNIIPVIEDAR	2	2	1	IPI00025039.1		0	0.002	0.05297	2.25756	2	1240.69	0.37864	24.249	0
		Accession	Description	Score	Coverage	# Proteins	# Unique Peptides	# Peptides	# PSMs	# AAs	MW [kDa]	calc. pI
		IPI00025039.1	rRNA 2'-O-methyltransferase fibrillarin	36.9031	35.83	2	9	9	20	321	33.7634	10.1841
	High	NLVPGESVYGEK	1	1	1	IPI00025039.1		0	0.002	0.05307	1.9984	2	1291.65	1.39308	18.9522	0
		Accession	Description	Score	Coverage	# Proteins	# Unique Peptides	# Peptides	# PSMs	# AAs	MW [kDa]	calc. pI
		IPI00025039.1	rRNA 2'-O-methyltransferase fibrillarin	36.9031	35.83	2	9	9	20	321	33.7634	10.1841
	High	NVmVEPHR	1	1	1	IPI00025039.1	M3(Oxidation)	0	0.004	0.127	1.59283	2	997.489	1.06489	9.78306	0
		Accession	Description	Score	Coverage	# Proteins	# Unique Peptides	# Peptides	# PSMs	# AAs	MW [kDa]	calc. pI
		IPI00025039.1	rRNA 2'-O-methyltransferase fibrillarin	36.9031	35.83	2	9	9	20	321	33.7634	10.1841
	Medium	IVALNAHTFLR	2	2	1	IPI00025039.1		0	0.015	0.2358	1.62037	3	1254.73	1.81046	22.4249	0
		Accession	Description	Score	Coverage	# Proteins	# Unique Peptides	# Peptides	# PSMs	# AAs	MW [kDa]	calc. pI
		IPI00025039.1	rRNA 2'-O-methyltransferase fibrillarin	36.9031	35.83	2	9	9	20	321	33.7634	10.1841
IPI00746777.3	Alcohol dehydrogenase class-3	35.2647	32.89	5	10	10	19	374	39.6984	7.48877
	A2	Sequence	# PSMs	# Proteins	# Protein Groups	Protein Group Accessions	Modifications	ΔCn	q-Value	PEP	XCorr	Charge	MH+ [Da]	ΔM [ppm]	RT [min]	# Missed Cleavages
	High	VDEFVTHNLSFDEINK	2	1	1	IPI00746777.3		0	0	0.004976	3.87058	3	1906.92	1.04297	23.4574	0
		Accession	Description	Score	Coverage	# Proteins	# Unique Peptides	# Peptides	# PSMs	# AAs	MW [kDa]	calc. pI
		IPI00746777.3	Alcohol dehydrogenase class-3	35.2647	32.89	5	10	10	19	374	39.6984	7.48877
	High	VcLLGcGISTGYGAAVNTAK	2	2	1	IPI00746777.3	C2(Carbamidomethyl); C6(Carbamidomethyl)	0	0	0.004314	3.80027	2	2012	0.493747	24.2033	0
		Accession	Description	Score	Coverage	# Proteins	# Unique Peptides	# Peptides	# PSMs	# AAs	MW [kDa]	calc. pI
		IPI00746777.3	Alcohol dehydrogenase class-3	35.2647	32.89	5	10	10	19	374	39.6984	7.48877
	High	AGDTVIPLYIPQcGEcK	3	2	1	IPI00746777.3	C13(Carbamidomethyl); C16(Carbamidomethyl)	0	0.001	0.02515	2.85106	3	1920.92	1.16962	25.9011	0
		Accession	Description	Score	Coverage	# Proteins	# Unique Peptides	# Peptides	# PSMs	# AAs	MW [kDa]	calc. pI
		IPI00746777.3	Alcohol dehydrogenase class-3	35.2647	32.89	5	10	10	19	374	39.6984	7.48877
	High	IDPLAPLDK	2	2	1	IPI00746777.3		0	0.001	0.02265	2.2236	2	981.563	1.23318	24.3386	0
		Accession	Description	Score	Coverage	# Proteins	# Unique Peptides	# Peptides	# PSMs	# AAs	MW [kDa]	calc. pI
		IPI00746777.3	Alcohol dehydrogenase class-3	35.2647	32.89	5	10	10	19	374	39.6984	7.48877
	High	AAVAWEAGKPLSIEEIEVAPPK	1	5	1	IPI00746777.3		0	0.002	0.0774	2.25768	3	2305.25	2.71379	25.6342	0
		Accession	Description	Score	Coverage	# Proteins	# Unique Peptides	# Peptides	# PSMs	# AAs	MW [kDa]	calc. pI
		IPI00746777.3	Alcohol dehydrogenase class-3	35.2647	32.89	5	10	10	19	374	39.6984	7.48877
	High	IIGVDINK	1	2	1	IPI00746777.3		0	0.002	0.06598	1.77001	2	871.526	1.23252	18.5044	0
		Accession	Description	Score	Coverage	# Proteins	# Unique Peptides	# Peptides	# PSMs	# AAs	MW [kDa]	calc. pI
		IPI00746777.3	Alcohol dehydrogenase class-3	35.2647	32.89	5	10	10	19	374	39.6984	7.48877
	High	LVSEYMSK	1	1	1	IPI00746777.3		0	0.003	0.09857	1.79	2	956.477	1.50464	15.6964	0
		Accession	Description	Score	Coverage	# Proteins	# Unique Peptides	# Peptides	# PSMs	# AAs	MW [kDa]	calc. pI
		IPI00746777.3	Alcohol dehydrogenase class-3	35.2647	32.89	5	10	10	19	374	39.6984	7.48877
	High	LVSEYmSK	3	1	1	IPI00746777.3	M6(Oxidation)	0	0.004	0.1335	1.37798	2	972.472	1.24846	14.2267	0
		Accession	Description	Score	Coverage	# Proteins	# Unique Peptides	# Peptides	# PSMs	# AAs	MW [kDa]	calc. pI
		IPI00746777.3	Alcohol dehydrogenase class-3	35.2647	32.89	5	10	10	19	374	39.6984	7.48877
	High	FcLNPK	1	3	1	IPI00746777.3	C2(Carbamidomethyl)	0	0.009	0.197	1.63718	2	778.393	1.08988	16.0322	0
		Accession	Description	Score	Coverage	# Proteins	# Unique Peptides	# Peptides	# PSMs	# AAs	MW [kDa]	calc. pI
		IPI00746777.3	Alcohol dehydrogenase class-3	35.2647	32.89	5	10	10	19	374	39.6984	7.48877
	Medium	GLmPDGTSR	2	2	1	IPI00746777.3	M3(Oxidation)	0	0.021	0.2835	0.965865	2	949.442	1.50721	12.0613	0
		Accession	Description	Score	Coverage	# Proteins	# Unique Peptides	# Peptides	# PSMs	# AAs	MW [kDa]	calc. pI
		IPI00746777.3	Alcohol dehydrogenase class-3	35.2647	32.89	5	10	10	19	374	39.6984	7.48877
	Medium	GTAFGGWK	1	1	1	IPI00746777.3		0	0.024	0.2988	1.42722	2	823.411	1.20458	19.1867	0
		Accession	Description	Score	Coverage	# Proteins	# Unique Peptides	# Peptides	# PSMs	# AAs	MW [kDa]	calc. pI
		IPI00746777.3	Alcohol dehydrogenase class-3	35.2647	32.89	5	10	10	19	374	39.6984	7.48877
IPI00220740.1	Isoform 2 of Nucleophosmin	32.7912	42.64	11	10	10	19	265	29.4462	4.61475
	A2	Sequence	# PSMs	# Proteins	# Protein Groups	Protein Group Accessions	Modifications	ΔCn	q-Value	PEP	XCorr	Charge	MH+ [Da]	ΔM [ppm]	RT [min]	# Missed Cleavages
	High	VDNDENEHQLSLR	4	4	1	IPI00220740.1		0	0	0.00583	3.23256	2	1568.73	1.18428	14.577	0
		Accession	Description	Score	Coverage	# Proteins	# Unique Peptides	# Peptides	# PSMs	# AAs	MW [kDa]	calc. pI
		IPI00220740.1	Isoform 2 of Nucleophosmin	32.7912	42.64	11	10	10	19	265	29.4462	4.61475
	High	mTDQEAIQDLWQWR	1	2	1	IPI00220740.1	M1(Oxidation)	0	0	0.008475	3.0427	2	1835.84	-0.340056	29.8591	0
		Accession	Description	Score	Coverage	# Proteins	# Unique Peptides	# Peptides	# PSMs	# AAs	MW [kDa]	calc. pI
		IPI00220740.1	Isoform 2 of Nucleophosmin	32.7912	42.64	11	10	10	19	265	29.4462	4.61475
	High	DELHIVEAEAmNYEGSPIK	1	3	1	IPI00220740.1	M11(Oxidation)	0	0	0.003162	2.93061	3	2161.01	0.225336	25.8637	0
		Accession	Description	Score	Coverage	# Proteins	# Unique Peptides	# Peptides	# PSMs	# AAs	MW [kDa]	calc. pI
		IPI00220740.1	Isoform 2 of Nucleophosmin	32.7912	42.64	11	10	10	19	265	29.4462	4.61475
	High	DELHIVEAEAMNYEGSPIK	1	3	1	IPI00220740.1		0	0	0.00746	2.81554	3	2145.02	3.092	27.3817	0
		Accession	Description	Score	Coverage	# Proteins	# Unique Peptides	# Peptides	# PSMs	# AAs	MW [kDa]	calc. pI
		IPI00220740.1	Isoform 2 of Nucleophosmin	32.7912	42.64	11	10	10	19	265	29.4462	4.61475
	High	MSVQPTVSLGGFEITPPVVLR	1	4	1	IPI00220740.1		0	0	0.01449	1.97651	2	2227.22	-0.108508	31.549	0
		Accession	Description	Score	Coverage	# Proteins	# Unique Peptides	# Peptides	# PSMs	# AAs	MW [kDa]	calc. pI
		IPI00220740.1	Isoform 2 of Nucleophosmin	32.7912	42.64	11	10	10	19	265	29.4462	4.61475
	High	GPSSVEDIK	2	3	1	IPI00220740.1		0	0.001	0.02982	2.42178	2	931.474	1.35434	13.1498	0
		Accession	Description	Score	Coverage	# Proteins	# Unique Peptides	# Peptides	# PSMs	# AAs	MW [kDa]	calc. pI
		IPI00220740.1	Isoform 2 of Nucleophosmin	32.7912	42.64	11	10	10	19	265	29.4462	4.61475
	High	mSVQPTVSLGGFEITPPVVLR	1	4	1	IPI00220740.1	M1(Oxidation)	0	0.002	0.05407	1.58321	2	2243.21	0.0912345	30.6984	0
		Accession	Description	Score	Coverage	# Proteins	# Unique Peptides	# Peptides	# PSMs	# AAs	MW [kDa]	calc. pI
		IPI00220740.1	Isoform 2 of Nucleophosmin	32.7912	42.64	11	10	10	19	265	29.4462	4.61475
	High	FINYVK	1	3	1	IPI00220740.1		0	0.004	0.1291	1.81911	2	783.441	1.11329	16.6292	0
		Accession	Description	Score	Coverage	# Proteins	# Unique Peptides	# Peptides	# PSMs	# AAs	MW [kDa]	calc. pI
		IPI00220740.1	Isoform 2 of Nucleophosmin	32.7912	42.64	11	10	10	19	265	29.4462	4.61475
	High	VTLATLK	2	5	1	IPI00220740.1		0	0.004	0.1392	1.76414	2	745.483	1.48421	16.8888	0
		Accession	Description	Score	Coverage	# Proteins	# Unique Peptides	# Peptides	# PSMs	# AAs	MW [kDa]	calc. pI
		IPI00220740.1	Isoform 2 of Nucleophosmin	32.7912	42.64	11	10	10	19	265	29.4462	4.61475
	High	ADKDYHFK	2	3	1	IPI00220740.1		0	0.006	0.1564	1.10362	2	1023.49	0.811609	10.7811	1
		Accession	Description	Score	Coverage	# Proteins	# Unique Peptides	# Peptides	# PSMs	# AAs	MW [kDa]	calc. pI
		IPI00220740.1	Isoform 2 of Nucleophosmin	32.7912	42.64	11	10	10	19	265	29.4462	4.61475
	Medium	LLSISGK	2	10	1	IPI00220740.1		0	0.021	0.2842	1.17717	2	717.452	1.61189	16.1255	0
		Accession	Description	Score	Coverage	# Proteins	# Unique Peptides	# Peptides	# PSMs	# AAs	MW [kDa]	calc. pI
		IPI00220740.1	Isoform 2 of Nucleophosmin	32.7912	42.64	11	10	10	19	265	29.4462	4.61475
	Medium	TVSLGAGAK	1	4	1	IPI00220740.1		0	0.048	0.4015	1.77328	2	803.463	1.61332	12.3997	0
		Accession	Description	Score	Coverage	# Proteins	# Unique Peptides	# Peptides	# PSMs	# AAs	MW [kDa]	calc. pI
		IPI00220740.1	Isoform 2 of Nucleophosmin	32.7912	42.64	11	10	10	19	265	29.4462	4.61475
IPI00170972.2	UPF0553 protein C9orf64	31.6939	38.71	3	14	14	17	341	39.0038	5.88428
	A2	Sequence	# PSMs	# Proteins	# Protein Groups	Protein Group Accessions	Modifications	ΔCn	q-Value	PEP	XCorr	Charge	MH+ [Da]	ΔM [ppm]	RT [min]	# Missed Cleavages
	High	DISSITmFADYR	1	2	1	IPI00170972.2	M7(Oxidation)	0	0	0.003773	3.31344	2	1434.66	1.79638	26.9109	0
		Accession	Description	Score	Coverage	# Proteins	# Unique Peptides	# Peptides	# PSMs	# AAs	MW [kDa]	calc. pI
		IPI00170972.2	UPF0553 protein C9orf64	31.6939	38.71	3	14	14	17	341	39.0038	5.88428
	High	FGGSFLNcVR	1	3	1	IPI00170972.2	C8(Carbamidomethyl)	0	0	0.01354	2.74278	2	1156.56	1.44738	22.9629	0
		Accession	Description	Score	Coverage	# Proteins	# Unique Peptides	# Peptides	# PSMs	# AAs	MW [kDa]	calc. pI
		IPI00170972.2	UPF0553 protein C9orf64	31.6939	38.71	3	14	14	17	341	39.0038	5.88428
	High	GcSLWcVELIR	1	2	1	IPI00170972.2	C2(Carbamidomethyl); C6(Carbamidomethyl)	0	0	0.01061	2.21368	2	1392.68	1.22556	28.2406	0
		Accession	Description	Score	Coverage	# Proteins	# Unique Peptides	# Peptides	# PSMs	# AAs	MW [kDa]	calc. pI
		IPI00170972.2	UPF0553 protein C9orf64	31.6939	38.71	3	14	14	17	341	39.0038	5.88428
	High	DISSITMFADYR	1	2	1	IPI00170972.2		0	0.002	0.06027	2.77303	2	1418.66	1.0718	28.9294	0
		Accession	Description	Score	Coverage	# Proteins	# Unique Peptides	# Peptides	# PSMs	# AAs	MW [kDa]	calc. pI
		IPI00170972.2	UPF0553 protein C9orf64	31.6939	38.71	3	14	14	17	341	39.0038	5.88428
	High	LmHLVVESFPSYR	1	3	1	IPI00170972.2	M2(Oxidation)	0	0.002	0.07523	2.18079	3	1593.81	1.17777	21.85	0
		Accession	Description	Score	Coverage	# Proteins	# Unique Peptides	# Peptides	# PSMs	# AAs	MW [kDa]	calc. pI
		IPI00170972.2	UPF0553 protein C9orf64	31.6939	38.71	3	14	14	17	341	39.0038	5.88428
	High	GEmLSYGDR	1	2	1	IPI00170972.2	M3(Oxidation)	0	0.002	0.04522	1.44846	2	1043.45	1.45211	13.9371	0
		Accession	Description	Score	Coverage	# Proteins	# Unique Peptides	# Peptides	# PSMs	# AAs	MW [kDa]	calc. pI
		IPI00170972.2	UPF0553 protein C9orf64	31.6939	38.71	3	14	14	17	341	39.0038	5.88428
	High	DcLLELIEQK	1	2	1	IPI00170972.2	C2(Carbamidomethyl)	0	0.003	0.09592	2.60713	2	1260.65	1.03573	28.9482	0
		Accession	Description	Score	Coverage	# Proteins	# Unique Peptides	# Peptides	# PSMs	# AAs	MW [kDa]	calc. pI
		IPI00170972.2	UPF0553 protein C9orf64	31.6939	38.71	3	14	14	17	341	39.0038	5.88428
	High	LPQVLAHLGALK	1	2	1	IPI00170972.2		0	0.003	0.09215	2.54759	2	1259.79	1.65803	23.9244	0
		Accession	Description	Score	Coverage	# Proteins	# Unique Peptides	# Peptides	# PSMs	# AAs	MW [kDa]	calc. pI
		IPI00170972.2	UPF0553 protein C9orf64	31.6939	38.71	3	14	14	17	341	39.0038	5.88428
	High	VAELLLAK	1	1	1	IPI00170972.2		0	0.003	0.08834	1.89075	2	856.552	2.27815	20.2892	0
		Accession	Description	Score	Coverage	# Proteins	# Unique Peptides	# Peptides	# PSMs	# AAs	MW [kDa]	calc. pI
		IPI00170972.2	UPF0553 protein C9orf64	31.6939	38.71	3	14	14	17	341	39.0038	5.88428
	High	ALHELNPR	1	1	1	IPI00170972.2		0	0.003	0.09352	1.77326	2	949.523	1.7773	11.5547	0
		Accession	Description	Score	Coverage	# Proteins	# Unique Peptides	# Peptides	# PSMs	# AAs	MW [kDa]	calc. pI
		IPI00170972.2	UPF0553 protein C9orf64	31.6939	38.71	3	14	14	17	341	39.0038	5.88428
	High	DVTLFEGK	1	2	1	IPI00170972.2		0	0.003	0.1172	1.74682	2	908.474	1.45315	21.1838	0
		Accession	Description	Score	Coverage	# Proteins	# Unique Peptides	# Peptides	# PSMs	# AAs	MW [kDa]	calc. pI
		IPI00170972.2	UPF0553 protein C9orf64	31.6939	38.71	3	14	14	17	341	39.0038	5.88428
	High	YSDDLLK	1	2	1	IPI00170972.2		0	0.003	0.1141	1.72327	2	853.431	1.45622	17.897	0
		Accession	Description	Score	Coverage	# Proteins	# Unique Peptides	# Peptides	# PSMs	# AAs	MW [kDa]	calc. pI
		IPI00170972.2	UPF0553 protein C9orf64	31.6939	38.71	3	14	14	17	341	39.0038	5.88428
	High	GEMLSYGDR	1	2	1	IPI00170972.2		0	0.004	0.136	1.49506	2	1027.45	1.75317	16.9035	0
		Accession	Description	Score	Coverage	# Proteins	# Unique Peptides	# Peptides	# PSMs	# AAs	MW [kDa]	calc. pI
		IPI00170972.2	UPF0553 protein C9orf64	31.6939	38.71	3	14	14	17	341	39.0038	5.88428
	High	DVFIDSGGVR	1	1	1	IPI00170972.2		0	0.004	0.1341	1.34346	2	1064.54	1.37197	20.5526	0
		Accession	Description	Score	Coverage	# Proteins	# Unique Peptides	# Peptides	# PSMs	# AAs	MW [kDa]	calc. pI
		IPI00170972.2	UPF0553 protein C9orf64	31.6939	38.71	3	14	14	17	341	39.0038	5.88428
	High	LMHLVVESFPSYR	1	3	1	IPI00170972.2		0	0.007	0.1694	2.29806	3	1577.82	3.34388	24.6817	0
		Accession	Description	Score	Coverage	# Proteins	# Unique Peptides	# Peptides	# PSMs	# AAs	MW [kDa]	calc. pI
		IPI00170972.2	UPF0553 protein C9orf64	31.6939	38.71	3	14	14	17	341	39.0038	5.88428
	Medium	SDTDVSMPLVEER	1	1	1	IPI00170972.2		0	0.016	0.244	2.01799	2	1477.69	1.58734	21.611	0
		Accession	Description	Score	Coverage	# Proteins	# Unique Peptides	# Peptides	# PSMs	# AAs	MW [kDa]	calc. pI
		IPI00170972.2	UPF0553 protein C9orf64	31.6939	38.71	3	14	14	17	341	39.0038	5.88428
	Medium	DVTLFEGKR	1	2	1	IPI00170972.2		0	0.022	0.2905	1.8653	2	1064.58	2.05706	17.7838	1
		Accession	Description	Score	Coverage	# Proteins	# Unique Peptides	# Peptides	# PSMs	# AAs	MW [kDa]	calc. pI
		IPI00170972.2	UPF0553 protein C9orf64	31.6939	38.71	3	14	14	17	341	39.0038	5.88428
IPI00930130.2	cDNA FLJ11352 fis, clone HEMBA1000020, highly similar to Tubulin beta-2C chain	31.1064	22.42	30	2	8	14	397	44.5735	4.93213
	A2	Sequence	# PSMs	# Proteins	# Protein Groups	Protein Group Accessions	Modifications	ΔCn	q-Value	PEP	XCorr	Charge	MH+ [Da]	ΔM [ppm]	RT [min]	# Missed Cleavages
	High	IMNTFSVVPSPK	1	14	2	IPI00930130.2;IPI00645452.1		0	0	0.008185	3.74896	2	1319.7	0.0584663	22.6127	0
[truncated: 5,756 more rows]

## Sheet: Sheet3
Accession	Description	Score	Coverage	# Proteins	# Unique Peptides	# Peptides	# PSMs	# AAs	MW [kDa]	calc. pI
[truncated: 11,558 more rows]

[truncated: 7 more sheets: Sheet4, Sheet5, Sheet6, Sheet7, Sheet8, Sheet9, Sheet10]
